# Supplementary material for: Divergent redox responses of macular and peripheral Müller Glia: Implications for retinal vulnerability
Source: Redox Biol. 2025 May 24;85:103691. doi: 10.1016/j.redox.2025.103691 (PMC12178937; doi:10.1016/j.redox.2025.103691)
Supplement: Multimedia component 1 [file mmc1.xlsx]

## Sheet: top50_up_down_genes_CP_vs_CM
gene	p_val	avg_log2FC	pct.1	pct.2	p_val_adj
MT1G	8.05137e-122	0.987067	0.258	0.166	2.48208e-117
PDC	0	0.789136	0.7	0.481	0
MT2A	3.88594e-48	0.743967	0.426	0.358	1.19796e-43
DRAIC	0	0.72323	0.55	0.318	0
ZFAND2A	3.74612e-287	0.657471	0.523	0.37	1.15485e-282
NUDC	0	0.585662	0.771	0.678	0
HSPE1	1.60689e-184	0.573284	0.844	0.815	4.95371e-180
CNGB1	0	0.569612	0.715	0.494	0
ZNF326	0	0.567907	0.816	0.651	0
TUBB4B	0	0.558886	0.827	0.684	0
NXNL1	1.56317e-253	0.536286	0.412	0.26	4.81895e-249
FOSB	0	0.53422	0.583	0.354	0
HSPD1	1.98359e-189	0.532098	0.819	0.78	6.11502e-185
MLF1	0	0.527802	0.604	0.426	0
RDH12	3.43125e-295	0.519729	0.587	0.403	1.05779e-290
MPP4	1.06945e-288	0.512925	0.569	0.379	3.29691e-284
GADD45A	0	0.512361	0.633	0.448	0
TAOK3	0	0.511189	0.714	0.565	0
TTC39C	0	0.500373	0.544	0.342	0
MAFF	6.72374e-59	0.498384	0.215	0.156	2.07279e-54
FAM161A	0	0.494497	0.658	0.479	0
SOX4	2.63561e-258	0.49438	0.406	0.246	8.12507e-254
AIPL1	0	0.492735	0.77	0.56	0
BAG3	1.41719e-142	0.491848	0.551	0.457	4.36893e-138
GNGT1	0	0.490944	0.798	0.574	0
ZNF385D	0	-0.772467	0.148	0.308	0
TRDN	6.83446e-169	-0.777678	0.179	0.282	2.10693e-164
ARHGAP32	0	-0.779556	0.238	0.482	0
KDR	3.88224e-217	-0.792248	0.15	0.262	1.19682e-212
SPP1	9.18893e-136	-0.80849	0.276	0.378	2.83276e-131
GPR37	1.09823e-163	-0.816294	0.197	0.29	3.38563e-159
CLU	3.85306e-103	-0.822828	0.385	0.454	1.18782e-98
PAX6	5.86097e-255	-0.832038	0.175	0.302	1.80682e-250
QDPR	1.25694e-174	-0.847906	0.267	0.373	3.8749e-170
GLUL	7.87262e-144	-0.887036	0.403	0.495	2.42697e-139
FGF9	0	-0.911688	0.113	0.257	0
FRZB	6.23717e-164	-0.914158	0.257	0.363	1.92279e-159
RCN1	1.59855e-269	-0.98917	0.18	0.303	4.928e-265
COL4A4	0	-1.00302	0.165	0.331	0
DIO2	0	-1.0229	0.09	0.235	0
WIF1	6.00706e-203	-1.04864	0.245	0.358	1.85186e-198
COL4A3	0	-1.0932	0.235	0.38	0
RGR	1.88744e-220	-1.11085	0.227	0.346	5.81861e-216
APOE	1.43919e-239	-1.11959	0.27	0.406	4.43674e-235
SLC1A3	1.90483e-251	-1.14195	0.182	0.301	5.8722e-247
CD9	0	-1.18157	0.161	0.297	0
PTGDS	8.41483e-205	-1.29789	0.267	0.388	2.59412e-200
TRH	0	-1.30668	0.071	0.258	0
NEAT1	0	-1.37575	0.603	0.772	0
NEFL	0	-1.47954	0.027	0.228	0

## Sheet: top50_up_down_genes_LM_vs_CM
gene	p_val	avg_log2FC	pct.1	pct.2	p_val_adj
MT1G	2.41855e-33	0.881473	0.211	0.166	7.45592e-29
MT1E	1.6007e-33	0.847833	0.321	0.275	4.93463e-29
MT1M	1.81137e-33	0.79682	0.207	0.164	5.5841e-29
MT2A	3.88163e-25	0.739155	0.401	0.358	1.19663e-20
MT1X	4.11304e-19	0.637328	0.383	0.344	1.26797e-14
MT1F	2.10539e-17	0.403824	0.217	0.186	6.49049e-13
CEBPD	5.05425e-17	0.357118	0.271	0.239	1.55812e-12
HSPH1	2.98298e-21	0.347008	0.767	0.774	9.19593e-17
HSPD1	1.72392e-26	0.34617	0.79	0.78	5.31451e-22
DNAJA1	1.59574e-34	0.311091	0.804	0.796	4.91935e-30
HSPE1	9.93931e-12	0.300852	0.807	0.815	3.06409e-07
MRPL18	7.34853e-39	0.299582	0.559	0.52	2.2654e-34
IRF1	5.06287e-08	0.298893	0.25	0.232	0.00156078
ZBTB20	3.0967e-49	0.2875	0.69	0.661	9.5465e-45
PMEPA1	1.93215e-11	0.275992	0.322	0.297	5.95644e-07
HES4	1.99974e-15	0.262087	0.272	0.24	6.16479e-11
TCEAL7	7.02291e-17	0.256946	0.285	0.252	2.16502e-12
TNFRSF12A	1.30111e-23	0.253808	0.207	0.172	4.01107e-19
HSPB1	7.85396e-17	0.2444	0.646	0.623	2.42122e-12
DNAJB4	9.93068e-17	0.241752	0.537	0.515	3.06143e-12
C16orf72	8.1889e-72	0.240314	0.324	0.251	2.52448e-67
CACYBP	1.99458e-19	0.234578	0.715	0.71	6.14889e-15
BAG3	6.60736e-19	0.233576	0.489	0.457	2.03692e-14
ZFP36L1	1.00615e-13	0.231859	0.288	0.259	3.10175e-09
PHLDA1	2.62471e-16	0.227876	0.258	0.227	8.09144e-12
TMEM161B-AS1	6.13677e-106	-0.270452	0.57	0.662	1.89184e-101
GUCA1B	5.81901e-72	-0.273441	0.429	0.508	1.79388e-67
OIP5-AS1	5.28612e-211	-0.277896	0.434	0.614	1.62961e-206
MAP4K3-DT	8.81538e-176	-0.282207	0.253	0.396	2.7176e-171
AL355574.1	7.81003e-167	-0.283034	0.1	0.202	2.40768e-162
TLCD5	2.09677e-166	-0.289877	0.187	0.31	6.46392e-162
KDM5B	2.58423e-57	-0.294017	0.607	0.653	7.96665e-53
GET1	6.87839e-206	-0.304368	0.294	0.45	2.12047e-201
POLR2J3	8.71989e-213	-0.305904	0.341	0.508	2.68817e-208
LINC00632	2.96111e-34	-0.31344	0.468	0.513	9.12851e-30
DEFB119	6.37376e-09	-0.315147	0.214	0.234	0.00019649
TJP2	2.07589e-159	-0.316594	0.515	0.639	6.39956e-155
SNHG29	1.24804e-227	-0.319271	0.485	0.674	3.84746e-223
LINC01578	1.18208e-249	-0.332463	0.455	0.65	3.64412e-245
SNHG32	3.6403e-229	-0.348144	0.336	0.506	1.12223e-224
RPL17	4.43561e-272	-0.354106	0.771	0.87	1.36741e-267
SEPTIN4	9.29757e-223	-0.371207	0.325	0.494	2.86625e-218
SNHG5	3.12678e-253	-0.379404	0.37	0.55	9.63923e-249
RO60	2.19941e-281	-0.380908	0.389	0.579	6.78033e-277
SNHG6	4.86009e-269	-0.382289	0.533	0.737	1.49827e-264
EEF1G	0	-0.382375	0.537	0.733	0
AC044810.2	7.4948e-224	-0.388937	0.085	0.201	2.3105e-219
PWWP3A	2.77682e-266	-0.402561	0.392	0.58	8.56039e-262
SNHG14	9.47173e-303	-0.434669	0.586	0.795	2.91994e-298
LINC02731	5.21093e-216	-0.476993	0.188	0.33	1.60643e-211

## Sheet: top50_up_down_genes_LP_vs_CP
gene	p_val	avg_log2FC	pct.1	pct.2	p_val_adj
HSPH1	0	0.748342	0.918	0.806	0
HSPD1	0	0.64331	0.927	0.819	0
CHORDC1	0	0.591838	0.882	0.705	0
DNAJA1	0	0.546735	0.933	0.818	0
HSPE1	0	0.524919	0.938	0.844	0
SLC5A3	0	0.524554	0.767	0.57	0
CACYBP	0	0.513147	0.908	0.771	0
FKBP4	0	0.510692	0.887	0.74	0
UBB	0	0.48291	0.963	0.913	0
CEBPD	4.81246e-24	0.481032	0.231	0.194	1.48359e-19
HSP90AB1	0	0.480935	0.972	0.944	0
STIP1	0	0.456523	0.764	0.581	0
PTGES3	0	0.449557	0.92	0.819	0
MT1G	1.4778e-48	0.432619	0.328	0.258	4.55576e-44
AHSA1	0	0.427931	0.841	0.673	0
DNAJB6	0	0.427419	0.905	0.796	0
TBPL1	1.56036e-243	0.424492	0.506	0.353	4.81027e-239
CAV1	3.31568e-25	0.41973	0.201	0.165	1.02216e-20
DNAJB1	0	0.418656	0.921	0.782	0
HSPB1	5.96873e-209	0.418001	0.776	0.629	1.84004e-204
HSPA6	2.57993e-261	0.404055	0.802	0.607	7.95339e-257
CCT4	2.17178e-292	0.394214	0.818	0.671	6.69516e-288
C17orf67	4.20147e-278	0.383975	0.473	0.304	1.29523e-273
BAG3	2.43857e-288	0.381838	0.744	0.551	7.51763e-284
HSPA4L	6.46113e-226	0.376581	0.837	0.73	1.99184e-221
CRX	5.23797e-41	-0.294742	0.649	0.662	1.61476e-36
EPB41L2	1.02927e-49	-0.306947	0.837	0.819	3.17304e-45
MPP4	1.68288e-34	-0.314458	0.548	0.569	5.18798e-30
RASSF2	7.36851e-51	-0.320034	0.492	0.527	2.27157e-46
ENO2	9.71576e-127	-0.324172	0.892	0.883	2.99517e-122
NRL	9.73937e-73	-0.328475	0.768	0.787	3.00245e-68
PROM1	1.00555e-40	-0.330515	0.516	0.542	3.09991e-36
FOSB	6.05233e-44	-0.342533	0.543	0.583	1.86581e-39
GNAT1	8.5217e-67	-0.345146	0.726	0.745	2.62707e-62
DEFB119	4.48162e-69	-0.358883	0.2	0.265	1.38159e-64
PDE6B	2.18602e-61	-0.36279	0.505	0.542	6.73905e-57
ROM1	5.62473e-114	-0.369963	0.784	0.808	1.73399e-109
GLB1L2	1.45599e-78	-0.372361	0.301	0.37	4.48854e-74
ALDOC	2.79603e-118	-0.385724	0.642	0.685	8.61959e-114
PDC	4.02045e-52	-0.386866	0.678	0.7	1.23943e-47
IGSF9	3.88679e-88	-0.389781	0.276	0.351	1.19822e-83
SAMD11	8.20023e-38	-0.392035	0.387	0.421	2.52797e-33
LRRIQ1	7.97982e-39	-0.413122	0.417	0.449	2.46002e-34
NTM	9.74949e-44	-0.41348	0.553	0.576	3.00557e-39
CASZ1	1.81065e-66	-0.421623	0.505	0.542	5.58186e-62
SLC6A6	6.60748e-64	-0.436364	0.668	0.686	2.03695e-59
ZMYND19	2.10653e-89	-0.509044	0.589	0.634	6.49401e-85
FOS	5.26289e-108	-0.514617	0.704	0.744	1.62244e-103
RHO	4.15624e-193	-0.517715	0.766	0.825	1.28129e-188
LENG8	2.1104e-148	-0.578823	0.56	0.622	6.50594e-144
