# Supplementary material for: Divergent redox responses of macular and peripheral Müller Glia: Implications for retinal vulnerability
Source: Redox Biol. 2025 May 24;85:103691. doi: 10.1016/j.redox.2025.103691 (PMC12178937; doi:10.1016/j.redox.2025.103691)
Supplement: Multimedia component 2 [file mmc2.xlsx]

## Sheet: m-HXs
Gene Symbol	p_val	avg_log2FC	pct.1	pct.2	p_val_adj	group
COL4A3	0	2.06851	0.869	0.551	1e-300	CM
COL4A4	0	1.84902	0.831	0.475	1e-300	CM
DIO2	0	1.66583	0.783	0.499	1e-300	CM
PMP2	0	1.56741	0.466	0.002	1e-300	CM
ZNF385D	0	1.5293	0.754	0.353	1e-300	CM
FGF9	0	1.49417	0.796	0.51	1e-300	CM
TRH	0	1.46713	0.811	0.368	1e-300	CM
NEAT1	0	1.36979	0.926	0.852	1e-300	CM
RAB3B	0	1.36844	0.561	0.165	1e-300	CM
HTRA1	0	1.34243	0.799	0.551	1e-300	CM
FAM169A	0	1.33677	0.889	0.787	1e-300	CM
DDIT4	4.33e-77	1.32455	0.65	0.572	1.34e-72	CM
MAP1B	0	1.2962	0.945	0.89	1e-300	CM
AMD1	0	1.27523	0.865	0.748	1e-300	CM
CYP26A1	9.38e-134	1.24281	0.2	0.01	2.89e-129	CM
CD9	0	1.23658	0.911	0.841	1e-300	CM
RCN1	0	1.23487	0.89	0.801	1e-300	CM
RORB	0	1.23263	0.945	0.931	1e-300	CM
COBLL1	0	1.19591	0.863	0.741	1e-300	CM
SNTB2	4.04e-288	1.15263	0.814	0.668	1.25e-283	CM
TTC39B	1.94e-302	1.13662	0.496	0.111	5.98e-298	CM
PLEKHA5	0	1.12507	0.685	0.303	1e-300	CM
SFRP1	8.02e-290	1.12054	0.485	0.104	2.47e-285	CM
SEMA3E	2.68e-284	1.09733	0.578	0.221	8.25e-280	CM
TCF4	0	1.08944	0.929	0.883	1e-300	CM
LNPK	6.52e-282	1.08935	0.743	0.516	2.01e-277	CM
PIK3R1	0	1.08013	0.857	0.754	1e-300	CM
ITGB8	7.03e-217	1.06476	0.621	0.38	2.17e-212	CM
SLC1A3	0	1.0027	0.93	0.901	1e-300	CM
ILDR2	1.08e-219	0.987619	0.773	0.64	3.33e-215	CM
EPHB6	1.21e-215	0.985226	0.781	0.648	3.73e-211	CM
FAM237B	1.67e-159	0.981305	0.273	0.037	5.16e-155	CM
TRPM3	1.19e-237	0.967422	0.805	0.692	3.68e-233	CM
TSHZ2	1.29e-201	0.963432	0.635	0.392	3.99e-197	CM
RHOB	4.49e-86	0.957902	0.715	0.685	1.38e-81	CM
EFEMP1	2.32e-192	0.955963	0.669	0.488	7.17e-188	CM
CDK19	1.15e-164	0.950329	0.543	0.318	3.56e-160	CM
DCBLD2	5.07e-189	0.947997	0.648	0.446	1.56e-184	CM
PAX6	1.72e-264	0.933302	0.883	0.787	5.3e-260	CM
GUCY1A2	1.73e-173	0.923678	0.532	0.287	5.32e-169	CM
GPR37	1.91e-264	0.920033	0.878	0.836	5.89e-260	CM
PAPPA2	1.2e-169	0.91106	0.597	0.372	3.71e-165	CM
DYNC1I1	1.91e-204	0.908021	0.684	0.493	5.89e-200	CM
QDPR	2.44e-131	0.902732	0.834	0.791	7.52e-127	CM
DST	4.31e-291	0.899533	0.901	0.84	1.33e-286	CM
ARHGAP21	1.29e-233	0.89537	0.855	0.786	3.97e-229	CM
METTL7A	2.93e-191	0.891717	0.752	0.614	9.04e-187	CM
MAPT	3.28e-217	0.888667	0.768	0.632	1.01e-212	CM
PREX2	2.51e-193	0.887433	0.638	0.446	7.72e-189	CM
EGFR	2.76e-196	0.884145	0.771	0.676	8.52e-192	CM
RHCG	1.83e-239	0.883015	0.491	0.15	5.63e-235	CM
CLVS2	1.64e-154	0.845033	0.722	0.61	5.06e-150	CM
ACOT11	9.74e-156	0.839658	0.624	0.457	3e-151	CM
KDR	2.5e-225	0.832203	0.875	0.813	7.72e-221	CM
ASAH1	4.3e-224	0.821065	0.916	0.902	1.33e-219	CM
RGR	2.81e-248	0.819331	0.947	0.925	8.66e-244	CM
PEG10	1.48e-130	0.814968	0.753	0.652	4.55e-126	CM
SPRY1	3.17e-117	0.814626	0.665	0.535	9.77e-113	CM
OSBPL10	1.25e-179	0.813187	0.597	0.387	3.85e-175	CM
ABCA8	3.88e-156	0.810122	0.688	0.533	1.19e-151	CM
FABP5	1.09e-75	0.801416	0.661	0.591	3.35e-71	CM
TUBA1A	8.81e-56	0.80034	0.729	0.709	2.72e-51	CM
PTPRZ1	1.3e-178	0.800255	0.762	0.649	4e-174	CM
CLGN	5.72e-161	0.795837	0.725	0.605	1.76e-156	CM
SAMHD1	3.65e-127	0.768804	0.409	0.196	1.12e-122	CM
GPR158	2.11e-184	0.764325	0.486	0.213	6.5e-180	CM
EDNRB	1.53e-151	0.76205	0.739	0.655	4.7e-147	CM
KLF9	5.94e-109	0.75707	0.738	0.685	1.83e-104	CM
COL24A1	4.22e-117	0.753127	0.535	0.356	1.3e-112	CM
PKIA	2.77e-135	0.751512	0.66	0.513	8.54e-131	CM
CPED1	3.81e-148	0.748992	0.454	0.224	1.17e-143	CM
CDKN1B	4.28e-159	0.748223	0.814	0.747	1.32e-154	CM
NFIA	2.41e-187	0.743106	0.869	0.849	7.44e-183	CM
SLITRK2	3.55e-151	0.741187	0.826	0.788	1.1e-146	CM
FAT1	2.34e-185	0.740552	0.32	0.048	7.21e-181	CM
NUPR1	9.04e-76	0.740369	0.721	0.645	2.79e-71	CM
COBL	1.08e-157	0.739228	0.742	0.633	3.34e-153	CM
G6PC2	8.4e-56	0.735239	0.469	0.347	2.59e-51	CM
FGD4	1.79e-109	0.733562	0.672	0.577	5.53e-105	CM
PCSK2	2.31e-174	0.733251	0.823	0.777	7.13e-170	CM
HIF3A	1.42e-96	0.731917	0.575	0.468	4.37e-92	CM
SYT11	4.25e-195	0.731053	0.851	0.823	1.31e-190	CM
FLT1	3.66e-175	0.727959	0.881	0.834	1.13e-170	CM
MYO10	3.97e-121	0.72574	0.808	0.735	1.23e-116	CM
LAMP2	1.58e-163	0.724348	0.815	0.772	4.87e-159	CM
MTCL1	6.49e-120	0.719645	0.613	0.493	2e-115	CM
DDX17	7.83e-264	0.716144	0.916	0.896	2.41e-259	CM
AMER2	5.63e-156	0.715815	0.858	0.809	1.74e-151	CM
MFAP4	1.71e-119	0.714553	0.472	0.276	5.28e-115	CM
DPYSL2	4.62e-190	0.712382	0.888	0.859	1.42e-185	CM
NKTR	3.72e-151	0.705319	0.829	0.778	1.15e-146	CM
SSBP2	1.26e-154	0.704563	0.757	0.68	3.9e-150	CM
MIR99AHG	9.78e-131	0.704284	0.709	0.599	3.02e-126	CM
MALAT1	0	0.699283	0.997	0.989	1e-300	CM
SLC16A1	5.08e-87	0.696603	0.728	0.665	1.57e-82	CM
HIF1A	4.61e-149	0.69587	0.761	0.683	1.42e-144	CM
CERS6	8.2e-110	0.6946	0.539	0.389	2.53e-105	CM
LINC00461	3.09e-137	0.693017	0.845	0.828	9.52e-133	CM
GAS1	1.3e-52	0.689897	0.508	0.402	4.02e-48	CM
PIK3IP1	2.18e-134	0.689307	0.599	0.42	6.72e-130	CM
MEGF10	3.46e-121	0.686726	0.614	0.49	1.07e-116	CM
PDE10A	2.98e-28	0.685649	0.626	0.629	9.17e-24	CM
RGS12	9.44e-105	0.682719	0.461	0.283	2.91e-100	CM
TYW5	6e-110	0.680516	0.586	0.448	1.85e-105	CM
SCARB1	2.02e-117	0.678079	0.653	0.546	6.23e-113	CM
ASPH	1.22e-212	0.676352	0.923	0.941	3.76e-208	CM
ALDH3A2	1.78e-100	0.676332	0.687	0.613	5.48e-96	CM
FOXD1	1.67e-207	0.67571	0.39	0.082	5.15e-203	CM
SEMA5A	1e-99	0.673195	0.527	0.38	3.09e-95	CM
ZBTB20	3.81e-193	0.668518	0.898	0.874	1.18e-188	CM
ABI3BP	1.09e-115	0.668016	0.739	0.685	3.35e-111	CM
KIAA1217	2.85e-103	0.667725	0.749	0.702	8.79e-99	CM
MLLT3	1.48e-114	0.666155	0.507	0.335	4.57e-110	CM
SULF1	3.64e-144	0.664019	0.85	0.819	1.12e-139	CM
RASSF4	2.33e-141	0.664012	0.826	0.794	7.19e-137	CM
PTGDS	1.55e-99	0.654662	0.949	0.95	4.79e-95	CM
TMEM38B	7.86e-114	0.653882	0.489	0.31	2.42e-109	CM
SEC14L2	4.6e-82	0.65128	0.639	0.55	1.42e-77	CM
SOX2	3.75e-89	0.64906	0.69	0.607	1.15e-84	CM
QKI	1.93e-125	0.643879	0.828	0.79	5.96e-121	CM
HSPA12A	3.07e-124	0.642719	0.5	0.305	9.46e-120	CM
GRID2	8.58e-121	0.642117	0.7	0.597	2.65e-116	CM
PLCE1	1.28e-111	0.640974	0.765	0.691	3.94e-107	CM
SH3BP2	4.09e-131	0.640705	0.457	0.242	1.26e-126	CM
RAB11FIP4	9.19e-115	0.637425	0.488	0.299	2.83e-110	CM
KIDINS220	4.23e-107	0.632888	0.705	0.628	1.31e-102	CM
NCKAP5	7.81e-100	0.628322	0.623	0.511	2.41e-95	CM
MAF	4.17e-90	0.622043	0.71	0.653	1.29e-85	CM
CTTNBP2	5.4e-80	0.618318	0.672	0.597	1.66e-75	CM
UTRN	4.77e-115	0.61626	0.453	0.252	1.47e-110	CM
RASD1	4.52e-43	0.615261	0.578	0.498	1.39e-38	CM
NCAM1	1.74e-153	0.612762	0.892	0.875	5.36e-149	CM
FTX	9.86e-85	0.611145	0.65	0.574	3.04e-80	CM
MAB21L1	7.25e-56	0.607265	0.545	0.448	2.24e-51	CM
WIF1	7.93e-248	0.605608	0.961	0.947	2.44e-243	CM
RDH11	1.13e-133	0.605084	0.847	0.818	3.49e-129	CM
ZNF536	5.4e-83	0.60297	0.546	0.433	1.66e-78	CM
AC097662.1	2.07e-125	0.600522	0.316	0.099	6.39e-121	CM
AKR1C3	3.18e-62	0.600383	0.651	0.609	9.79e-58	CM
GPR137B	1.99e-100	0.595173	0.722	0.639	6.14e-96	CM
SNHG14	8.32e-118	0.587176	0.775	0.711	2.56e-113	CM
TLR4	7.95e-111	0.586476	0.357	0.151	2.45e-106	CM
CDH2	8.59e-78	0.586198	0.791	0.78	2.65e-73	CM

## Sheet: p-HXs
Gene Symbol	p_val	avg_log2FC	pct.1	pct.2	p_val_adj	group
INHBA	0	-2.60952	0.176	0.741	1e-300	CP
MT1G	0	-2.11627	0.46	0.877	1e-300	CP
ATP1A2	0	-1.84765	0.012	0.746	1e-300	CP
MT2A	0	-1.82896	0.795	0.957	1e-300	CP
CXCL2	0	-1.75996	0.212	0.698	1e-300	CP
HBEGF	3e-294	-1.6551	0.237	0.646	9.24e-290	CP
CXCL3	0	-1.59612	0.213	0.679	1e-300	CP
MT3	0	-1.50183	0.368	0.887	1e-300	CP
CKS2	0	-1.43483	0.283	0.739	1e-300	CP
MT1E	1.07e-289	-1.43372	0.7	0.924	3.3e-285	CP
MAFF	0	-1.40068	0.435	0.856	1e-300	CP
MT1X	2.64e-239	-1.32045	0.788	0.945	8.13e-235	CP
TNFAIP3	8.87e-290	-1.22373	0.268	0.679	2.74e-285	CP
CCL2	1.28e-249	-1.20149	0.246	0.635	3.96e-245	CP
ADIRF	0	-1.18276	0.61	0.911	1e-300	CP
EGR3	0	-1.18272	0.218	0.722	1e-300	CP
FXYD6	0	-1.17463	0.036	0.688	1e-300	CP
IRF1	8.48e-261	-1.15786	0.359	0.727	2.61e-256	CP
MT1F	0	-1.1513	0.547	0.894	1e-300	CP
NPVF	7.93e-236	-1.12274	0.352	0.728	2.45e-231	CP
VCL	2.41e-276	-1.11901	0.414	0.737	7.43e-272	CP
TAGLN	1.38e-254	-1.1118	0.055	0.344	4.24e-250	CP
ID3	8.07e-281	-1.1033	0.326	0.711	2.49e-276	CP
IFITM3	0	-1.10012	0.449	0.854	1e-300	CP
MT1H	4.7e-194	-1.09992	0.229	0.559	1.45e-189	CP
SOD2	7.94e-158	-1.09091	0.419	0.703	2.45e-153	CP
YBX3	0	-1.08003	0.142	0.701	1e-300	CP
GEM	4.93e-261	-1.07435	0.489	0.813	1.52e-256	CP
BAG3	1.11e-136	-1.04563	0.593	0.771	3.42e-132	CP
FOSB	4.98e-295	-1.04389	0.489	0.886	1.53e-290	CP
FTH1	0	-1.03978	0.984	0.995	1e-300	CP
CCN1	4.47e-270	-1.03591	0.557	0.849	1.38e-265	CP
MT-CO1	0	-1.02613	0.98	0.998	1e-300	CP
IFITM2	0	-1.01536	0.241	0.686	1e-300	CP
RPS12	0	-1.01456	0.9	0.988	1e-300	CP
NFKBIZ	5.61e-257	-0.988819	0.416	0.753	1.73e-252	CP
RPL7	0	-0.976896	0.906	0.987	1e-300	CP
RPS27	0	-0.972471	0.922	0.992	1e-300	CP
AKAP12	4.61e-250	-0.972073	0.907	0.945	1.42e-245	CP
RPL41	0	-0.971084	0.962	0.993	1e-300	CP
PTMS	0	-0.962996	0.743	0.966	1e-300	CP
NFKBIA	1.65e-210	-0.962651	0.521	0.838	5.08e-206	CP
S100A6	2.61e-215	-0.955453	0.436	0.781	8.05e-211	CP
S100A13	0	-0.951837	0.409	0.827	1e-300	CP
NRP2	0	-0.942352	0.118	0.554	1e-300	CP
RPL37A	0	-0.930152	0.937	0.994	1e-300	CP
MT1M	2.08e-207	-0.929422	0.483	0.83	6.4e-203	CP
RPLP1	0	-0.928357	0.968	0.995	1e-300	CP
RPL27A	0	-0.926452	0.895	0.988	1e-300	CP
GPX3	0	-0.925613	0.949	0.961	1e-300	CP
RPL39	0	-0.915628	0.836	0.98	1e-300	CP
KCNK1	0	-0.914141	0.004	0.561	1e-300	CP
FXYD1	0	-0.9095	0.464	0.854	1e-300	CP
NDUFA4L2	1.72e-135	-0.903298	0.424	0.691	5.29e-131	CP
MYADM	0	-0.900976	0.123	0.552	1e-300	CP
ID1	2.73e-306	-0.893695	0.164	0.569	1e-300	CP
GSN	0	-0.891377	0.221	0.727	1e-300	CP
RPL36	0	-0.887807	0.843	0.98	1e-300	CP
CEBPB	9.3e-254	-0.885428	0.573	0.858	2.87e-249	CP
SLC30A1	3.07e-231	-0.885082	0.374	0.734	9.48e-227	CP
CTNNAL1	0	-0.885005	0.406	0.808	1e-300	CP
WEE1	4.36e-257	-0.883356	0.258	0.636	1.34e-252	CP
ZFAND2A	1.86e-133	-0.880992	0.342	0.602	5.73e-129	CP
RPS20	0	-0.880614	0.842	0.972	1e-300	CP
RPL24	0	-0.8778	0.899	0.987	1e-300	CP
RND3	0	-0.861358	0.077	0.442	1e-300	CP
BIRC3	2.19e-193	-0.86108	0.123	0.424	6.75e-189	CP
RPS24	0	-0.856364	0.899	0.989	1e-300	CP
RPL21	0	-0.855427	0.943	0.993	1e-300	CP
RPS29	0	-0.853995	0.902	0.989	1e-300	CP
TMSB4X	9.34e-211	-0.852193	0.286	0.638	2.88e-206	CP
RPL3	0	-0.846678	0.934	0.992	1e-300	CP
RPL23	0	-0.846186	0.861	0.979	1e-300	CP
RPL12	0	-0.841782	0.736	0.956	1e-300	CP
IER3	1.02e-188	-0.841129	0.387	0.743	3.15e-184	CP
SPARCL1	0	-0.841059	0.381	0.843	1e-300	CP
RPS14	0	-0.838208	0.919	0.987	1e-300	CP
RPL30	0	-0.837889	0.914	0.984	1e-300	CP
RPS28	0	-0.836552	0.909	0.988	1e-300	CP
RPL37	0	-0.827434	0.886	0.98	1e-300	CP
MCL1	4.16e-207	-0.827206	0.675	0.852	1.28e-202	CP
RPL13	0	-0.825982	0.934	0.992	1e-300	CP
C1orf61	1.11e-263	-0.825263	0.883	0.949	3.42e-259	CP
SPHK1	3.95e-276	-0.825129	0.475	0.825	1.22e-271	CP
RPL34	0	-0.823459	0.908	0.989	1e-300	CP
HMX1	6.96e-304	-0.822434	0.315	0.712	2.15e-299	CP
KDM6B	3.16e-194	-0.822242	0.399	0.726	9.74e-190	CP
CCN2	1.22e-279	-0.821707	0.055	0.377	3.76e-275	CP
RPS9	0	-0.810746	0.867	0.98	1e-300	CP
RPS19	0	-0.809781	0.837	0.978	1e-300	CP
HSPD1	3.8e-56	-0.809651	0.822	0.836	1.17e-51	CP
RPS21	0	-0.807152	0.781	0.96	1e-300	CP
RPS18	0	-0.805608	0.898	0.987	1e-300	CP
RPL13A	0	-0.799506	0.927	0.99	1e-300	CP
CALD1	9.23e-121	-0.799465	0.675	0.824	2.85e-116	CP
RPS8	0	-0.798413	0.874	0.977	1e-300	CP
RPL28	0	-0.789472	0.89	0.983	1e-300	CP
RPS15	0	-0.783673	0.933	0.989	1e-300	CP
GADD45B	9.16e-216	-0.782017	0.593	0.925	2.82e-211	CP
SERPINE1	4.21e-151	-0.778901	0.086	0.323	1.3e-146	CP
RPS16	0	-0.771585	0.87	0.98	1e-300	CP
RPL31	1.39e-307	-0.769696	0.704	0.934	1e-300	CP
RPL38	0	-0.767868	0.853	0.978	1e-300	CP
COTL1	0	-0.765221	0.129	0.565	1e-300	CP
RPL29	0	-0.765018	0.801	0.963	1e-300	CP
MT-ND3	0	-0.75846	0.953	0.996	1e-300	CP
RPLP2	0	-0.758453	0.868	0.98	1e-300	CP
MT-CO3	2.02e-305	-0.756984	0.984	0.999	1e-300	CP
RPS25	0	-0.756045	0.865	0.979	1e-300	CP
RPS15A	0	-0.755013	0.844	0.977	1e-300	CP
RPL23A	0	-0.751427	0.845	0.976	1e-300	CP
MRPL18	9.12e-100	-0.745315	0.576	0.701	2.81e-95	CP
CDC42EP3	5.14e-194	-0.741744	0.297	0.625	1.59e-189	CP
RPS27A	0	-0.739307	0.946	0.992	1e-300	CP
PMEPA1	1.64e-139	-0.738652	0.753	0.914	5.05e-135	CP
RPS4X	6.56e-266	-0.737914	0.859	0.977	2.02e-261	CP
RPS3A	0	-0.736597	0.927	0.99	1e-300	CP
SNHG6	7.35e-297	-0.734491	0.72	0.95	2.27e-292	CP
RPS13	0	-0.731407	0.923	0.987	1e-300	CP
RPS11	0	-0.730275	0.895	0.986	1e-300	CP
THBS1	1.81e-284	-0.729961	0.069	0.407	5.56e-280	CP
MYL12A	8.52e-248	-0.727473	0.533	0.834	2.63e-243	CP
RPL32	0	-0.727268	0.902	0.985	1e-300	CP
GADD45A	5.62e-171	-0.727026	0.281	0.608	1.73e-166	CP
GUK1	1.62e-301	-0.725785	0.595	0.917	4.98e-297	CP
DSP	0	-0.714912	0.019	0.411	1e-300	CP
STAC2	1.55e-230	-0.713873	0.722	0.922	4.77e-226	CP
TPT1	0	-0.71095	0.953	0.989	1e-300	CP
RRAD	1.2e-101	-0.706238	0.257	0.507	3.71e-97	CP
CYCS	1.42e-121	-0.698024	0.711	0.898	4.39e-117	CP
RPL35	2.22e-294	-0.696338	0.824	0.975	6.86e-290	CP
ELMSAN1	2.04e-149	-0.694807	0.422	0.706	6.29e-145	CP
HMGA1	1.92e-160	-0.693645	0.282	0.589	5.93e-156	CP
FKBP4	4.84e-71	-0.692518	0.613	0.712	1.49e-66	CP
RPL35A	2.89e-271	-0.68681	0.857	0.982	8.92e-267	CP
MT-ND5	1.65e-244	-0.686115	0.838	0.985	5.08e-240	CP
AMOTL2	5.74e-235	-0.685889	0.166	0.504	1.77e-230	CP
PCSK7	2.49e-69	-0.683923	0.277	0.467	7.68e-65	CP
PFDN5	2.77e-271	-0.681961	0.704	0.943	8.55e-267	CP
RPS23	1.5e-276	-0.681336	0.886	0.983	4.61e-272	CP
HSPA6	3.01e-61	-0.681134	0.435	0.59	9.27e-57	CP
NUDC	2.56e-150	-0.679613	0.684	0.824	7.89e-146	CP
CD44	1.45e-105	-0.678008	0.414	0.66	4.46e-101	CP
PNRC1	3.77e-227	-0.669844	0.786	0.94	1.16e-222	CP
WDR1	1.2e-233	-0.66899	0.471	0.795	3.7e-229	CP
RPL18	1.36e-291	-0.668723	0.898	0.982	4.19e-287	CP
ATF3	2.15e-143	-0.66311	0.533	0.835	6.61e-139	CP
RPL27	1.72e-251	-0.661801	0.756	0.945	5.3e-247	CP
EPHA2	4.64e-195	-0.661634	0.265	0.62	1.43e-190	CP
MYL6	5.21e-241	-0.660601	0.87	0.965	1.61e-236	CP
METRN	4.58e-149	-0.660509	0.591	0.86	1.41e-144	CP
NACA	1.61e-278	-0.659565	0.882	0.978	4.97e-274	CP
RPL26	1.56e-274	-0.657027	0.829	0.972	4.81e-270	CP
FTL	1.43e-251	-0.655039	0.968	0.991	4.4e-247	CP
RPS6	5.08e-289	-0.65437	0.876	0.98	1.57e-284	CP
CSRP2	5.55e-163	-0.653576	0.583	0.83	1.71e-158	CP
VAT1L	6.7e-236	-0.650271	0.477	0.804	2.06e-231	CP
PIM1	2.4e-173	-0.64864	0.253	0.584	7.38e-169	CP
TOMM7	1.42e-244	-0.643011	0.823	0.964	4.37e-240	CP
RPL9	1.09e-293	-0.641528	0.914	0.989	3.36e-289	CP
MT-ND4	1.21e-276	-0.64148	0.988	0.999	3.73e-272	CP
KCNJ13	0	-0.640833	0.027	0.447	1e-300	CP
RPL8	2.32e-270	-0.637805	0.857	0.969	7.15e-266	CP
MT-ATP6	8.81e-234	-0.636058	0.993	0.999	2.72e-229	CP
MT-ND4L	2.27e-224	-0.636041	0.681	0.928	7.01e-220	CP
MAP2K3	1.15e-169	-0.628091	0.302	0.632	3.54e-165	CP
UQCR11	1.22e-208	-0.626755	0.547	0.865	3.77e-204	CP
ID4	7.98e-121	-0.625197	0.729	0.862	2.46e-116	CP
FOSL1	4.37e-207	-0.624296	0.121	0.438	1.35e-202	CP
LMNA	2.37e-150	-0.620344	0.397	0.708	7.31e-146	CP
MT-ND2	1.01e-264	-0.620164	0.922	0.993	3.13e-260	CP
RBP1	5.15e-248	-0.619223	0.199	0.581	1.59e-243	CP
ICAM1	3.23e-145	-0.61734	0.223	0.514	9.96e-141	CP
PHLDA1	1.95e-87	-0.615661	0.708	0.83	6e-83	CP
OST4	3.23e-213	-0.613216	0.581	0.881	9.95e-209	CP
AC093673.1	9.42e-261	-0.612848	0.193	0.582	2.9e-256	CP
NUDT4	4.35e-136	-0.612105	0.842	0.939	1.34e-131	CP
FXYD3	1.45e-151	-0.61145	0.513	0.811	4.46e-147	CP
EGR2	4.37e-221	-0.610687	0.162	0.511	1.35e-216	CP
TMA7	1.05e-212	-0.609941	0.676	0.93	3.24e-208	CP
RPS10	1.14e-209	-0.608244	0.765	0.947	3.52e-205	CP
PDE6A	2.77e-158	-0.607051	0.208	0.52	8.53e-154	CP
RPS17	2.8e-235	-0.606525	0.724	0.93	8.63e-231	CP
RPL17	1.25e-249	-0.60627	0.912	0.983	3.86e-245	CP
DNAJA4	5.82e-82	-0.604931	0.402	0.593	1.8e-77	CP
NNAT	1.03e-147	-0.60446	0.285	0.586	3.19e-143	CP
NES	1.13e-184	-0.604031	0.201	0.52	3.5e-180	CP
RPL22	3.61e-229	-0.59935	0.827	0.963	1.11e-224	CP
GNGT1	5.19e-176	-0.598969	0.253	0.607	1.6e-171	CP
ZFP36	2.47e-199	-0.597874	0.373	0.796	7.62e-195	CP
PPP1R15A	7.36e-148	-0.596859	0.602	0.849	2.27e-143	CP
SNHG29	7.11e-236	-0.594426	0.674	0.923	2.19e-231	CP
SOCS3	3.88e-228	-0.591973	0.066	0.354	1.2e-223	CP
RPL18A	1.81e-224	-0.591598	0.829	0.967	5.59e-220	CP
RPL10	1.98e-243	-0.591531	0.934	0.989	6.11e-239	CP
PLEKHO1	5.9e-172	-0.589716	0.322	0.661	1.82e-167	CP
