# Supplementary material for: Divergent redox responses of macular and peripheral Müller Glia: Implications for retinal vulnerability
Source: Redox Biol. 2025 May 24;85:103691. doi: 10.1016/j.redox.2025.103691 (PMC12178937; doi:10.1016/j.redox.2025.103691)
Supplement: Multimedia component 3 [file mmc3.xlsx]

## Sheet: m-HXs LiC
Gene Symbol	LC	LC_pvalue	LC_pvalue_adj
FKBP4	0.535711	1.13e-118	3.5e-114
HSPD1	0.592833	3.07e-113	9.48e-109
MRPL18	0.477152	2.39e-91	7.37e-87
DNAJA4	0.425838	2.51e-72	7.74e-68
NUDC	0.320227	4.65e-70	1.43e-65
PHLDA1	0.470629	3.62e-61	1.12e-56
SNHG29	-0.281054	1.27e-56	3.93e-52
MT1E	0.570754	1.01e-52	3.11e-48
MT1H	0.541773	1.96e-50	6.05e-46
HMGA1	0.388561	7.33e-50	2.26e-45
ZFAND2A	0.246445	4.18e-47	1.29e-42
FOSL1	0.305808	1.23e-45	3.8e-41
SLC30A1	0.375762	1.72e-42	5.31e-38
AMOTL2	0.225783	7.43e-41	2.29e-36
BIRC3	0.915183	1.77e-40	5.45e-36
BAG3	0.255979	2.83e-40	8.73e-36
RPL17	-0.215087	4.67e-40	1.44e-35
HSPA6	0.297042	7.81e-39	2.41e-34
GADD45A	0.377156	7.21e-38	2.22e-33
MT1G	0.627917	2.27e-35	7.01e-31
SOCS3	0.188178	6.83e-33	2.1e-28
CSRP2	0.240004	9.8e-33	3.02e-28
CCL2	1.11246	1.17e-32	3.61e-28
NUDT4	0.302197	5.5e-30	1.7e-25
LMNA	0.483808	2.66e-29	8.19e-25
SNHG6	-0.213535	1.39e-27	4.28e-23
CD44	0.480763	1.77e-27	5.47e-23
MT1M	0.655979	2e-27	6.17e-23
RPS4X	-0.272944	3.73e-26	1.15e-21
GPX3	-0.120785	7.34e-26	2.26e-21
SPHK1	0.230631	4.57e-25	1.41e-20
INHBA	0.549828	1.27e-22	3.91e-18
METRN	-0.250096	4.27e-22	1.31e-17
MT1F	0.378001	4.79e-22	1.48e-17
SERPINE1	0.341221	7.09e-21	2.19e-16
MAP2K3	0.236778	1.82e-20	5.62e-16
MT-CO3	-0.15904	7.67e-20	2.36e-15
GEM	0.451455	1.61e-19	4.96e-15
HBEGF	0.344168	8.72e-19	2.69e-14
FXYD3	-0.190471	1.07e-18	3.29e-14
MT-CO1	-0.169884	1.24e-18	3.81e-14
ID3	-0.360314	7.46e-18	2.3e-13
CTNNAL1	0.221302	8.13e-17	2.51e-12
VAT1L	-0.140091	1.08e-16	3.34e-12
ID1	-0.148508	2.32e-16	7.16e-12
MT2A	0.228322	4.21e-16	1.3e-11
PMEPA1	0.298932	1.31e-13	4.03e-09
ICAM1	0.393371	3.83e-13	1.18e-08
STAC2	-0.147593	4.91e-13	1.51e-08
C1orf61	-0.157081	1.88e-12	5.78e-08
RPS23	-0.154502	1.95e-12	6.02e-08
THBS1	-0.150469	4.21e-12	1.3e-07
RPL10	-0.140557	1.55e-11	4.77e-07
RPS15	-0.143977	2.1e-11	6.47e-07
FOSB	-0.26264	2.21e-11	6.82e-07
FXYD1	-0.179577	3.35e-11	1.03e-06
CEBPB	0.16179	1.27e-10	3.91e-06
TOMM7	-0.130684	1.78e-10	5.48e-06
IRF1	0.482109	2.41e-10	7.44e-06
RPS14	-0.13813	2.92e-10	8.99e-06
EPHA2	0.14305	4.02e-10	1.24e-05
SOD2	0.556304	4.92e-10	1.52e-05
PCSK7	-0.201863	6.55e-10	2.02e-05
RPL22	-0.140151	9.1e-10	2.81e-05
GSN	-0.156609	1.16e-09	3.59e-05
MT-ATP6	-0.131993	1.27e-09	3.91e-05
MT-ND4	-0.0870171	1.39e-09	4.29e-05
RPS21	-0.138444	1.99e-09	6.13e-05
CCN2	0.17979	2.15e-09	6.62e-05
PTMS	0.136368	5.33e-09	0.000164331
NNAT	-0.171799	1.31e-08	0.000405313
HMX1	0.0885141	1.43e-08	0.000442233
RPS3A	-0.123996	2.47e-08	0.000762284
RPS10	-0.114609	2.59e-08	0.000798891
RPL30	-0.123025	4.08e-08	0.0012585
RPS16	-0.106378	8.39e-08	0.00258626
RPL24	-0.09598	1.04e-07	0.00320568
KDM6B	0.147078	1.13e-07	0.00348092
CKS2	0.0952972	1.41e-07	0.00434246
MT1X	0.177277	1.68e-07	0.00518318
ZFP36	-0.222488	1.93e-07	0.00595101
RPL23A	-0.106621	2.71e-07	0.00835274
MAFF	0.130247	2.9e-07	0.00892661
RPS6	-0.106569	3.23e-07	0.00995408
MYL6	0.0852445	3.26e-07	0.0100374
RPL34	-0.128993	3.93e-07	0.0121299
PFDN5	-0.109357	3.99e-07	0.0123061
SPARCL1	-0.115172	8.58e-07	0.0264357
NFKBIZ	0.193287	9.73e-07	0.0299891
PNRC1	0.0818608	1.21e-06	0.0373983
RPS27A	-0.0926364	1.26e-06	0.038945
RPS29	-0.0984997	1.27e-06	0.0390716
RPL35A	-0.0969157	1.34e-06	0.0413157

## Sheet: p-HXs LiC
Gene Symbol	LC	LC_pvalue	LC_pvalue_adj
COL4A3	-0.120408	0.0186943	1
COL4A4	-0.125709	0.000220461	1
PMP2	-0.0628376	0.0126192	1
ZNF385D	-0.0542136	0.0075514	1
RAB3B	-0.0655688	0.0832653	1
FAM169A	-0.0725244	0.00408422	1
DDIT4	-0.0787508	0.919062	1
MAP1B	-0.00867818	0.674801	1
AMD1	-0.039705	0.386508	1
CYP26A1	-0.0703949	0.633379	1
COBLL1	-0.051048	0.445775	1
TTC39B	-0.0108743	0.245617	1
PLEKHA5	-0.0634974	0.00050564	1
SEMA3E	-0.0110417	0.666222	1
TCF4	-0.00848075	0.0783691	1
LNPK	-0.0188716	0.0616545	1
PIK3R1	-0.0683214	0.00114239	1
ITGB8	-0.0388429	0.260284	1
SLC1A3	-0.0286291	0.00710762	1
ILDR2	-0.0188308	0.734058	1
FAM237B	-0.0031492	0.954372	1
TSHZ2	-0.00652546	0.112804	1
CDK19	-0.0889046	0.0368086	1
DCBLD2	0.0661824	0.000154945	1
GUCY1A2	-0.0343709	0.37945	1
PAPPA2	-0.041273	0.0318215	1
DYNC1I1	-0.0743169	4.91e-05	1
ARHGAP21	-0.0229128	0.718024	1
MAPT	-0.0284871	0.368062	1
PREX2	-0.0571863	0.0193386	1
EGFR	-0.0290763	0.167753	1
RHCG	0.0156007	0.620917	1
PEG10	-0.0763992	0.000216313	1
SPRY1	0.0381398	0.300988	1
OSBPL10	-0.0386211	0.0882189	1
ABCA8	-0.0348119	0.000646627	1
FABP5	0.0234333	0.959606	1
SAMHD1	-0.118541	0.105039	1
GPR158	0.00727828	0.0915636	1
COL24A1	-0.0500829	5.43e-05	1
PKIA	-0.0314062	0.000401981	1
CPED1	0.0350973	0.000196404	1
CDKN1B	-0.03741	0.0963542	1
FAT1	0.0421828	0.508556	1
NUPR1	-0.0678759	0.00221995	1
COBL	0.0343603	0.0614318	1
FGD4	0.00807644	0.301115	1
HIF3A	-0.0658781	0.0435354	1
FLT1	0.0616861	3.72e-05	1
LAMP2	-0.0310323	0.00112039	1
DDX17	0.00985262	0.775168	1
AMER2	-0.0536129	0.000167097	1
DPYSL2	-0.028069	0.031278	1
NKTR	-0.0548701	0.000663073	1
SSBP2	-0.0266948	0.196635	1
MALAT1	0.00731441	0.726976	1
SLC16A1	-0.0169293	0.025459	1
HIF1A	-0.0171162	0.492369	1
CERS6	0.0406435	0.00722204	1
GAS1	0.0384497	0.0609487	1
MEGF10	-0.0589438	0.00527817	1
RGS12	-0.0562011	0.00554418	1
TYW5	-0.00216212	0.524797	1
SCARB1	-0.00933031	0.291006	1
ALDH3A2	-0.0756365	0.00372881	1
FOXD1	0.0200281	0.0339089	1
SEMA5A	-0.0677768	0.0012438	1
KIAA1217	-0.047417	0.0240968	1
MLLT3	-0.0393358	0.0154044	1
RASSF4	0.0101561	0.770972	1
TMEM38B	-0.00229011	0.838944	1
SOX2	-0.0228211	0.979454	1
HSPA12A	-0.0504871	0.00284644	1
PLCE1	0.0820498	0.00213502	1
SH3BP2	0.00653293	0.45653	1
RAB11FIP4	-0.0369005	0.0824341	1
KIDINS220	-0.0386723	0.0948672	1
NCKAP5	-0.00161776	0.0449083	1
CTTNBP2	-0.0555687	0.00297628	1
UTRN	-0.0489234	0.0210176	1
MAB21L1	-0.0398099	0.00342238	1
ZNF536	-0.0554833	0.000188564	1
GPR137B	-0.0567889	0.014956	1
TLR4	-0.0534735	0.0255093	1
CDH2	0.0632553	0.00130281	1
RGR	-0.0711071	2.53e-05	0.779533
SFRP1	-0.0468719	2.02e-05	0.621591
AKR1C3	-0.092838	1.58e-05	0.487544
QKI	0.0613017	7.17e-06	0.221042
FGF9	-0.0994751	6.44e-06	0.198676
MYO10	-0.081745	2.64e-06	0.0812992
MAF	-0.0592436	2.09e-06	0.0643809
PTPRZ1	-0.0673087	2.05e-06	0.0631887
ZBTB20	0.151254	1.76e-06	0.0543283
DST	-0.0619937	1.74e-06	0.0537451
