# Supplementary material for: Divergent redox responses of macular and peripheral Müller Glia: Implications for retinal vulnerability
Source: Redox Biol. 2025 May 24;85:103691. doi: 10.1016/j.redox.2025.103691 (PMC12178937; doi:10.1016/j.redox.2025.103691)
Supplement: Multimedia component 4 [file mmc4.xlsx]

## Sheet: Macular Muller cells GO
Gene Ontology term	Cluster frequency	Genome frequency	Corrected	FDR	FALSE	Genes annotated to the term
			P-value		Positives
anatomical structure development	56 of 95 genes, 58.9%	5850 of 19644 genes, 29.8%	4.65e-06	0	0	PTPRZ1, TCF4, ITGB8, ZNF536, MAPT, ILDR2, QKI, KIAA1217, SPRY1, KIDINS220, SEMA5A, COL4A3, HIF3A, FGF9, PAPPA2, SLC1A3, SOX2, MYO10, CTTNBP2, PLEKHA5, CDH2, DDIT4, PIK3R1, EGFR, CYP26A1, MLLT3, CDKN1B, PLCE1, TMEM38B, FLT1, DPYSL2, PREX2, FAT1, GPR137B, TLR4, SAMHD1, MAP1B, SFRP1, ALDH3A2, MAB21L1, AMER2, RHCG, COBL, FGD4, MAF, HIF1A, AKR1C3, NUPR1, UTRN, LNPK, DDX17, FABP5, FOXD1, MEGF10, SEMA3E…
system development	44 of 95 genes, 46.3%	3940 of 19644 genes, 20.1%	9.95e-06	0	0	PTPRZ1, TCF4, ITGB8, ZNF536, MAPT, QKI, KIAA1217, SPRY1, KIDINS220, SEMA5A, COL4A3, HIF3A, FGF9, PAPPA2, SLC1A3, SOX2, CTTNBP2, PLEKHA5, CDH2, DDIT4, EGFR, CYP26A1, CDKN1B, PLCE1, TMEM38B, FLT1, PREX2, FAT1, DPYSL2, TLR4, SAMHD1, MAP1B, SFRP1, ALDH3A2, MAB21L1, COBL, MAF, HIF1A, AKR1C3, NUPR1, LNPK, FOXD1, SEMA3E, COL4A4
developmental process	58 of 95 genes, 61.1%	6402 of 19644 genes, 32.6%	1.58e-05	0	0	PTPRZ1, TCF4, ITGB8, ZNF536, MAPT, ILDR2, QKI, KIAA1217, SPRY1, KIDINS220, SEMA5A, PEG10, COL4A3, HIF3A, FGF9, PAPPA2, SLC1A3, SOX2, MYO10, CTTNBP2, PLEKHA5, CDH2, DDIT4, PIK3R1, EGFR, CYP26A1, MLLT3, CDKN1B, PLCE1, TMEM38B, FLT1, DPYSL2, PREX2, FAT1, GPR137B, TLR4, SAMHD1, MAP1B, SFRP1, ALDH3A2, MAB21L1, AMER2, RHCG, COBL, FGD4, MAF, HIF1A, AKR1C3, NUPR1, UTRN, LNPK, DDX17, FABP5, GAS1, FOXD1, M…
multicellular organism development	47 of 95 genes, 49.5%	4610 of 19644 genes, 23.5%	4.17e-05	0	0	PTPRZ1, TCF4, ITGB8, ZNF536, MAPT, QKI, KIAA1217, SPRY1, KIDINS220, SEMA5A, COL4A3, HIF3A, FGF9, PAPPA2, SLC1A3, SOX2, CTTNBP2, PLEKHA5, CDH2, DDIT4, PIK3R1, EGFR, CYP26A1, MLLT3, CDKN1B, PLCE1, TMEM38B, FLT1, PREX2, FAT1, DPYSL2, GPR137B, TLR4, SAMHD1, MAP1B, SFRP1, ALDH3A2, MAB21L1, COBL, MAF, HIF1A, AKR1C3, NUPR1, LNPK, FOXD1, SEMA3E, COL4A4
regulation of developmental process	31 of 95 genes, 32.6%	2431 of 19644 genes, 12.4%	0.00028	0	0	PTPRZ1, TCF4, ITGB8, ZNF536, GPR137B, TLR4, MAPT, MAP1B, SFRP1, COBL, SPRY1, SEMA5A, FGD4, COL4A3, MAF, FGF9, SOX2, HIF1A, MYO10, NUPR1, CDH2, PIK3R1, LNPK, EGFR, MLLT3, DDX17, CDKN1B, FOXD1, MEGF10, FLT1, SEMA3E
cell communication	56 of 95 genes, 58.9%	6538 of 19644 genes, 33.3%	0.00035	0	0	ITGB8, ZNF536, RGR, DCBLD2, RASSF4, MAPT, ILDR2, RGS12, SPRY1, KIDINS220, SEMA5A, PEG10, COL4A3, FGF9, PAPPA2, SLC1A3, SOX2, MYO10, ARHGAP21, CDH2, DDIT4, PIK3R1, RAB3B, EGFR, CYP26A1, MLLT3, CDKN1B, PLCE1, TMEM38B, FLT1, DPYSL2, DST, PREX2, FAT1, GPR137B, TLR4, SAMHD1, MAP1B, SFRP1, SLC16A1, AMER2, LAMP2, SCARB1, GUCY1A2, FGD4, HIF1A, GPR158, AKR1C3, NUPR1, UTRN, SH3BP2, DDX17, FABP5, GAS1, FOXD…
response to growth factor	16 of 95 genes, 16.8%	708 of 19644 genes, 3.6%	0.00038	0	0	ITGB8, TLR4, MAPT, MAP1B, SFRP1, SPRY1, KIDINS220, PEG10, FGF9, HIF1A, SOX2, DDIT4, EGFR, GAS1, FOXD1, FLT1
signaling	55 of 95 genes, 57.9%	6435 of 19644 genes, 32.8%	0.00057	0	0	ITGB8, ZNF536, RGR, DCBLD2, RASSF4, MAPT, ILDR2, RGS12, SPRY1, KIDINS220, SEMA5A, PEG10, COL4A3, FGF9, PAPPA2, SLC1A3, SOX2, MYO10, ARHGAP21, CDH2, DDIT4, PIK3R1, RAB3B, EGFR, CYP26A1, MLLT3, CDKN1B, PLCE1, TMEM38B, FLT1, DPYSL2, DST, PREX2, FAT1, GPR137B, TLR4, SAMHD1, MAP1B, SFRP1, SLC16A1, AMER2, SCARB1, GUCY1A2, FGD4, HIF1A, GPR158, AKR1C3, NUPR1, UTRN, SH3BP2, DDX17, FABP5, GAS1, FOXD1, SEMA…
tissue development	27 of 95 genes, 28.4%	1987 of 19644 genes, 10.1%	0.00066	0	0	FAT1, ITGB8, MAP1B, SFRP1, ALDH3A2, AMER2, COBL, RHCG, SPRY1, SEMA5A, MAF, FGF9, SOX2, HIF1A, AKR1C3, NUPR1, CDH2, LNPK, EGFR, MLLT3, FABP5, DDX17, CDKN1B, FOXD1, MEGF10, TMEM38B, SEMA3E
cellular response to growth factor stimulus	15 of 95 genes, 15.8%	678 of 19644 genes, 3.5%	0.00123	0	0	ITGB8, FGF9, HIF1A, TLR4, MAPT, MAP1B, DDIT4, SFRP1, EGFR, GAS1, SPRY1, KIDINS220, FOXD1, PEG10, FLT1
regulation of signaling	36 of 95 genes, 37.9%	3381 of 19644 genes, 17.2%	0.00177	0	0	ITGB8, ZNF536, MAPT, RGS12, SPRY1, SEMA5A, PEG10, FGF9, SLC1A3, SOX2, ARHGAP21, CDH2, DDIT4, PIK3R1, EGFR, CYP26A1, MLLT3, PLCE1, FLT1, PREX2, GPR137B, TLR4, SAMHD1, MAP1B, SFRP1, SLC16A1, AMER2, GUCY1A2, FGD4, HIF1A, AKR1C3, NUPR1, FABP5, GAS1, FOXD1, SEMA3E
regulation of cell communication	36 of 95 genes, 37.9%	3391 of 19644 genes, 17.3%	0.00191	0	0	ITGB8, ZNF536, MAPT, RGS12, SPRY1, SEMA5A, PEG10, FGF9, SLC1A3, SOX2, ARHGAP21, CDH2, DDIT4, PIK3R1, EGFR, CYP26A1, MLLT3, PLCE1, FLT1, PREX2, GPR137B, TLR4, SAMHD1, MAP1B, SFRP1, SLC16A1, AMER2, GUCY1A2, FGD4, HIF1A, AKR1C3, NUPR1, FABP5, GAS1, FOXD1, SEMA3E
growth	17 of 95 genes, 17.9%	905 of 19644 genes, 4.6%	0.00203	0	0	DCBLD2, MAPT, MAP1B, SFRP1, COBL, SPRY1, SEMA5A, FGF9, PAPPA2, HIF1A, SOX2, EGFR, CDKN1B, GAS1, PLCE1, TMEM38B, SEMA3E
cell differentiation	41 of 95 genes, 43.2%	4279 of 19644 genes, 21.8%	0.00351	0	0	PTPRZ1, TCF4, ITGB8, ZNF536, MAPT, ILDR2, QKI, SPRY1, KIDINS220, SEMA5A, PEG10, FGF9, SLC1A3, SOX2, CDH2, DDIT4, PIK3R1, EGFR, MLLT3, CDKN1B, TMEM38B, FLT1, PREX2, FAT1, DPYSL2, GPR137B, TLR4, MAP1B, SFRP1, RHCG, COBL, MAF, HIF1A, AKR1C3, NUPR1, LNPK, DDX17, GAS1, MEGF10, FOXD1, SEMA3E
cellular developmental process	41 of 95 genes, 43.2%	4305 of 19644 genes, 21.9%	0.00413	0	0	PTPRZ1, TCF4, ITGB8, ZNF536, MAPT, ILDR2, QKI, SPRY1, KIDINS220, SEMA5A, PEG10, FGF9, SLC1A3, SOX2, CDH2, DDIT4, PIK3R1, EGFR, MLLT3, CDKN1B, TMEM38B, FLT1, PREX2, FAT1, DPYSL2, GPR137B, TLR4, MAP1B, SFRP1, RHCG, COBL, MAF, HIF1A, AKR1C3, NUPR1, LNPK, DDX17, GAS1, MEGF10, FOXD1, SEMA3E
animal organ development	33 of 95 genes, 34.7%	3076 of 19644 genes, 15.7%	0.00529	0	0	ITGB8, ILDR2, SPRY1, SEMA5A, COL4A3, FGF9, PAPPA2, SOX2, CTTNBP2, CDH2, DDIT4, EGFR, CYP26A1, MLLT3, CDKN1B, PLCE1, TMEM38B, FLT1, FAT1, SFRP1, COBL, MAB21L1, MAF, HIF1A, NUPR1, AKR1C3, LNPK, UTRN, DDX17, MEGF10, FOXD1, COL4A4, SEMA3E
regulation of signal transduction	32 of 95 genes, 33.7%	2983 of 19644 genes, 15.2%	0.00801	0.0012	0.02	ZNF536, MAPT, RGS12, SPRY1, SEMA5A, PEG10, FGF9, SOX2, ARHGAP21, CDH2, DDIT4, PIK3R1, EGFR, CYP26A1, MLLT3, PLCE1, FLT1, PREX2, GPR137B, SAMHD1, TLR4, SFRP1, AMER2, GUCY1A2, FGD4, HIF1A, NUPR1, AKR1C3, FABP5, GAS1, FOXD1, SEMA3E

## Sheet: Peripheral Muller cells GO
Gene Ontology term	Cluster frequency	Genome frequency	Corrected	FDR	FALSE	Genes annotated to the term
			P-value		Positives
cytoplasmic translation	19 of 95 genes, 20.0%	163 of 19644 genes, 0.8%	3.5e-18	0	0	RPS29, RPL10, RPL23A, RPL35A, RPL34, RPS14, RPS6, RPS3A, RPS15, RPL22, RPL24, RPS27A, RPL17, RPL30, RPS10, RPS21, RPS16, RPS4X, RPS23
translation	24 of 95 genes, 25.3%	707 of 19644 genes, 3.6%	3.62e-11	0	0	RPS29, RPL10, ZFP36, RPL23A, RPL35A, RPL34, EEF1G, RPS14, RPS6, THBS1, RPS3A, RPS15, RPL22, RPL24, RPS27A, RPL17, BTG2, RPS10, RPL30, RPS21, RPS16, MRPL18, RPS4X, RPS23
detoxification of inorganic compound	8 of 95 genes, 8.4%	22 of 19644 genes, 0.1%	9.08e-11	0	0	MT1G, MT1F, MT2A, MT1E, MT1M, MT1X, MT1H, SLC30A1
peptide biosynthetic process	24 of 95 genes, 25.3%	738 of 19644 genes, 3.8%	9.24e-11	0	0	RPS29, RPL10, ZFP36, RPL23A, RPL35A, RPL34, EEF1G, RPS14, RPS6, THBS1, RPS3A, RPS15, RPL22, RPL24, RPS27A, RPL17, BTG2, RPS10, RPL30, RPS21, RPS16, MRPL18, RPS4X, RPS23
stress response to metal ion	8 of 95 genes, 8.4%	23 of 19644 genes, 0.1%	1.38e-10	0	0	MT1G, MT1F, MT2A, MT1E, MT1M, MT1X, MT1H, SLC30A1
peptide metabolic process	25 of 95 genes, 26.3%	864 of 19644 genes, 4.4%	3.45e-10	0	0	RPS29, RPL10, ZFP36, PCSK7, RPL23A, RPL35A, RPL34, EEF1G, RPS14, RPS6, THBS1, RPS3A, RPS15, RPL22, RPL24, RPS27A, RPL17, BTG2, RPS10, RPL30, RPS21, RPS16, MRPL18, RPS23, RPS4X
amide biosynthetic process	25 of 95 genes, 26.3%	876 of 19644 genes, 4.5%	4.69e-10	0	0	RPS29, RPL10, ZFP36, RPL23A, RPL35A, RPL34, EEF1G, RPS14, RPS6, THBS1, SPHK1, RPS3A, RPS15, RPL22, RPL24, RPS27A, RPL17, BTG2, RPS10, RPL30, RPS21, RPS16, MRPL18, RPS23, RPS4X
detoxification of copper ion	7 of 95 genes, 7.4%	17 of 19644 genes, 0.1%	1.25e-09	0	0	MT1G, MT1M, MT1E, MT1X, MT1H, MT1F, MT2A
stress response to copper ion	7 of 95 genes, 7.4%	17 of 19644 genes, 0.1%	1.25e-09	0	0	MT1G, MT1M, MT1E, MT1X, MT1H, MT1F, MT2A
response to zinc ion	9 of 95 genes, 9.5%	54 of 19644 genes, 0.3%	5.92e-09	0	0	MT1G, MT1F, MT2A, MT1E, MT1M, SOD2, MT1X, SLC30A1, MT1H
intracellular zinc ion homeostasis	8 of 95 genes, 8.4%	40 of 19644 genes, 0.2%	2.03e-08	0	0	MT1G, MT1F, MT2A, MT1E, MT1M, MT1X, MT1H, SLC30A1
response to cadmium ion	9 of 95 genes, 9.5%	62 of 19644 genes, 0.3%	2.18e-08	0	0	MT1G, MT1F, MT2A, MT1E, MT1M, SOD2, MT1X, SLC30A1, MT1H
cellular response to zinc ion	7 of 95 genes, 7.4%	25 of 19644 genes, 0.1%	3e-08	0	0	MT1G, MT1M, MT1E, MT1X, MT1H, MT1F, MT2A
response to copper ion	8 of 95 genes, 8.4%	43 of 19644 genes, 0.2%	3.79e-08	0	0	MT1G, MT1F, MT-CO1, MT2A, MT1E, MT1M, MT1X, MT1H
amide metabolic process	26 of 95 genes, 27.4%	1166 of 19644 genes, 5.9%	3.8e-08	0	0	RPS29, RPL10, ZFP36, PCSK7, RPL23A, RPL35A, RPL34, EEF1G, RPS14, RPS6, THBS1, SPHK1, RPS3A, RPS15, RPL22, RPL24, RPS27A, RPL17, BTG2, RPS10, RPL30, RPS21, RPS16, MRPL18, RPS23, RPS4X
cellular response to copper ion	7 of 95 genes, 7.4%	28 of 19644 genes, 0.1%	7.3e-08	0	0	MT1G, MT1M, MT1E, MT1X, MT1H, MT1F, MT2A
organonitrogen compound biosynthetic process	30 of 95 genes, 31.6%	1743 of 19644 genes, 8.9%	4.58e-07	0	0	RPS29, RPL10, ZFP36, RPL23A, RPL35A, RPL34, EEF1G, RPS14, PHLDA1, RPS6, THBS1, SPHK1, RPS3A, HBEGF, RPS15, RPL22, RPL24, INHBA, RPS27A, RPL17, BTG2, RPS10, RPL30, RPS21, MT-ND4, RPS16, MT-ATP6, MRPL18, RPS23, RPS4X
cellular response to chemical stimulus	37 of 95 genes, 38.9%	2652 of 19644 genes, 13.5%	7.38e-07	0	0	MAP2K3, MT1G, SOCS3, CCL2, PMEPA1, LMNA, MT1M, HBEGF, BIRC3, NFKBIZ, MT1H, ZFAND2A, INHBA, EPHA2, FKBP4, ID3, SERPINE1, RPS16, SOD2, IRF1, MT1X, FOSB, KDM6B, ZFP36, THBS1, BAG3, SPHK1, MT1E, GSN, GPX3, ICAM1, CEBPB, MT1F, MT2A, HSPD1, ID1, CD44
cellular response to cadmium ion	7 of 95 genes, 7.4%	39 of 19644 genes, 0.2%	9.09e-07	0	0	MT1G, MT1M, MT1E, MT1X, MT1H, MT1F, MT2A
detoxification	10 of 95 genes, 10.5%	140 of 19644 genes, 0.7%	2e-06	0	0	MT1G, MT1F, MT2A, MT1E, MT1M, SOD2, MT1X, SLC30A1, MT1H, GPX3
regulation of apoptotic process	26 of 95 genes, 27.4%	1452 of 19644 genes, 7.4%	4.31e-06	0	0	SOCS3, CCL2, RPL10, ZFP36, LMNA, PHLDA1, RPS6, THBS1, SPHK1, BAG3, RPS3A, GSN, BIRC3, PTMS, GADD45A, ICAM1, CEBPB, INHBA, FOSL1, HSPD1, BTG2, ID1, ID3, SERPINE1, CD44, SOD2
regulation of programmed cell death	26 of 95 genes, 27.4%	1500 of 19644 genes, 7.6%	8.5e-06	0	0	SOCS3, CCL2, RPL10, ZFP36, LMNA, PHLDA1, RPS6, THBS1, SPHK1, BAG3, RPS3A, GSN, BIRC3, PTMS, GADD45A, ICAM1, CEBPB, INHBA, FOSL1, HSPD1, BTG2, ID1, ID3, SERPINE1, CD44, SOD2
response to chemical	45 of 95 genes, 47.4%	4104 of 19644 genes, 20.9%	9.95e-06	0	0	MAP2K3, MT1G, SOCS3, CCL2, PMEPA1, LMNA, HSPA6, CCN2, MT1M, HBEGF, BIRC3, NFKBIZ, MT1H, ZFAND2A, INHBA, EPHA2, FOSL1, FKBP4, BTG2, ID3, SERPINE1, RPS16, SOD2, IRF1, MT1X, FOSB, KDM6B, ZFP36, THBS1, BAG3, SPHK1, MT1E, GSN, SLC30A1, GPX3, ICAM1, CEBPB, MT1F, MT-CO1, MT2A, HSPD1, NUDC, ID1, MT-ND4, CD44
macromolecule biosynthetic process	49 of 95 genes, 51.6%	4765 of 19644 genes, 24.3%	1.08e-05	0	0	MAP2K3, CCL2, RPL10, RPL23A, RPL34, CKS2, RPS6, C1orf61, RPS3A, CCN2, HBEGF, NFKBIZ, PTMS, MAFF, RPL22, RPS27A, INHBA, RPL17, FOSL1, BTG2, RPL30, ID3, RPS21, RPS16, SOD2, IRF1, RPS23, RPS4X, FOSB, KDM6B, RPS29, HMX1, ZFP36, RPL35A, EEF1G, RPS14, PHLDA1, THBS1, BAG3, SPHK1, RPS15, GADD45A, RPL24, CEBPB, PFDN5, RPS10, ID1, HMGA1, MRPL18
apoptotic process	29 of 95 genes, 30.5%	1907 of 19644 genes, 9.7%	1.7e-05	0	0	SOCS3, CCL2, RPL10, ZFP36, LMNA, PHLDA1, RPS6, THBS1, SPHK1, BAG3, RPS3A, GSN, BIRC3, NFKBIZ, PTMS, GADD45A, ICAM1, CEBPB, INHBA, EPHA2, FOSL1, HSPD1, BTG2, ID3, ID1, SERPINE1, CD44, SOD2, IRF1
gene expression	55 of 95 genes, 57.9%	5956 of 19644 genes, 30.3%	2.97e-05	0.0008	0.02	MAP2K3, RPL10, RPL23A, RPL34, CKS2, LMNA, RPS6, C1orf61, RPS3A, CCN2, NFKBIZ, PTMS, MAFF, RPL22, RPS27A, INHBA, RPL17, EPHA2, FOSL1, BTG2, RPL30, ID3, SERPINE1, RPS21, RPS16, SOD2, IRF1, RPS23, RPS4X, FOSB, KDM6B, RPS29, HMX1, ZFP36, PCSK7, RPL35A, EEF1G, RPS14, THBS1, BAG3, SPHK1, GSN, RPS15, GADD45A, PNRC1, RPL24, CEBPB, DNAJA4, NNAT, HSPD1, PFDN5, RPS10, ID1, HMGA1, MRPL18
response to stress	43 of 95 genes, 45.3%	3932 of 19644 genes, 20.0%	3.05e-05	0.0007	0.02	MAP2K3, MT1G, SOCS3, CCL2, LMNA, HSPA6, CCN2, MT1M, HBEGF, BIRC3, NFKBIZ, MT1H, TOMM7, INHBA, EPHA2, FOSL1, BTG2, RPL30, ID3, SERPINE1, SOD2, IRF1, MT1X, MT-ATP6, KDM6B, ZFP36, THBS1, BAG3, SPHK1, MT1E, GSN, SLC30A1, GPX3, GADD45A, CEBPB, DNAJA4, MT1F, MT-CO1, MT2A, HSPD1, MT-ND4, CD44, HMGA1
programmed cell death	29 of 95 genes, 30.5%	1980 of 19644 genes, 10.1%	3.93e-05	0.0007	0.02	SOCS3, CCL2, RPL10, ZFP36, LMNA, PHLDA1, RPS6, THBS1, SPHK1, BAG3, RPS3A, GSN, BIRC3, NFKBIZ, PTMS, GADD45A, ICAM1, CEBPB, INHBA, EPHA2, FOSL1, HSPD1, BTG2, ID3, ID1, SERPINE1, CD44, SOD2, IRF1
negative regulation of apoptotic process	19 of 95 genes, 20.0%	881 of 19644 genes, 4.5%	4.84e-05	0.0007	0.02	SOCS3, CCL2, RPL10, LMNA, RPS6, THBS1, BAG3, SPHK1, RPS3A, BIRC3, PTMS, CEBPB, ICAM1, HSPD1, BTG2, ID1, SERPINE1, SOD2, CD44
negative regulation of biological process	51 of 95 genes, 53.7%	5322 of 19644 genes, 27.1%	4.93e-05	0.0007	0.02	MAP2K3, MT1G, SOCS3, CCL2, PMEPA1, RPL10, LMNA, RPS6, RPS3A, CCN2, MT1M, HBEGF, BIRC3, PTMS, MT1H, MAFF, INHBA, EPHA2, FOSL1, FKBP4, BTG2, ID3, SERPINE1, FXYD1, SOD2, MT1X, IRF1, GEM, FOSB, HMX1, ZFP36, RPS14, THBS1, BAG3, SPHK1, MT1E, GSN, RPS15, SLC30A1, GADD45A, PNRC1, ICAM1, CEBPB, DNAJA4, MT1F, MT2A, HSPD1, PFDN5, ID1, CD44, HMGA1
ribosomal small subunit biogenesis	8 of 95 genes, 8.4%	104 of 19644 genes, 0.5%	5.29e-05	0.0006	0.02	RPS14, RPS6, RPS21, RPS3A, RPS15, RPS16, RPS4X, RPS23
cellular nitrogen compound biosynthetic process	48 of 95 genes, 50.5%	4820 of 19644 genes, 24.5%	5.34e-05	0.0006	0.02	MAP2K3, RPL10, RPL23A, RPL34, CKS2, RPS6, C1orf61, RPS3A, CCN2, NFKBIZ, PTMS, MAFF, RPL22, RPS27A, INHBA, RPL17, FOSL1, BTG2, ID3, RPL30, RPS21, RPS16, SOD2, IRF1, MT-ATP6, RPS23, RPS4X, FOSB, KDM6B, RPS29, HMX1, ZFP36, RPL35A, EEF1G, RPS14, THBS1, BAG3, SPHK1, RPS15, GADD45A, RPL24, CEBPB, PFDN5, RPS10, ID1, MT-ND4, HMGA1, MRPL18
response to inorganic substance	15 of 95 genes, 15.8%	539 of 19644 genes, 2.7%	6.15e-05	0.0006	0.02	FOSB, KDM6B, MT1G, MT1F, FOSL1, MT-CO1, MT2A, THBS1, SPHK1, MT1M, MT1E, SOD2, MT1X, SLC30A1, MT1H
cell death	29 of 95 genes, 30.5%	2026 of 19644 genes, 10.3%	6.52e-05	0.0006	0.02	SOCS3, CCL2, RPL10, ZFP36, LMNA, PHLDA1, RPS6, THBS1, SPHK1, BAG3, RPS3A, GSN, BIRC3, NFKBIZ, PTMS, GADD45A, ICAM1, CEBPB, INHBA, EPHA2, FOSL1, HSPD1, BTG2, ID3, ID1, SERPINE1, CD44, SOD2, IRF1
negative regulation of programmed cell death	19 of 95 genes, 20.0%	908 of 19644 genes, 4.6%	7.8e-05	0.0006	0.02	SOCS3, CCL2, RPL10, LMNA, RPS6, THBS1, BAG3, SPHK1, RPS3A, BIRC3, PTMS, CEBPB, ICAM1, HSPD1, BTG2, ID1, SERPINE1, SOD2, CD44
response to organic substance	34 of 95 genes, 35.8%	2754 of 19644 genes, 14.0%	0.00011	0.0011	0.04	MAP2K3, SOCS3, CCL2, PMEPA1, HSPA6, CCN2, BIRC3, NFKBIZ, INHBA, FOSL1, FKBP4, BTG2, ID3, SERPINE1, RPS16, SOD2, IRF1, MT1X, FOSB, KDM6B, ZFP36, THBS1, BAG3, SPHK1, GSN, GPX3, CEBPB, ICAM1, MT2A, HSPD1, ID1, NUDC, CD44, MT-ND4
response to metal ion	12 of 95 genes, 12.6%	369 of 19644 genes, 1.9%	0.00029	0.0011	0.04	FOSB, MT1G, MT1F, MT-CO1, MT2A, THBS1, MT1M, MT1E, SOD2, MT1X, SLC30A1, MT1H
response to toxic substance	10 of 95 genes, 10.5%	237 of 19644 genes, 1.2%	0.0003	0.0011	0.04	MT1G, MT1F, MT2A, MT1E, MT1M, SOD2, MT1X, SLC30A1, MT1H, GPX3
organic substance biosynthetic process	52 of 95 genes, 54.7%	5833 of 19644 genes, 29.7%	0.0004	0.001	0.04	MAP2K3, SOCS3, CCL2, RPL10, RPL23A, RPL34, CKS2, RPS6, C1orf61, RPS3A, CCN2, HBEGF, NFKBIZ, PTMS, MAFF, RPL22, RPS27A, INHBA, RPL17, FOSL1, BTG2, RPL30, ID3, RPS21, RPS16, SOD2, IRF1, MT-ATP6, RPS23, RPS4X, FOSB, KDM6B, RPS29, HMX1, ZFP36, RPL35A, EEF1G, RPS14, PHLDA1, THBS1, BAG3, SPHK1, RPS15, GADD45A, RPL24, CEBPB, PFDN5, RPS10, ID1, MT-ND4, HMGA1, MRPL18
ribosome biogenesis	11 of 95 genes, 11.6%	317 of 19644 genes, 1.6%	0.00051	0.001	0.04	RPL10, RPL23A, RPL35A, RPS14, RPS6, RPS21, RPS3A, RPS15, RPS16, RPS23, RPS4X
biosynthetic process	52 of 95 genes, 54.7%	5902 of 19644 genes, 30.0%	0.0006	0.001	0.04	MAP2K3, SOCS3, CCL2, RPL10, RPL23A, RPL34, CKS2, RPS6, C1orf61, RPS3A, CCN2, HBEGF, NFKBIZ, PTMS, MAFF, RPL22, RPS27A, INHBA, RPL17, FOSL1, BTG2, RPL30, ID3, RPS21, RPS16, SOD2, IRF1, MT-ATP6, RPS23, RPS4X, FOSB, KDM6B, RPS29, HMX1, ZFP36, RPL35A, EEF1G, RPS14, PHLDA1, THBS1, BAG3, SPHK1, RPS15, GADD45A, RPL24, CEBPB, PFDN5, RPS10, ID1, MT-ND4, HMGA1, MRPL18
protein metabolic process	48 of 95 genes, 50.5%	5230 of 19644 genes, 26.6%	0.00076	0.001	0.04	MAP2K3, SOCS3, CCL2, PMEPA1, RPL10, RPL23A, RPL34, RPS6, RPS3A, CCN2, HBEGF, BIRC3, RPL22, RPS27A, INHBA, ZFAND2A, RPL17, EPHA2, FKBP4, BTG2, RPL30, SERPINE1, RPS21, RPS16, FXYD1, RPS23, RPS4X, KDM6B, RPS29, ZFP36, PCSK7, RPL35A, EEF1G, RPS14, PHLDA1, THBS1, BAG3, SPHK1, GSN, RPS15, GADD45A, RPL24, NNAT, HSPD1, PFDN5, RPS10, CD44, MRPL18
cellular biosynthetic process	49 of 95 genes, 51.6%	5463 of 19644 genes, 27.8%	0.00108	0.0009	0.04	MAP2K3, SOCS3, RPL10, RPL23A, RPL34, CKS2, RPS6, C1orf61, RPS3A, CCN2, NFKBIZ, PTMS, MAFF, RPL22, RPS27A, INHBA, RPL17, FOSL1, BTG2, ID3, RPL30, RPS21, RPS16, SOD2, IRF1, MT-ATP6, RPS23, RPS4X, FOSB, KDM6B, RPS29, HMX1, ZFP36, RPL35A, EEF1G, RPS14, THBS1, BAG3, SPHK1, RPS15, GADD45A, RPL24, CEBPB, PFDN5, RPS10, ID1, MT-ND4, HMGA1, MRPL18
cellular response to organic substance	26 of 95 genes, 27.4%	1982 of 19644 genes, 10.1%	0.00215	0.0009	0.04	MAP2K3, FOSB, SOCS3, CCL2, PMEPA1, ZFP36, THBS1, SPHK1, BAG3, GSN, BIRC3, NFKBIZ, ICAM1, CEBPB, INHBA, FKBP4, MT2A, HSPD1, ID3, ID1, SERPINE1, CD44, RPS16, SOD2, IRF1, MT1X
cellular nitrogen compound metabolic process	52 of 95 genes, 54.7%	6191 of 19644 genes, 31.5%	0.00305	0.0009	0.04	MAP2K3, RPL10, RPL23A, RPL34, CKS2, RPS6, C1orf61, RPS3A, CCN2, NFKBIZ, PTMS, MAFF, RPL22, RPS27A, INHBA, RPL17, EPHA2, FOSL1, BTG2, ID3, RPL30, RPS21, RPS16, SOD2, IRF1, MT-ATP6, RPS23, RPS4X, FOSB, KDM6B, RPS29, HMX1, ZFP36, RPL35A, EEF1G, RPS14, THBS1, BAG3, SPHK1, RPS15, GADD45A, PNRC1, RPL24, CEBPB, NUDT4, HSPD1, PFDN5, RPS10, ID1, MT-ND4, HMGA1, MRPL18
epithelial cell apoptotic process	7 of 95 genes, 7.4%	130 of 19644 genes, 0.7%	0.00436	0.0009	0.04	THBS1, ICAM1, SERPINE1, GSN, CCL2, NFKBIZ, ZFP36
cellular response to metal ion	8 of 95 genes, 8.4%	202 of 19644 genes, 1.0%	0.00835	0.0009	0.04	FOSB, MT1G, MT1F, MT2A, MT1E, MT1M, MT1X, MT1H
response to cytokine	16 of 95 genes, 16.8%	908 of 19644 genes, 4.6%	0.00922	0.0008	0.04	SOCS3, CCL2, ZFP36, THBS1, SPHK1, GSN, NFKBIZ, BIRC3, CEBPB, MT2A, HSPD1, FOSL1, RPS16, CD44, IRF1, MT1X
organonitrogen compound metabolic process	51 of 95 genes, 53.7%	6218 of 19644 genes, 31.7%	0.00927	0.0008	0.04	MAP2K3, SOCS3, CCL2, PMEPA1, RPL10, RPL23A, RPL34, RPS6, RPS3A, CCN2, HBEGF, BIRC3, RPL22, RPS27A, INHBA, ZFAND2A, RPL17, EPHA2, FKBP4, BTG2, RPL30, SERPINE1, RPS21, RPS16, FXYD1, MT-ATP6, RPS23, RPS4X, KDM6B, RPS29, ZFP36, PCSK7, RPL35A, EEF1G, RPS14, PHLDA1, THBS1, BAG3, SPHK1, GSN, RPS15, GADD45A, RPL24, NNAT, NUDT4, HSPD1, PFDN5, RPS10, MT-ND4, CD44, MRPL18
response to lipid	16 of 95 genes, 16.8%	911 of 19644 genes, 4.6%	0.00961	0.0008	0.04	MAP2K3, FOSB, CCL2, PMEPA1, ZFP36, THBS1, CCN2, NFKBIZ, GPX3, CEBPB, INHBA, FKBP4, FOSL1, ID3, SERPINE1, SOD2
