# Supplementary material for: Divergent redox responses of macular and peripheral Müller Glia: Implications for retinal vulnerability
Source: Redox Biol. 2025 May 24;85:103691. doi: 10.1016/j.redox.2025.103691 (PMC12178937; doi:10.1016/j.redox.2025.103691)
Supplement: Multimedia component 5 [file mmc5.csv]

	p_val	avg_log2FC	pct.1	pct.2	p_val_adj	gene
HES4	0	-0.726162080419488	0.695	0.978	0	HES4
NFIA	0	0.960090759842351	0.941	0.915	0	NFIA
BTG2	0	-0.868135474618381	0.645	0.961	0	BTG2
ATF3	0	-1.22995089603984	0.492	0.948	0	ATF3
FRZB	0	0.698111630646914	0.996	0.997	0	FRZB
TRH	0	1.10569634372842	0.847	0.451	0	TRH
KDR	0	0.844601484645796	0.958	0.939	0	KDR
SLC1A3	0	0.782943114338979	0.991	0.989	0	SLC1A3
SELENOP	0	0.767966867620183	0.927	0.91	0	SELENOP
AKAP12	0	-1.4431016053344	0.97	0.998	0	AKAP12
GPR37	0	0.973571609125644	0.945	0.927	0	GPR37
CALD1	0	-1.04867235789269	0.709	0.933	0	CALD1
SLITRK2	0	0.775062112269358	0.919	0.898	0	SLITRK2
FGFR1	0	-1.04816223513133	0.741	0.974	0	FGFR1
CEBPD	0	-1.19480234316626	0.732	0.972	0	CEBPD
PAX6	0	0.929861408253398	0.944	0.871	0	PAX6
RCN1	0	1.29621893459729	0.956	0.88	0	RCN1
NEAT1	0	1.34186125348078	0.988	0.992	0	NEAT1
CRYAB	0	-0.71592306094512	0.984	0.998	0	CRYAB
RGR	0	0.768530013631604	0.991	0.993	0	RGR
CD9	0	0.838466013766475	0.954	0.943	0	CD9
WIF1	0	0.763055148534686	0.997	0.997	0	WIF1
PHLDA1	0	-1.03485522491858	0.781	0.946	0	PHLDA1
NUDT4	0	-1.07350202438796	0.883	0.989	0	NUDT4
NFKBIA	0	-1.6467194307316	0.487	0.935	0	NFKBIA
DIO2	0	1.70592056311951	0.869	0.585	0	DIO2
MEG3	0	-0.892809870709273	0.728	0.968	0	MEG3
LITAF	0	-0.668630833205258	0.787	0.976	0	LITAF
MT2A	0	-2.13707311437181	0.807	0.994	0	MT2A
MT1E	0	-1.828531776833	0.725	0.971	0	MT1E
MT1M	0	-1.39752794496268	0.508	0.87	0	MT1M
MT1F	0	-1.39996744439943	0.559	0.937	0	MT1F
MT1G	0	-2.5835986381425	0.419	0.925	0	MT1G
MT1X	0	-1.55345445782941	0.796	0.985	0	MT1X
PCSK2	0	0.740287697262986	0.893	0.884	0	PCSK2
CEBPB	0	-1.2714883209824	0.571	0.967	0	CEBPB
PMEPA1	0	-1.17455775243284	0.79	0.979	0	PMEPA1
GADD45B	0	-1.54945331876661	0.548	0.983	0	GADD45B
JUNB	0	-0.812722002992173	0.55	0.986	0	JUNB
JUND	0	-0.728778550968614	0.938	0.996	0	JUND
APOE	0	0.707153936393516	0.999	0.998	0	APOE
MAFF	0	-2.00900998404498	0.392	0.96	0	MAFF
CCN1	0	-1.55963554277447	0.531	0.932	0	CCN1
SERPINH1	9.41851102194756e-303	-0.777529177677097	0.441	0.773	2.90353857784599e-298	SERPINH1
GLUL	1.66132495564349e-300	0.436117627994321	0.999	0.999	5.12153257325775e-296	GLUL
FOS	8.36811933459537e-292	-0.633403026038661	0.721	0.997	2.57972382846906e-287	FOS
ZFP36L1	5.8643431613306e-291	-0.826893624114472	0.875	0.981	1.807859709775e-286	ZFP36L1
ACTB	1.03211517460896e-269	-0.485151974179721	0.951	0.998	3.18180466028449e-265	ACTB
TRDN	2.3935985317503e-263	0.502456462467546	0.973	0.992	7.37898555367983e-259	TRDN
NFIB	3.36525488073786e-262	0.531403853752815	0.939	0.953	1.03744077463387e-257	NFIB
CLU	1.94092242487361e-259	0.364675833545665	0.999	0.999	5.98347565140035e-255	CLU
DUSP1	3.12770336773329e-253	-0.388028948858425	0.749	0.984	9.64208394204818e-249	DUSP1
ADIRF	2.53561560911154e-248	-0.599334761974957	0.647	0.917	7.81679579976906e-244	ADIRF
PTGDS	4.12905200345167e-240	0.725285705750013	0.978	0.992	1.27290415162408e-235	PTGDS
FLT1	1.86151056441557e-229	0.550207849580409	0.952	0.959	5.73866476798032e-225	FLT1
TIMP3	3.69674372511199e-227	-0.601012465547733	0.875	0.974	1.13963215557753e-222	TIMP3
GPM6B	1.18979019936561e-226	0.292497539567375	0.996	0.997	3.66788522660429e-222	GPM6B
SULF1	7.83275603214143e-223	0.567014677008091	0.916	0.932	2.41468202958856e-218	SULF1
AQP4	8.0387495952815e-223	0.624457760014137	0.916	0.942	2.47818572523338e-218	AQP4
RDH10	1.04154685064151e-214	-0.545614498895473	0.819	0.968	3.21088063115764e-210	RDH10
SPOCK1	5.06339153536053e-206	0.472175484979689	0.914	0.958	1.56094234252094e-201	SPOCK1
SLN	7.30119109107344e-203	0.552436983362432	0.801	0.548	2.25081118955612e-198	SLN
CD81	4.72915629016607e-202	0.49231960716159	0.941	0.974	1.4579043011324e-197	CD81
GPM6A	8.55019571497423e-201	0.399737907999787	0.96	0.981	2.63585433501226e-196	GPM6A
PTN	2.16494814855092e-195	0.524254652477415	0.923	0.929	6.67410215235277e-191	PTN
STAC2	1.97106200555963e-192	-0.41346982110774	0.77	0.966	6.07638995073922e-188	STAC2
SPP1	1.18747465657019e-188	0.490464646630497	0.977	0.994	3.66074687127458e-184	SPP1
ATP2B4	5.59536831577958e-168	0.461579961046486	0.894	0.916	1.72494014438853e-163	ATP2B4
APP	2.60093161886309e-160	0.397961944631456	0.952	0.978	8.01815199463114e-156	APP
C1orf61	6.47434350968499e-151	-0.417586158755419	0.922	0.991	1.99591061716569e-146	C1orf61
CNN3	4.81483254446812e-150	-0.28798246593274	0.961	0.992	1.48431657680863e-145	CNN3
CAV1	4.41553293319195e-143	-0.861566839725944	0.753	0.911	1.36122049264441e-138	CAV1
LHX2	2.61342011223326e-140	0.441604568117405	0.883	0.91	8.0566515219927e-136	LHX2
PGM2	3.43195533293117e-138	0.411766246875975	0.915	0.944	1.05800319003602e-133	PGM2
VIM	3.55562731552426e-130	0.233804135695062	0.999	0.999	1.09612878882982e-125	VIM
PRSS35	2.72012863136984e-120	0.481568376674032	0.838	0.85	8.38561254478695e-116	PRSS35
GPX3	2.6360678051832e-105	-0.395516353637707	0.98	0.996	8.12646982981876e-101	GPX3
HES1	1.12441611212792e-89	0.612455508409809	0.849	0.839	3.46634999046795e-85	HES1
DKK3	8.7465825478389e-82	0.207182630272366	0.995	0.998	2.69639646784778e-77	DKK3
BASP1	1.03393061120011e-77	0.244530545281067	0.963	0.986	3.18740128820769e-73	BASP1
RASGRP1	1.59318780849865e-75	0.295676321009501	0.9	0.943	4.91147937603965e-71	RASGRP1
CCND2	1.05944110985594e-72	0.305051346272252	0.9	0.95	3.26604505346388e-68	CCND2
ID4	2.17957403789529e-71	-0.372599105946415	0.8	0.91	6.71919084402359e-67	ID4
SLC2A1	4.64475053262477e-43	0.228539273568682	0.929	0.963	1.43188369419757e-38	SLC2A1
DBI	9.54440742098488e-30	-0.21972468336259	0.888	0.971	2.94234991974122e-25	DBI
HKDC1	2.08463115949512e-23	0.224369959175111	0.87	0.914	6.42650093849156e-19	HKDC1
F3	2.05239856357087e-07	-0.219181985995776	0.929	0.984	0.00632713429177629	F3
