# Supplementary material for: Divergent redox responses of macular and peripheral Müller Glia: Implications for retinal vulnerability
Source: Redox Biol. 2025 May 24;85:103691. doi: 10.1016/j.redox.2025.103691 (PMC12178937; doi:10.1016/j.redox.2025.103691)
Supplement: Multimedia component 6 [file mmc6.xlsx]

## Sheet: D_MT1_KDvsD_C_deg_all
gene_id	O529D_MT1_KD	O571D_MT1_KD	O633D_MT1_KD	O781D_MT1_KD	O529D_C	O571D_C	O633D_C	O781D_C	D_MT1_KD	D_C	log2FoldChange	pvalue	padj	gene_name	gene_chr	gene_start	gene_end	gene_strand	gene_length	gene_biotype	gene_description	tf_family	O529D_MT1_KD_count	O571D_MT1_KD_count	O633D_MT1_KD_count	O781D_MT1_KD_count	O529D_C_count	O571D_C_count	O633D_C_count	O781D_C_count	O529D_MT1_KD_fpkm	O571D_MT1_KD_fpkm	O633D_MT1_KD_fpkm	O781D_MT1_KD_fpkm	O529D_C_fpkm	O571D_C_fpkm	O633D_C_fpkm	O781D_C_fpkm
ENSG00000138071	3317.81	2962.68	3237.33	2876.39	10629.7	7417.91	9613.04	11632.2	3098.55	9823.21	-1.66463	9.58601e-20	1.90522e-15	ACTR2	2	65227753	65271253	+	4347	protein_coding	ARP2 actin related protein 2 homolog [Source:HGNC Symbol;Acc:HGNC:169]	-	2956	3524	3403	2618	9132	7814	9275	13907	33.5523	29.8339	32.7618	29.022	106.96	74.5747	96.646	117.204
ENSG00000152558	1344.63	1630.99	1849.36	1247.02	4249.77	4139.94	4533.42	4147.02	1518	4267.54	-1.49076	6.63905e-18	6.59755e-14	TMEM123	11	102396332	102470384	-	4647	protein_coding	transmembrane protein 123 [Source:HGNC Symbol;Acc:HGNC:30138]	-	1198	1940	1944	1135	3651	4361	4374	4958	12.7201	15.3636	17.5073	11.7699	40.0022	38.9333	42.6349	39.0869
ENSG00000144566	764.354	917.221	788.64	640.541	1534.15	1741.03	1574.36	1783.27	777.689	1658.2	-1.09173	2.39817e-11	1.58879e-07	RAB5A	3	19947079	19985175	+	3785	protein_coding	RAB5A, member RAS oncogene family [Source:HGNC Symbol;Acc:HGNC:9783]	-	681	1091	829	583	1318	1834	1519	2132	8.87747	10.6077	9.1661	7.42251	17.7294	20.1021	18.1782	20.6357
ENSG00000113194	600.484	661.643	786.738	557.04	1308.34	1309.1	1400.24	1582.53	651.476	1400.05	-1.10325	1.01191e-10	5.02794e-07	FAF2	5	176447628	176510074	+	5954	protein_coding	Fas associated factor family member 2 [Source:HGNC Symbol;Acc:HGNC:24666]	-	535	787	827	507	1124	1379	1351	1892	4.43356	4.86441	5.81289	4.10343	9.61174	9.60867	10.2779	11.6415
ENSG00000116604	1368.2	1558.69	1485	1478.85	2471.18	2330.56	2212.81	2436.52	1472.69	2362.77	-0.68165	8.55399e-10	3.40021e-06	MEF2D	1	156463727	156500828	-	6400	protein_coding	myocyte enhancer factor 2D [Source:HGNC Symbol;Acc:HGNC:6997]	SRF	1219	1854	1561	1346	2123	2455	2135	2913	9.39791	10.6609	10.2075	10.1348	16.8894	15.914	15.1105	16.6747
ENSG00000159792	657.726	680.139	700.168	616.37	1012.68	1013.86	1134.91	1140.05	663.601	1075.38	-0.696258	2.06616e-08	6.84416e-05	PSKH1	16	67893272	67929678	+	3977	protein_coding	protein serine kinase H1 [Source:HGNC Symbol;Acc:HGNC:9529]	-	586	809	736	561	870	1068	1095	1363	7.27026	7.48613	7.74494	6.7976	11.138	11.141	12.4715	12.5556
ENSG00000145907	1000.06	1111.43	1418.41	945.979	2161.55	2222.33	3330.1	2787.82	1118.97	2625.45	-1.23019	4.36767e-08	0.000111023	G3BP1	5	151771045	151812785	+	12406	protein_coding	G3BP stress granule assembly factor 1 [Source:HGNC Symbol;Acc:HGNC:30292]	-	891	1322	1491	861	1857	2341	3213	3333	3.54367	3.92161	5.0297	3.34441	7.62123	7.82848	11.7311	9.84239
ENSG00000132664	198.665	161.417	182.653	196.667	337.56	325.613	361.72	313.661	184.85	334.639	-0.858347	4.46886e-08	0.000111023	POLR3F	20	18467127	18484643	+	2928	protein_coding	RNA polymerase III subunit F [Source:HGNC Symbol;Acc:HGNC:15763]	-	177	192	192	179	290	343	349	375	2.9827	2.41321	2.74426	2.94598	5.0428	4.85994	5.39901	4.69199
ENSG00000080371	836.188	989.523	873.308	789.964	1306.01	1700.21	1530.83	1513.94	872.245	1512.75	-0.794016	2.15748e-07	0.000476444	RAB21	12	71754874	71800285	+	16036	protein_coding	RAB21, member RAS oncogene family [Source:HGNC Symbol;Acc:HGNC:18263]	-	745	1177	918	719	1122	1791	1477	1810	2.29228	2.70113	2.39576	2.16063	3.56239	4.63348	4.172	4.13504
ENSG00000181523	702.622	800.362	877.113	538.362	2050.97	1594.84	1754.7	1210.31	729.615	1652.71	-1.17878	9.13085e-07	0.00181476	SGSH	17	80206716	80220923	-	6713	protein_coding	N-sulfoglucosamine sulfohydrolase [Source:HGNC Symbol;Acc:HGNC:10818]	-	626	952	922	490	1762	1680	1693	1447	4.60114	5.21897	5.74791	3.51745	13.3639	10.3825	11.4235	7.89676
ENSG00000143514	511.814	784.388	579.351	614.172	1087.18	1393.59	1117.29	1646.09	622.431	1311.04	-1.07444	1.46023e-06	0.00263837	TP53BP2	1	223779899	223845972	-	5991	protein_coding	tumor protein p53 binding protein 2 [Source:HGNC Symbol;Acc:HGNC:12000]	-	456	933	609	559	934	1468	1078	1968	3.75555	5.73121	4.25416	4.49635	7.93766	10.1656	8.1504	12.0344
ENSG00000241360	16.836	46.2394	26.6368	26.3688	129.204	63.6037	143.03	101.208	29.0202	109.261	-1.8997	2.16689e-06	0.00358892	PDXP	22	37658727	37666934	+	2203	protein_coding	pyridoxal phosphatase [Source:HGNC Symbol;Acc:HGNC:30259]	-	15	55	28	24	111	67	138	121	0.335958	0.918782	0.531911	0.524982	2.56539	1.26174	2.83742	2.01219
ENSG00000100246	133.566	173.187	130.33	147.226	259.572	333.208	265.33	250.093	146.077	277.051	-0.921426	2.65979e-06	0.00406641	DNAL4	22	38778508	38794198	-	2430	protein_coding	dynein axonemal light chain 4 [Source:HGNC Symbol;Acc:HGNC:2955]	-	119	206	137	134	223	351	256	299	2.41629	3.11979	2.35945	2.65734	4.67244	5.99251	4.77192	4.50777
ENSG00000175220	2417.65	3019.01	2221.32	2451.2	4601.3	4965.84	3487.64	4617.09	2527.29	4417.97	-0.805678	1.04148e-05	0.0147853	ARHGAP1	11	46677080	46700615	-	6138	protein_coding	Rho GTPase activating protein 1 [Source:HGNC Symbol;Acc:HGNC:673]	-	2154	3591	2335	2231	3953	5231	3365	5520	17.3152	21.5304	15.9205	17.5154	32.7902	35.3562	24.8324	32.9465
ENSG00000144320	450.082	634.741	356.743	380.15	862.525	969.245	832.266	960.222	455.429	906.065	-0.991476	1.28481e-05	0.0170237	LNPK	2	175923892	176002839	-	9122	protein_coding	lunapark, ER junction formation factor [Source:HGNC Symbol;Acc:HGNC:21610]	-	401	755	375	346	741	1021	803	1148	2.16901	3.04594	1.72043	1.82782	4.13593	4.64348	3.98736	4.61051
ENSG00000090905	2224.6	1780.64	1855.06	2035.89	1158.18	1107.84	1312.14	1410.22	1974.05	1247.1	0.661964	1.83311e-05	0.0227706	TNRC6A	16	24610209	24827632	+	12924	protein_coding	trinucleotide repeat containing 6A [Source:HGNC Symbol;Acc:HGNC:11969]	-	1982	2118	1950	1853	995	1167	1266	1686	7.56684	6.03106	6.31442	6.90918	3.91986	3.74612	4.43707	4.77923
ENSG00000082212	318.761	524.607	398.601	341.695	683.269	773.687	674.726	774.534	395.916	726.554	-0.874254	2.53374e-05	0.0296225	ME2	18	50878734	50954257	+	16243	protein_coding	malic enzyme 2 [Source:HGNC Symbol;Acc:HGNC:6984]	-	284	624	419	311	587	815	651	926	0.8627	1.41378	1.07955	0.922661	1.83999	2.08161	1.81541	2.08854
ENSG00000157895	276.11	337.968	300.616	291.155	422.533	454.719	457.073	501.858	301.462	459.046	-0.605904	4.06553e-05	0.0448902	C12orf43	12	121000486	121016502	-	6140	protein_coding	chromosome 12 open reading frame 43 [Source:HGNC Symbol;Acc:HGNC:25719]	-	246	402	316	265	363	479	441	600	1.97685	2.40947	2.15385	2.07982	3.01011	3.2365	3.25334	3.57998
ENSG00000179820	1803.7	3250.21	2222.27	2519.32	4248.61	4613.64	4093.96	5542.19	2448.87	4624.6	-0.917062	5.60666e-05	0.0586486	MYADM	19	53866223	53876437	+	3675	protein_coding	myeloid associated differentiation marker [Source:HGNC Symbol;Acc:HGNC:7544]	-	1607	3866	2336	2293	3650	4860	3950	6626	21.5758	38.7141	26.6018	30.0673	50.5685	54.8639	48.6855	66.0528
ENSG00000161654	208.766	188.32	223.559	214.246	313.116	351.245	293.314	407.341	208.723	341.254	-0.7119	7.37442e-05	0.0732833	LSM12	17	44034635	44067619	-	2811	protein_coding	LSM12 homolog [Source:HGNC Symbol;Acc:HGNC:26407]	-	186	224	235	195	269	370	283	487	3.26482	2.93259	3.49867	3.34289	4.87232	5.46071	4.56021	6.34695
ENSG00000160201	405.186	182.435	134.135	363.669	109.416	48.4148	88.0979	24.2565	271.357	67.5463	2.01012	9.16383e-05	0.0867291	U2AF1	21	43092956	43107587	-	11112	protein_coding	U2 small nuclear RNA auxiliary factor 1 [Source:HGNC Symbol;Acc:HGNC:12453]	-	361	217	141	331	94	51	85	29	1.60296	0.718674	0.531034	1.43544	0.430705	0.190408	0.346487	0.0956099
ENSG00000139641	3272.92	3287.2	2794.01	3085.15	4487.23	4317.46	3953.01	4704.92	3109.82	4365.65	-0.489438	0.000110086	0.0994525	ESYT1	12	56118250	56144671	+	5493	protein_coding	extended synaptotagmin 1 [Source:HGNC Symbol;Acc:HGNC:29534]	-	2916	3910	2937	2808	3855	4548	3814	5625	26.193	26.1958	22.3764	24.634	35.7322	34.3494	31.4507	37.5154
ENSG00000105778	971.998	886.115	856.184	872.367	598.297	575.282	618.758	714.311	896.666	626.662	0.515787	0.000179747	0.155325	AVL9	7	32495426	32588721	+	14757	protein_coding	AVL9 cell migration associated [Source:HGNC Symbol;Acc:HGNC:28994]	-	866	1054	900	794	514	606	597	854	2.89553	2.62849	2.55235	2.59281	1.77341	1.70366	1.83247	2.1201
ENSG00000232024	101.016	130.311	109.401	109.87	166.452	195.558	179.305	257.62	112.65	199.734	-0.82678	0.000210916	0.174665	LSM12P1	8	35525176	35525763	-	588	processed_pseudogene	LSM12 pseudogene 1 [Source:HGNC Symbol;Acc:HGNC:32453]	-	90	155	115	100	143	206	173	308	7.55219	9.70105	8.18496	8.19541	12.3824	14.5344	13.3269	19.1898
ENSG00000105576	1336.78	1495.63	1434.58	1408.53	1914.78	1770.46	2209.7	2352.04	1418.88	2061.75	-0.539118	0.00026648	0.211852	TNPO2	19	12699194	12724011	-	7029	protein_coding	transportin 2 [Source:HGNC Symbol;Acc:HGNC:19998]	-	1191	1779	1508	1282	1645	1865	2132	2812	8.36038	9.31423	8.9785	8.78906	11.9156	11.0076	13.7389	14.6561
ENSG00000168256	1379.43	1115.63	1653.39	1007.51	2146.42	2045.76	3007.77	2081.04	1288.99	2320.25	-0.847948	0.000280623	0.214515	NKIRAS2	17	42011382	42025644	+	5566	protein_coding	NFKB inhibitor interacting Ras like 2 [Source:HGNC Symbol;Acc:HGNC:17898]	-	1229	1327	1738	917	1844	2155	2902	2488	10.8947	8.77389	13.0678	7.93915	16.868	16.0625	23.6164	16.3759
ENSG00000143952	732.927	606.997	602.183	669.107	428.353	501.235	389.704	445.817	652.803	441.277	0.563579	0.000302733	0.222845	VPS54	2	63892146	64019072	-	5091	protein_coding	VPS54, GARP complex subunit [Source:HGNC Symbol;Acc:HGNC:18652]	-	653	722	633	609	368	528	376	533	6.32875	5.21913	5.20351	5.76451	3.68035	4.30268	3.34537	3.83549
ENSG00000187742	655.481	558.235	596.475	622.962	388.776	487.945	412.506	391.449	608.288	420.169	0.532688	0.000384397	0.272853	SECISBP2	9	89318506	89359662	+	9813	protein_coding	SECIS binding protein 2 [Source:HGNC Symbol;Acc:HGNC:30972]	-	584	664	627	567	334	514	398	468	2.93642	2.49018	2.674	2.78439	1.73296	2.17305	1.83713	1.74719
ENSG00000111669	8185.66	7955.69	6941.75	7695.28	10850.8	10011.4	10011	9628.15	7694.6	10125.4	-0.396025	0.000567998	0.389275	TPI1	12	6867119	6870948	+	2700	protein_coding	triosephosphate isomerase 1 [Source:HGNC Symbol;Acc:HGNC:12009]	-	7293	9463	7297	7004	9322	10546	9659	11511	133.275	128.982	113.104	125.006	175.788	162.044	162.042	156.188
ENSG00000048392	2345.81	2154.75	3157.42	2074.34	1333.95	1425.86	1827.25	1256.32	2433.08	1460.85	0.736138	0.000607532	0.40249	RRM2B	8	102204502	102239118	-	5548	protein_coding	ribonucleotide reductase regulatory TP53 inducible subunit M2B [Source:HGNC Symbol;Acc:HGNC:17296]	-	2090	2563	3319	1888	1146	1502	1763	1502	18.5874	17.0011	25.0361	16.3989	10.517	11.2316	14.3938	9.91815
ENSG00000104626	194.175	216.064	156.967	250.503	271.212	344.599	370.011	391.449	204.427	344.318	-0.754049	0.000667339	0.42214	ERI1	8	9002147	9116746	+	6385	protein_coding	exoribonuclease 1 [Source:HGNC Symbol;Acc:HGNC:23994]	-	173	257	165	228	233	363	357	468	1.33688	1.48128	1.08148	1.72077	1.85797	2.3586	2.5326	2.68523
ENSG00000054598	653.236	886.115	514.662	496.612	1264.11	1290.11	959.749	1030.48	637.656	1136.11	-0.832439	0.000679672	0.42214	FOXC1	6	1609972	1613897	+	3926	protein_coding	forkhead box C1 [Source:HGNC Symbol;Acc:HGNC:3800]	Fork	582	1054	541	452	1086	1359	926	1232	7.31443	9.87995	5.7669	5.548	14.0839	14.3607	10.6837	11.4963
ENSG00000100441	1353.61	1403.15	1342.31	1356.89	1046.44	1096.45	1087.23	1115.8	1363.99	1086.48	0.327938	0.000786485	0.473679	KHNYN	14	24429286	24441834	+	8015	protein_coding	KH and NYN domain containing [Source:HGNC Symbol;Acc:HGNC:20166]	-	1206	1669	1411	1235	899	1155	1049	1334	7.42423	7.66332	7.36749	7.42526	5.71085	5.97842	5.92832	6.09747
ENSG00000125835	1011.28	780.184	962.731	858.083	1576.06	1156.26	1761.96	1248.79	903.07	1435.77	-0.668839	0.000842059	0.492233	SNRPB	20	2461634	2470853	-	1278	protein_coding	small nuclear ribonucleoprotein polypeptides B and B1 [Source:HGNC Symbol;Acc:HGNC:11153]	-	901	928	1012	781	1354	1218	1700	1493	34.7858	26.7228	33.1395	29.4488	53.9427	39.5389	60.2529	42.7983
ENSG00000186073	75.2008	107.612	137.941	108.771	146.664	225.936	212.471	191.543	107.381	194.153	-0.853246	0.00101239	0.569838	C15orf41	15	36579611	36810248	+	9293	protein_coding	chromosome 15 open reading frame 41 [Source:HGNC Symbol;Acc:HGNC:26929]	-	67	128	145	99	126	238	205	229	0.355735	0.506895	0.652992	0.513366	0.690334	1.0625	0.999212	0.902769
ENSG00000125144	1.1224	0	0.951315	0	15.132	1.89862	12.4374	10.0372	0.518429	9.87629	-4.29391	0.00103216	0.569838	MT1G	16	56666731	56668065	-	750	protein_coding	metallothionein 1G [Source:HGNC Symbol;Acc:HGNC:7399]	-	1	0	1	0	13	2	12	12	0.065788	0	0.0558	0	0.882525	0.110631	0.724736	0.586161
ENSG00000109107	219.99	209.338	155.064	179.088	381.792	324.664	281.913	256.784	190.87	311.288	-0.704306	0.00108434	0.582469	ALDOC	17	28573115	28577264	-	2928	protein_coding	aldolase, fructose-bisphosphate C [Source:HGNC Symbol;Acc:HGNC:418]	-	196	249	163	163	328	342	272	307	3.30288	3.12963	2.32977	2.68265	5.70358	4.84577	4.20782	3.84118
ENSG00000204130	298.558	350.579	231.17	248.306	438.829	589.521	359.647	547.025	282.153	483.755	-0.777784	0.00122704	0.641775	RUFY2	10	68341107	68407294	-	8137	protein_coding	RUN and FYVE domain containing 2 [Source:HGNC Symbol;Acc:HGNC:19761]	-	266	417	243	226	377	621	347	654	1.61297	1.88598	1.24979	1.33842	2.35897	3.16618	1.93163	2.94449
ENSG00000183048	47.1408	51.2837	41.8579	41.7505	80.3161	71.1982	91.2073	70.2601	45.5082	78.2454	-0.776247	0.00130866	0.666913	SLC25A10	17	81712236	81721016	+	2621	protein_coding	solute carrier family 25 member 10 [Source:HGNC Symbol;Acc:HGNC:10980]	-	42	61	44	38	69	75	88	84	0.79066	0.8565	0.702557	0.698658	1.34038	1.18714	1.52081	1.17411
ENSG00000162402	1110.05	1003.81	964.634	1051.45	821.785	759.448	728.622	828.066	1032.49	784.48	0.395792	0.00134466	0.668129	USP24	1	55066359	55215113	-	11772	protein_coding	ubiquitin specific peptidase 24 [Source:HGNC Symbol;Acc:HGNC:12623]	-	989	1194	1014	957	706	800	703	990	4.14528	3.73266	3.60482	3.91751	3.05351	2.81934	2.70498	3.08093
ENSG00000141424	1658.91	1344.3	1810.35	1320.64	2277.95	1937.54	2702.02	2315.24	1533.55	2308.19	-0.589881	0.00157381	0.757135	SLC39A6	18	36108532	36129385	-	3682	protein_coding	solute carrier family 39 member 6 [Source:HGNC Symbol;Acc:HGNC:18607]	-	1478	1599	1903	1202	1957	2041	2607	2768	19.8061	15.9819	21.6297	15.7314	27.0615	22.9968	32.0713	27.541
ENSG00000006744	1171.78	1119.83	1267.15	1039.37	1551.61	1424.91	1814.82	1527.32	1149.53	1579.67	-0.458302	0.00162334	0.757135	ELAC2	17	12992391	13018187	-	6345	protein_coding	elaC ribonuclease Z 2 [Source:HGNC Symbol;Acc:HGNC:14198]	-	1044	1332	1332	946	1333	1501	1751	1826	8.11852	7.72568	8.78554	7.18468	10.6965	9.81425	12.5001	10.5431
ENSG00000187068	152.646	141.24	96.0829	131.844	211.848	224.037	184.487	204.089	130.453	206.115	-0.661325	0.00163808	0.757135	C3orf70	3	185078050	185153014	-	5901	protein_coding	chromosome 3 open reading frame 70 [Source:HGNC Symbol;Acc:HGNC:33731]	-	136	168	101	120	182	236	178	244	1.13716	1.04773	0.716294	0.97995	1.57033	1.65918	1.36633	1.51482
ENSG00000104343	461.306	441.376	390.991	319.721	594.805	681.604	554.499	560.408	403.348	597.829	-0.567247	0.00175078	0.790833	UBE2W	8	73780097	73878910	-	9090	protein_coding	ubiquitin conjugating enzyme E2 W [Source:HGNC Symbol;Acc:HGNC:25616]	-	411	525	411	291	511	718	535	670	2.23093	2.12549	1.89223	1.54268	2.86221	3.27694	2.66593	2.70028
ENSG00000054983	492.733	337.127	402.406	374.656	266.556	272.452	296.424	242.565	401.731	269.499	0.575363	0.00184116	0.813177	GALC	14	87837820	87993665	-	6825	protein_coding	galactosylceramidase [Source:HGNC Symbol;Acc:HGNC:4115]	-	439	401	423	341	229	287	286	290	3.17373	2.16225	2.59378	2.40769	1.70835	1.74457	1.89812	1.55666
ENSG00000166780	1796.96	1588.95	1410.8	1393.15	2497.95	2230.88	2264.63	1853.53	1547.47	2211.75	-0.515069	0.00200499	0.866284	C16orf45	16	15434295	15625028	+	3688	protein_coding	chromosome 16 open reading frame 45 [Source:HGNC Symbol;Acc:HGNC:19213]	-	1601	1890	1483	1268	2146	2350	2185	2216	21.4194	18.8597	16.8285	16.5682	29.6267	26.4353	26.8361	22.0128
ENSG00000275066	1193.11	1008.86	1113.99	1037.17	810.145	766.093	903.781	807.992	1088.28	822.003	0.40468	0.0020682	0.874583	SYNRG	17	37514797	37609496	-	14277	protein_coding	synergin gamma [Source:HGNC Symbol;Acc:HGNC:557]	-	1063	1200	1171	944	696	807	872	966	3.6737	3.0932	3.43254	3.18627	2.48209	2.34501	2.76655	2.47878
ENSG00000122359	2748.76	4455.79	2924.34	3282.91	4950.5	5825.91	5028.84	4802.78	3352.95	5152.01	-0.619516	0.00214773	0.889294	ANXA11	10	80150889	80205572	-	8513	protein_coding	annexin A11 [Source:HGNC Symbol;Acc:HGNC:535]	-	2449	5300	3074	2988	4253	6137	4852	5742	14.1943	22.9117	15.1118	16.914	25.4365	29.9076	25.8165	24.7103
ENSG00000167705	40.4064	63.8944	83.7158	57.1323	121.056	120.562	102.608	97.8623	61.2872	110.522	-0.843892	0.00221606	0.898861	RILP	17	1646145	1650077	-	2103	protein_coding	Rab interacting lysosomal protein [Source:HGNC Symbol;Acc:HGNC:30266]	-	36	76	88	52	104	127	99	117	0.844639	1.32996	1.75121	1.19155	2.5179	2.50537	2.13234	2.03819
ENSG00000151694	813.74	970.186	966.536	829.517	622.741	627.494	709.966	698.419	894.995	664.655	0.429659	0.00230692	0.917003	ADAM17	2	9488486	9556732	-	10750	protein_coding	ADAM metallopeptidase domain 17 [Source:HGNC Symbol;Acc:HGNC:195]	-	725	1154	1016	755	535	661	685	835	3.32765	3.95059	3.95531	3.38444	2.5339	2.55094	2.8863	2.84561
ENSG00000172795	998.935	696.113	702.071	842.702	476.077	599.014	455	595.538	809.955	531.407	0.606475	0.0025732	0.999916	DCP2	5	112976702	113020970	+	9951	protein_coding	decapping mRNA 2 [Source:HGNC Symbol;Acc:HGNC:24452]	-	890	828	738	767	409	631	439	712	4.41297	3.06216	3.10374	3.7143	2.09267	2.6307	1.99829	2.62126
ENSG00000134440	2458.05	2918.12	2678.9	2917.04	3344.18	3924.45	3388.14	4157.89	2743.03	3703.66	-0.433286	0.00272537	0.999916	NARS	18	57600656	57622213	-	4089	protein_coding	asparaginyl-tRNA synthetase [Source:HGNC Symbol;Acc:HGNC:7643]	-	2190	3471	2816	2655	2873	4134	3269	4971	26.4262	31.2393	28.8212	31.2893	35.7736	41.9432	36.2124	44.5373
ENSG00000013293	268.253	49.6022	79.9105	54.9349	52.3801	8.54379	34.2027	16.7286	113.175	27.9638	2.02246	0.00282131	0.999916	SLC7A14	3	170459584	170586074	-	10459	protein_coding	solute carrier family 7 member 14 [Source:HGNC Symbol;Acc:HGNC:29326]	-	239	59	84	50	45	9	33	20	1.1275	0.207599	0.336113	0.230371	0.219062	0.0356993	0.142917	0.0700547
ENSG00000236675	168.36	290.888	196.922	228.529	151.32	117.714	134.738	141.357	221.175	136.282	0.701699	0.0028616	0.999916	MTX1P1	1	155230975	155234325	+	838	unprocessed_pseudogene	metaxin 1 pseudogene 1 [Source:HGNC Symbol;Acc:HGNC:7505]	-	150	346	207	208	130	124	130	169	8.83192	15.1948	10.3377	11.961	7.89849	6.13883	7.02682	7.38822
ENSG00000155903	594.872	343.012	431.897	372.459	285.18	237.327	292.278	275.186	435.56	272.493	0.675958	0.0030361	0.999916	RASA2	3	141487047	141615342	+	5993	protein_coding	RAS p21 protein activator 2 [Source:HGNC Symbol;Acc:HGNC:9872]	-	530	408	454	339	245	250	282	329	4.36354	2.50542	3.17035	2.72586	2.08145	1.73063	2.1314	2.01117
ENSG00000104213	257.029	304.339	336.766	199.963	365.496	538.259	484.02	398.977	274.524	446.688	-0.701115	0.00305864	0.999916	PDGFRL	8	17576433	17644071	+	2409	protein_coding	platelet derived growth factor receptor like [Source:HGNC Symbol;Acc:HGNC:8805]	-	229	362	354	182	314	567	467	477	4.69036	5.53014	6.14982	3.64068	6.63648	9.76459	8.78091	7.25402
ENSG00000124762	29392.3	24621.2	36603.8	29545.1	24018	18186.9	21390.2	17364.3	30040.6	20239.8	0.569741	0.00313992	0.999916	CDKN1A	6	36676460	36687339	+	3050	protein_coding	cyclin dependent kinase inhibitor 1A [Source:HGNC Symbol;Acc:HGNC:1784]	-	26187	29286	38477	26891	20634	19158	20638	20760	423.637	353.366	527.955	424.869	344.452	260.59	306.498	249.359
ENSG00000111261	382.738	404.384	461.388	395.531	611.101	478.452	664.362	568.773	411.01	580.672	-0.497459	0.00318215	0.999916	MANSC1	12	12326056	12350541	-	6015	protein_coding	MANSC domain containing 1 [Source:HGNC Symbol;Acc:HGNC:25505]	-	341	481	485	360	525	504	641	680	2.79722	2.94289	3.37444	2.88413	4.44394	3.47618	4.82705	4.14162
ENSG00000167900	382.738	367.393	410.017	429.591	410.893	622.747	1157.71	837.267	397.435	757.154	-0.93032	0.00324973	0.999916	TK1	17	78174075	78187233	-	1861	protein_coding	thymidine kinase 1 [Source:HGNC Symbol;Acc:HGNC:11830]	-	341	437	431	391	353	656	1117	1001	9.04099	8.6417	9.6923	10.1246	9.65768	14.624	27.1873	19.7054
ENSG00000231028	7.8568	5.88501	14.2697	9.88829	3.492	0.94931	0	1.67286	9.47496	1.52854	2.66606	0.00327426	0.999916	LINC00271	6	135497801	135716055	+	3825	lincRNA	long intergenic non-protein coding RNA 271 [Source:HGNC Symbol;Acc:HGNC:32526]	-	7	7	15	9	3	1	0	2	0.0902972	0.067349	0.164118	0.113386	0.0399332	0.0108462	0	0.0191556
ENSG00000138028	72.956	60.5315	82.7644	50.5401	101.268	117.714	182.415	96.1895	66.698	124.397	-0.897807	0.00345471	0.999916	CGREF1	2	27098889	27119115	-	4039	protein_coding	cell growth regulator with EF-hand domain 1 [Source:HGNC Symbol;Acc:HGNC:16962]	-	65	72	87	46	87	124	176	115	0.794049	0.656029	0.901449	0.548823	1.09671	1.27367	1.97378	1.04309
ENSG00000215190	102.138	122.745	107.499	127.449	172.272	142.396	181.378	184.015	114.958	170.015	-0.563715	0.00347642	0.999916	LINC00680	6	57946074	57961501	-	2969	transcribed_unprocessed_pseudogene	long intergenic non-protein coding RNA 680 [Source:HGNC Symbol;Acc:HGNC:44417]	-	91	146	113	116	148	150	175	220	1.5123	1.8097	1.59281	1.88276	2.53803	2.09599	2.66985	2.71462
ENSG00000242071	178.461	526.288	298.713	362.57	129.204	235.429	115.046	162.267	341.508	160.486	1.08941	0.00380721	0.999916	RPL7AP6	14	69885340	69886140	-	801	processed_pseudogene	ribosomal protein L7a pseudogene 6 [Source:HGNC Symbol;Acc:HGNC:19785]	-	159	626	314	330	111	248	111	194	9.79428	28.7611	16.4056	19.8532	7.05562	12.8448	6.27697	8.87292
ENSG00000149948	4418.89	575.05	1387.97	1274.49	648.349	348.397	888.234	639.869	1914.1	631.212	1.60038	0.00385915	0.999916	HMGA2	12	65824131	65966295	+	15403	protein_coding	high mobility group AT-hook 2 [Source:HGNC Symbol;Acc:HGNC:5009]	HMGI/HMGY	3937	684	1459	1160	557	367	857	765	12.6115	1.63424	3.96411	3.62912	1.84117	0.988482	2.5202	1.81951
ENSG00000113300	1031.49	689.387	967.488	875.663	500.521	492.692	736.913	576.3	891.006	576.606	0.62735	0.00393243	0.999916	CNOT6	5	180494412	180578405	+	6586	protein_coding	CCR4-NOT transcription complex subunit 6 [Source:HGNC Symbol;Acc:HGNC:14099]	-	919	820	1017	797	430	519	711	689	6.88496	4.58201	6.46242	5.83156	3.32423	3.26929	4.88998	3.83261
ENSG00000279656	31.4272	17.655	38.0526	25.2701	10.476	3.79724	17.6196	6.69144	28.1012	9.64607	1.55525	0.00429866	0.999916	AL132780.4	14	23023083	23024217	-	1135	TEC	TEC	-	28	21	40	23	9	4	17	8	1.21722	0.680907	1.47489	0.976518	0.40373	0.146208	0.678442	0.258221
ENSG00000124466	11.224	14.2922	20.9289	18.6779	4.65601	3.79724	9.32802	2.50929	16.2807	5.07264	1.70467	0.00441113	0.999916	LYPD3	19	43460787	43465660	-	2519	protein_coding	LY6/PLAUR domain containing 3 [Source:HGNC Symbol;Acc:HGNC:24880]	-	10	17	22	17	4	4	9	3	0.195875	0.248362	0.365502	0.325214	0.0808493	0.0658779	0.161836	0.0436305
ENSG00000120451	1896.85	1862.19	1896.92	1668.92	2703.98	2149.24	2247.02	2468.31	1831.22	2392.13	-0.385233	0.00468424	0.999916	SNX19	11	130875436	130916509	-	8152	protein_coding	sorting nexin 19 [Source:HGNC Symbol;Acc:HGNC:21532]	-	1690	2215	1994	1519	2323	2264	2168	2951	10.2289	9.9994	10.2366	8.97928	14.5087	11.5218	12.0463	13.2618
ENSG00000129187	2156.13	2137.1	1783.72	2030.39	2607.36	2730.21	2442.9	2548.6	2026.83	2582.27	-0.349484	0.00474375	0.999916	DCTD	4	182890060	182917936	-	3466	protein_coding	dCMP deaminase [Source:HGNC Symbol;Acc:HGNC:2710]	-	1921	2542	1875	1848	2240	2876	2357	3047	27.3468	26.9905	22.6396	25.6934	32.9052	34.4245	30.8028	32.2063
ENSG00000122335	515.181	590.183	437.605	494.414	691.417	625.595	747.278	704.274	509.346	692.141	-0.441719	0.00492701	0.999916	SERAC1	6	158109515	158168280	-	11007	protein_coding	serine active site containing 1 [Source:HGNC Symbol;Acc:HGNC:21061]	-	459	702	460	450	594	659	721	842	2.05756	2.3471	1.74898	1.97012	2.74765	2.48384	2.96706	2.80247
ENSG00000279384	2.2448	0	0	1.0987	16.296	4.74655	3.10934	9.20073	0.835874	8.33816	-3.4186	0.00493427	0.999916	AC080188.2	4	168843988	168844735	+	748	TEC	TEC	-	2	0	0	1	14	5	3	11	0.131928	0	0	0.0644238	0.952952	0.277317	0.181668	0.538751
ENSG00000187867	0	2.52215	0	1.0987	10.476	7.59448	6.21868	5.85501	0.905212	7.53604	-2.9653	0.00527611	0.999916	PALM3	19	14053365	14059159	-	2533	protein_coding	paralemmin 3 [Source:HGNC Symbol;Acc:HGNC:33274]	-	0	3	0	1	9	8	6	7	0	0.0435863	0	0.0190245	0.180906	0.131028	0.107294	0.101242
ENSG00000172497	0	0	0	1.0987	17.46	1.89862	1.03645	5.85501	0.274675	6.56252	-4.42988	0.00541057	0.999916	ACOT12	5	81330005	81394179	-	2444	protein_coding	acyl-CoA thioesterase 12 [Source:HGNC Symbol;Acc:HGNC:24436]	-	0	0	0	1	15	2	1	7	0	0	0	0.0197173	0.312489	0.0339498	0.0185335	0.104929
ENSG00000130669	462.429	421.199	523.223	465.848	591.313	562.941	671.617	748.605	468.175	643.619	-0.460096	0.00545572	0.999916	PAK4	19	39125770	39182816	+	7115	protein_coding	p21 (RAC1) activated kinase 4 [Source:HGNC Symbol;Acc:HGNC:16059]	-	412	501	550	424	508	593	648	895	2.85713	2.59136	3.23507	2.8717	3.63524	3.4577	4.12534	4.60835
ENSG00000223519	0	1.68143	0.951315	1.0987	5.82001	6.64517	7.25512	6.69144	0.932861	6.60293	-2.76354	0.00603474	0.999916	KIF28P	1	246771837	246839611	-	3525	transcribed_unitary_pseudogene	kinesin family member 28, pseudogene [Source:HGNC Symbol;Acc:HGNC:49205]	-	0	2	1	1	5	7	7	8	0	0.0208802	0.0118723	0.0136706	0.0722197	0.0823848	0.0899495	0.0831434
ENSG00000135824	0	0	0	0	5.82001	1.89862	2.07289	5.85501	0	3.91163	-4.41522	0.00607812	1	RGS8	1	182641816	182684576	-	6685	protein_coding	regulator of G protein signaling 8 [Source:HGNC Symbol;Acc:HGNC:16810]	-	0	0	0	0	5	2	2	7	0	0	0	0	0.0380814	0.0124118	0.0135515	0.0383613
ENSG00000069869	1273.92	718.812	1237.66	1174.51	601.789	522.12	720.33	848.977	1101.23	673.304	0.709012	0.00609977	0.999916	NEDD4	15	55826922	55993746	-	9122	protein_coding	neural precursor cell expressed, developmentally down-regulated 4, E3 ubiquitin protein ligase [Source:HGNC Symbol;Acc:HGNC:7727]	-	1135	855	1301	1069	517	550	695	1015	6.13922	3.44937	5.96874	5.64723	2.88566	2.50139	3.45107	4.07637
ENSG00000073792	1383.92	1531.78	1266.2	1618.38	875.329	1144.87	903.781	1196.1	1450.07	1030.02	0.492744	0.00613007	0.999916	IGF2BP2	3	185643739	185825056	-	4735	protein_coding	insulin like growth factor 2 mRNA binding protein 2 [Source:HGNC Symbol;Acc:HGNC:28867]	-	1233	1822	1331	1473	752	1206	872	1430	12.8485	14.161	11.764	14.991	8.08616	10.5666	8.34173	11.064
ENSG00000135968	998.935	905.451	1086.4	802.05	725.173	703.438	753.496	643.215	948.21	706.331	0.425472	0.00642303	0.999916	GCC2	2	108448561	108509415	+	13282	protein_coding	GRIP and coiled-coil domain containing 2 [Source:HGNC Symbol;Acc:HGNC:23218]	-	890	1077	1142	730	623	741	727	769	3.30624	2.98412	3.59831	2.64855	2.38819	2.31453	2.47931	2.12109
ENSG00000080546	616.197	609.519	438.556	593.297	320.1	477.503	330.626	383.085	564.392	377.829	0.577776	0.00659515	0.999916	SESN1	6	108986437	109094819	-	5121	protein_coding	sestrin 1 [Source:HGNC Symbol;Acc:HGNC:21595]	-	549	725	461	540	275	503	319	458	5.28963	5.21012	3.7674	5.08144	2.73415	4.07494	2.8216	3.27648
ENSG00000205572	54.9976	84.0716	242.585	28.5662	50.0521	31.3272	24.8747	22.5836	102.555	32.2094	1.6764	0.00674062	0.999916	SERF1B	5	70025247	70043113	+	3051	protein_coding	small EDRK-rich factor 1B [Source:HGNC Symbol;Acc:HGNC:10756]	-	49	100	255	26	43	33	24	27	0.792431	1.20621	3.49779	0.410657	0.717581	0.448724	0.356311	0.324204
ENSG00000114841	216.623	246.33	245.439	201.062	138.516	186.065	152.358	167.286	227.364	161.056	0.496576	0.00681576	0.999916	DNAH1	3	52316319	52400491	+	13872	protein_coding	dynein axonemal heavy chain 1 [Source:HGNC Symbol;Acc:HGNC:2940]	-	193	293	258	183	119	196	147	200	0.686477	0.777308	0.778353	0.635712	0.43677	0.586172	0.479996	0.528187
ENSG00000182827	1406.37	1239.22	1351.82	1181.1	1665.69	1462.89	1881.15	1810.87	1294.63	1705.15	-0.397481	0.00687325	0.999916	ACBD3	1	226144679	226186730	-	3578	protein_coding	acyl-CoA binding domain containing 3 [Source:HGNC Symbol;Acc:HGNC:15453]	-	1253	1474	1421	1075	1431	1541	1815	2165	17.279	15.1608	16.6207	14.4783	20.3631	17.8678	22.9771	22.1674
ENSG00000166398	902.409	1431.74	900.896	882.255	1505.05	1795.14	1437.55	1473.79	1029.32	1552.88	-0.592645	0.00694962	0.999916	KIAA0355	19	34254537	34355586	+	7459	protein_coding	KIAA0355 [Source:HGNC Symbol;Acc:HGNC:29016]	-	804	1703	947	803	1293	1891	1387	1762	5.31843	8.4023	5.31331	5.1878	8.82597	10.5177	8.42278	8.65411
ENSG00000092201	1389.53	1776.43	1498.32	1450.28	1638.91	2241.32	2364.13	2377.13	1528.64	2155.38	-0.495674	0.0073427	0.999916	SUPT16H	14	21351472	21384266	-	7151	protein_coding	SPT16 homolog, facilitates chromatin remodeling subunit [Source:HGNC Symbol;Acc:HGNC:11465]	-	1238	2113	1575	1320	1408	2361	2281	2842	8.54204	10.8742	9.21742	8.89519	10.0249	13.6974	14.4483	14.5598
ENSG00000176912	7.8568	17.655	20.9289	12.0857	5.82001	3.79724	4.14578	5.85501	14.6316	4.90451	1.58817	0.0077905	0.999916	TYMSOS	18	641320	658340	-	976	bidirectional_promoter_lncRNA	TYMS opposite strand [Source:HGNC Symbol;Acc:HGNC:29553]	-	7	21	22	11	5	4	4	7	0.35388	0.791833	0.943341	0.543114	0.260834	0.170027	0.185639	0.262752
ENSG00000159674	326.618	821.379	580.302	1319.54	278.196	433.834	332.699	409.014	761.959	363.436	1.06755	0.00787979	0.999916	SPON2	4	1166932	1208962	-	6013	protein_coding	spondin 2 [Source:HGNC Symbol;Acc:HGNC:11253]	-	291	977	610	1201	239	457	321	489	2.38786	5.97954	4.24555	9.62498	2.02372	3.15307	2.4181	2.9793
ENSG00000284879	6.7344	9.24787	14.2697	6.59219	47.7241	15.189	48.713	10.0372	9.21105	30.4158	-1.70729	0.00793696	0.999916	AC133644.3	2	87455476	87767359	+	3849	processed_transcript	novel transcript	-	6	11	15	6	41	16	47	12	0.076915	0.105174	0.163094	0.0751193	0.542351	0.172457	0.553108	0.114217
ENSG00000253161	8.97919	6.72573	4.75658	17.5792	2.328	0	3.10934	1.67286	9.51017	1.77755	2.43674	0.00793739	0.999916	LINC01605	8	37421341	37554183	-	1522	lincRNA	long intergenic non-protein coding RNA 1605 [Source:HGNC Symbol;Acc:HGNC:51654]	-	8	8	5	16	2	0	3	2	0.259348	0.193437	0.137484	0.506586	0.0669052	0	0.0892825	0.0481407
ENSG00000137727	111.118	312.746	270.174	215.345	325.92	425.291	420.797	486.802	227.346	414.703	-0.865652	0.00813932	0.999916	ARHGAP20	11	110577042	110713189	-	7125	protein_coding	Rho GTPase activating protein 20 [Source:HGNC Symbol;Acc:HGNC:18357]	-	99	372	284	196	280	448	406	582	0.68558	1.92142	1.66813	1.32562	2.00087	2.60856	2.58108	2.99251
ENSG00000224043	12.3464	22.6993	15.221	25.2701	5.82001	10.4424	8.29157	4.18215	18.8842	7.18403	1.40121	0.00857238	0.999916	CCNT2-AS1	2	134735464	134918710	-	910	antisense	CCNT2 antisense RNA 1 [Source:HGNC Symbol;Acc:HGNC:40130]	-	11	27	16	23	5	11	8	5	0.596429	1.09191	0.735825	1.21796	0.279752	0.501486	0.398206	0.201292
ENSG00000167641	2400.81	2900.47	2185.17	4002.56	5559.27	4064.94	3442.04	5936.98	2872.25	4750.81	-0.726056	0.0087319	0.999916	PPP1R14A	19	38251237	38256591	-	1501	protein_coding	protein phosphatase 1 regulatory inhibitor subunit 14A [Source:HGNC Symbol;Acc:HGNC:14871]	-	2139	3450	2297	3643	4776	4282	3321	7098	70.3134	84.5868	64.0437	116.957	162.005	118.352	100.218	173.242
ENSG00000144647	248.05	214.383	234.024	262.589	465.601	253.466	360.683	369.702	239.761	362.363	-0.595606	0.00894115	0.999916	POMGNT2	3	43079232	43106076	-	2668	protein_coding	protein O-linked mannose N-acetylglucosaminyltransferase 2 (beta 1,4-) [Source:HGNC Symbol;Acc:HGNC:25902]	-	221	255	246	239	400	267	348	442	4.08709	3.51738	3.85874	4.31678	7.63341	4.15177	5.90817	6.06923
ENSG00000130921	380.493	485.934	435.702	433.986	499.357	660.719	560.717	627.323	434.029	587.029	-0.435595	0.00896927	0.999916	C12orf65	12	123232916	123257959	+	7090	protein_coding	chromosome 12 open reading frame 65 [Source:HGNC Symbol;Acc:HGNC:26784]	-	339	578	458	395	429	696	541	750	2.35918	3.00017	2.70343	2.68472	3.08075	4.07259	3.45629	3.87536
ENSG00000148730	3332.4	2126.17	2139.51	2876.39	1855.42	1665.09	1851.09	1916.26	2618.62	1821.97	0.523016	0.00920554	0.999916	EIF4EBP2	10	70404379	70428618	+	7257	protein_coding	eukaryotic translation initiation factor 4E binding protein 2 [Source:HGNC Symbol;Acc:HGNC:3289]	-	2969	2529	2249	2618	1594	1754	1786	2291	20.1865	12.825	12.9696	17.3844	11.1835	10.0272	11.1477	11.5655
ENSG00000100106	2131.44	3548.66	3243.99	3390.58	3659.62	5083.55	4413.19	5488.65	3078.67	4661.25	-0.598395	0.00925692	0.999916	TRIOBP	22	37696988	37776556	+	12254	protein_coding	TRIO and F-actin binding protein [Source:HGNC Symbol;Acc:HGNC:17009]	-	1899	4221	3410	3086	3144	5355	4258	6562	7.64636	12.6766	11.6459	12.1357	13.0632	18.1297	15.7394	19.618
ENSG00000183255	7515.59	8016.23	6926.53	8276.5	11723.8	10954.1	7926.74	12414.3	7683.71	10754.7	-0.485123	0.00935409	0.999916	PTTG1IP	21	44849585	44873903	-	3537	protein_coding	PTTG1 interacting protein [Source:HGNC Symbol;Acc:HGNC:13524]	-	6696	9535	7281	7533	10072	11539	7648	14842	93.4089	99.2087	86.1493	102.632	144.986	135.345	97.9428	153.729
ENSG00000156011	1260.45	1289.66	990.319	1688.7	626.233	717.678	899.635	1078.16	1307.28	830.426	0.653918	0.00978293	0.999916	PSD3	8	18527301	19084730	-	15213	protein_coding	pleckstrin and Sec7 domain containing 3 [Source:HGNC Symbol;Acc:HGNC:19093]	-	1123	1534	1041	1537	538	756	868	1289	3.64227	3.71086	2.86373	4.86863	1.80058	2.06165	2.58443	3.1041
ENSG00000197312	556.71	428.765	388.137	530.671	296.82	296.185	331.663	398.141	476.071	330.702	0.523321	0.00995489	0.999916	DDI2	1	15617500	15669044	+	12136	protein_coding	DNA damage inducible 1 homolog 2 [Source:HGNC Symbol;Acc:HGNC:24578]	-	496	510	408	483	255	312	320	476	2.01657	1.54653	1.40696	1.91787	1.06982	1.06656	1.19436	1.43691
ENSG00000224975	6.7344	10.9293	18.075	9.88829	23.28	24.682	26.9476	24.2565	11.4067	24.7915	-1.10749	0.0100761	0.999916	INE1	X	47204921	47205865	+	945	sense_intronic	inactivation escape 1 [Source:HGNC Symbol;Acc:HGNC:6060]	-	6	13	19	9	20	26	26	29	0.313276	0.506263	0.841429	0.458943	1.07756	1.14143	1.24624	1.12425
ENSG00000272789	15.7136	39.5136	34.2474	19.7766	132.696	61.7051	45.6036	35.1301	27.3128	68.7837	-1.31954	0.0102319	0.999916	AC010976.2	2	127625997	127626848	-	852	antisense	novel transcript, antisense to MYO7B	-	14	47	36	18	114	65	44	42	0.810767	2.03012	1.76831	1.01808	6.81255	3.16506	2.33923	1.80595
ENSG00000165125	6.7344	2.52215	1.90263	5.49349	0	0	0	0.83643	4.16317	0.209108	3.78056	0.0108227	1	TRPV6	7	142871203	142885762	-	11925	protein_coding	transient receptor potential cation channel subfamily V member 6 [Source:HGNC Symbol;Acc:HGNC:14006]	-	6	3	2	5	0	0	0	1	0.0248256	0.00925821	0.00701887	0.020205	0	0	0	0.00307212
ENSG00000285976	149.279	208.498	214.997	228.529	137.352	109.171	110.9	165.613	200.326	130.759	0.614727	0.0110417	0.999916	AL135905.2	6	63572012	63583587	+	5088	protein_coding	Protein tyrosine phosphatase type IVA 1 [Source:UniProtKB/Swiss-Prot;Acc:Q93096]	-	133	248	226	208	118	115	107	198	1.28977	1.79378	1.8589	1.96999	1.18081	0.937689	0.952569	1.42566
ENSG00000059728	483.754	352.26	439.508	493.316	304.968	277.198	300.569	375.557	442.209	314.573	0.489005	0.0111683	0.999916	MXD1	2	69897688	69942945	+	6351	protein_coding	MAX dimerization protein 1 [Source:HGNC Symbol;Acc:HGNC:6761]	bHLH	431	419	462	449	262	292	290	449	3.34844	2.42793	3.04436	3.40684	2.10041	1.90743	2.06831	2.59001
ENSG00000100162	84.18	52.9651	41.8579	64.8232	54.7081	113.917	148.212	175.65	60.9565	123.122	-1.0204	0.0113729	0.999916	CENPM	22	41938721	41947164	-	1778	protein_coding	centromere protein M [Source:HGNC Symbol;Acc:HGNC:18352]	-	75	63	44	59	47	120	143	210	2.08131	1.30399	1.03566	1.59907	1.34589	2.8	3.64304	4.32698
ENSG00000267023	219.99	216.905	191.214	193.371	146.664	143.346	140.957	174.814	205.37	151.445	0.437134	0.0114048	0.999916	LRRC37A16P	17	68125777	68152468	-	3815	transcribed_unprocessed_pseudogene	leucine rich repeat containing 37 member A16, pseudogene [Source:HGNC Symbol;Acc:HGNC:43820]	-	196	258	201	176	126	151	136	209	2.53495	2.4888	2.20494	2.22314	1.68159	1.64206	1.61475	2.00701
ENSG00000113328	2930.58	2417.9	2024.4	2214.98	1946.21	1901.47	1499.74	1563.29	2396.96	1727.68	0.472423	0.0114593	0.999916	CCNG1	5	163437569	163446151	+	3096	protein_coding	cyclin G1 [Source:HGNC Symbol;Acc:HGNC:1592]	-	2611	2876	2128	2016	1672	2003	1447	1869	41.6115	34.1863	28.7651	31.3789	27.4967	26.8403	21.1703	22.1159
ENSG00000151348	2458.05	2125.33	2736.93	2292.98	3184.71	2700.79	3756.08	3218.58	2403.33	3215.04	-0.419808	0.0115593	0.999916	EXT2	11	44095549	44245429	+	5286	protein_coding	exostosin glycosyltransferase 2 [Source:HGNC Symbol;Acc:HGNC:3513]	-	2190	2528	2877	2087	2736	2845	3624	3848	20.4421	17.6001	22.7776	19.0258	26.3532	22.3287	31.0542	26.6689
ENSG00000144040	345.699	299.295	405.26	360.373	299.148	256.314	243.565	240.055	352.657	259.771	0.442071	0.0115775	0.999916	SFXN5	2	72942036	73075619	-	11087	protein_coding	sideroflexin 5 [Source:HGNC Symbol;Acc:HGNC:16073]	-	308	356	426	328	257	270	235	287	1.37071	1.18168	1.60802	1.42563	1.18022	1.01032	0.960093	0.948342
ENSG00000150455	144.79	125.267	153.162	131.844	96.6121	112.019	87.0615	99.5352	138.765	98.8068	0.487567	0.0116595	0.999916	TIRAP	11	126283065	126298845	+	3591	protein_coding	TIR domain containing adaptor protein [Source:HGNC Symbol;Acc:HGNC:17192]	-	129	149	161	120	83	118	84	119	1.77248	1.52699	1.87632	1.61033	1.17681	1.36325	1.05956	1.21403
ENSG00000214192	105.506	72.3016	91.3263	109.87	69.8401	60.7558	61.1503	56.8773	94.7508	62.1559	0.606639	0.0117838	0.999916	UBE2V1P2	3	175718231	175718670	-	440	processed_pseudogene	ubiquitin conjugating enzyme E2 V1 pseudogene 2 [Source:HGNC Symbol;Acc:HGNC:32648]	-	94	86	96	100	60	64	59	68	10.541	7.193	9.13092	10.952	6.94294	6.03442	6.07378	5.66179
ENSG00000103226	659.971	760.007	441.41	1427.21	328.248	386.369	413.542	582.992	822.149	427.788	0.941647	0.0118342	0.999916	NOMO3	16	16232495	16294814	+	8274	protein_coding	NODAL modulator 3 [Source:HGNC Symbol;Acc:HGNC:25242]	-	588	904	464	1299	282	407	399	697	3.50647	4.02084	2.34692	7.56557	1.73531	2.04074	2.18432	3.08613
ENSG00000182329	6.7344	2.52215	7.61052	4.39479	15.132	18.0369	16.5831	9.20073	5.31547	14.7382	-1.48036	0.0118805	0.999916	KIAA2012	2	202073289	202205203	+	7943	protein_coding	KIAA2012 [Source:HGNC Symbol;Acc:HGNC:51250]	-	6	3	8	4	13	19	16	11	0.0372713	0.0138996	0.0421504	0.0242674	0.0833304	0.0992378	0.0912421	0.0507347
ENSG00000111266	488.244	343.853	494.684	451.565	335.232	245.871	324.408	341.264	444.586	311.694	0.511674	0.0122579	0.999916	DUSP16	12	12474210	12562383	-	5724	protein_coding	dual specificity phosphatase 16 [Source:HGNC Symbol;Acc:HGNC:17909]	-	435	409	520	411	288	259	313	408	3.74971	2.62959	3.80189	3.46011	2.56175	1.87719	2.47688	2.61131
ENSG00000070882	698.132	608.678	696.363	507.599	529.621	364.535	481.947	344.609	627.693	430.178	0.546694	0.0123735	0.999916	OSBPL3	7	24796539	24981634	-	8100	protein_coding	oxysterol binding protein like 3 [Source:HGNC Symbol;Acc:HGNC:16370]	-	622	724	732	462	455	384	465	412	3.7889	3.28941	3.782	2.74856	2.86003	1.96677	2.60032	1.86341
ENSG00000147166	67.344	18.4957	26.6368	29.6649	176.928	45.5669	60.1139	81.9702	35.5353	91.1448	-1.36261	0.0123944	0.999916	ITGB1BP2	X	71301734	71305371	+	2201	protein_coding	integrin subunit beta 1 binding protein 2 [Source:HGNC Symbol;Acc:HGNC:6154]	-	60	22	28	27	152	48	58	98	1.34505	0.367847	0.532395	0.591142	3.51616	0.904751	1.19362	1.63118
ENSG00000160951	135.81	185.798	80.8618	132.943	259.572	375.927	172.05	184.015	133.853	247.891	-0.887981	0.0124427	0.999916	PTGER1	19	14472466	14475362	-	1421	protein_coding	prostaglandin E receptor 1 [Source:HGNC Symbol;Acc:HGNC:9593]	-	121	221	85	121	223	396	166	220	4.20145	5.72351	2.50334	4.10336	7.99016	11.5614	5.29144	5.67186
ENSG00000237118	17.9584	15.9736	15.221	19.7766	11.64	5.69586	4.14578	7.52787	17.2324	7.25238	1.259	0.0126621	0.999916	CYP2F2P	19	40818414	40826772	-	1547	transcribed_processed_pseudogene	cytochrome P450 family 2 subfamily F member 2, pseudogene [Source:HGNC Symbol;Acc:HGNC:18851]	-	16	19	16	18	10	6	4	9	0.510314	0.451989	0.432838	0.5607	0.32912	0.160905	0.11712	0.213132
ENSG00000148484	3642.19	3628.53	3385.73	3722.39	4193.9	4463.65	4093.96	4290.05	3594.71	4260.39	-0.245249	0.0126687	0.999916	RSU1	10	16590611	16817528	-	4191	protein_coding	Ras suppressor protein 1 [Source:HGNC Symbol;Acc:HGNC:10464]	-	3245	4316	3559	3388	3603	4702	3950	5129	38.2036	37.899	35.5391	38.956	43.7715	46.545	42.6913	44.8345
ENSG00000206129	10.1016	13.4515	23.7829	39.5531	3.492	8.54379	6.21868	10.8736	21.7223	7.28201	1.55223	0.0127614	0.999916	AC006305.1	18	56003613	56191262	-	3193	lincRNA	novel transcript	-	9	16	25	36	3	9	6	13	0.139076	0.18441	0.32767	0.543315	0.0478373	0.116937	0.0851162	0.149156
ENSG00000154721	395.085	636.422	332.96	165.903	1207.07	1160.06	531.697	475.092	382.593	843.479	-1.13961	0.0128605	0.999916	JAM2	21	25639272	25717562	+	5933	protein_coding	junctional adhesion molecule 2 [Source:HGNC Symbol;Acc:HGNC:14686]	-	352	757	350	151	1037	1222	513	568	2.92736	4.69554	2.46882	1.22645	8.89916	8.54486	3.91654	3.50729
ENSG00000158161	424.267	371.596	369.11	397.729	658.825	410.102	515.114	632.341	390.676	554.095	-0.504388	0.0129729	0.999916	EYA3	1	27970344	28088696	-	6483	protein_coding	EYA transcriptional coactivator and phosphatase 3 [Source:HGNC Symbol;Acc:HGNC:3521]	-	378	442	388	362	566	432	497	756	2.87689	2.50906	2.50468	2.6908	4.44514	2.76449	3.47248	4.27211
ENSG00000117448	1108.93	1050.89	1564.91	1164.62	1683.15	1595.79	2119.53	1533.18	1222.34	1732.91	-0.503359	0.0130212	0.999916	AKR1A1	1	45550543	45570049	+	3121	protein_coding	aldo-keto reductase family 1 member A1 [Source:HGNC Symbol;Acc:HGNC:380]	-	988	1250	1645	1060	1446	1681	2045	1833	15.6196	14.7394	22.0581	16.3667	23.5895	22.3451	29.6797	21.5162
ENSG00000100629	38.1616	46.2394	19.0263	21.974	51.2161	54.1106	58.041	73.6059	31.3503	59.2434	-0.915912	0.0130428	0.999916	CEP128	14	80476983	80959517	-	9400	protein_coding	centrosomal protein 128 [Source:HGNC Symbol;Acc:HGNC:20359]	-	34	55	20	20	44	57	56	88	0.178467	0.215327	0.0890426	0.10253	0.238325	0.251568	0.269848	0.342967
ENSG00000131944	14.5912	47.0801	21.8803	26.3688	37.248	99.6775	59.0774	51.0222	27.4801	61.7563	-1.16034	0.0131147	0.999916	FAAP24	19	32972209	32978222	+	2370	protein_coding	FA core complex associated protein 24 [Source:HGNC Symbol;Acc:HGNC:28467]	-	13	56	23	24	32	105	57	61	0.270647	0.869569	0.40614	0.48799	0.687458	1.83801	1.0894	0.942928
ENSG00000237126	21.3256	19.3365	17.1237	20.8753	11.64	3.79724	9.32802	10.0372	19.6653	8.70061	1.18329	0.0131479	0.999916	AC073254.1	2	232580948	232611971	-	3725	antisense	novel transcript	-	19	23	18	19	10	4	9	12	0.251672	0.22723	0.202228	0.245796	0.136684	0.0445494	0.10944	0.118019
ENSG00000250126	0	0	0	0	8.14801	3.79724	1.03645	1.67286	0	3.66364	-4.30826	0.0131522	1	AC116563.1	4	137645265	137655174	-	396	lincRNA	novel transcript	-	0	0	0	0	7	4	1	2	0	0	0	0	0.90001	0.419057	0.114384	0.185026
ENSG00000257167	5.612	15.1329	7.61052	8.78959	8.14801	28.4793	33.1663	30.9479	9.28625	25.1854	-1.43045	0.0132167	0.999916	TMPO-AS1	12	98512973	98516422	-	3357	antisense	TMPO antisense RNA 1 [Source:HGNC Symbol;Acc:HGNC:44158]	-	5	18	8	8	7	30	32	37	0.0734897	0.197327	0.099732	0.114838	0.106167	0.370747	0.431776	0.403783
ENSG00000150712	434.369	459.031	417.627	459.256	564.541	564.839	502.676	567.1	442.571	549.789	-0.313108	0.0132647	0.999916	MTMR12	5	32226994	32313009	-	5545	protein_coding	myotubularin related protein 12 [Source:HGNC Symbol;Acc:HGNC:18191]	-	387	546	439	418	485	595	485	678	3.44364	3.62373	3.31328	3.63264	4.45333	4.45167	3.96187	4.47946
ENSG00000229619	196.42	154.692	147.454	205.457	341.052	212.645	248.747	245.074	176.006	261.88	-0.573715	0.013404	0.999916	MBNL1-AS1	3	152262616	152269555	-	6585	antisense	MBNL1 antisense RNA 1 [Source:HGNC Symbol;Acc:HGNC:44584]	-	175	184	155	187	293	224	240	293	1.31126	1.02832	0.98508	1.36847	2.26546	1.41124	1.65088	1.63008
ENSG00000109586	1510.75	848.282	776.273	1038.27	806.653	612.305	596.993	667.471	1043.39	670.855	0.636973	0.0136954	0.999916	GALNT7	4	173168753	173323967	+	6865	protein_coding	polypeptide N-acetylgalactosaminyltransferase 7 [Source:HGNC Symbol;Acc:HGNC:4129]	-	1346	1009	816	945	693	645	576	798	9.67414	5.40897	4.97445	6.63345	5.1397	3.89787	3.80051	4.25853
ENSG00000079739	1220.05	1353.55	808.618	1286.58	1936.9	1891.02	1233.37	2117.84	1167.2	1794.78	-0.620887	0.013797	0.999916	PGM1	1	63593276	63660245	+	4212	protein_coding	phosphoglucomutase 1 [Source:HGNC Symbol;Acc:HGNC:8905]	-	1087	1610	850	1171	1664	1992	1190	2532	12.7335	14.067	8.44552	13.3973	20.1145	19.6204	12.7973	22.0228
ENSG00000123358	94.2815	142.922	169.334	88.9946	186.24	186.065	264.294	176.487	123.883	203.271	-0.710385	0.014	0.999916	NR4A1	12	52022832	52059507	+	7295	protein_coding	nuclear receptor subfamily 4 group A member 1 [Source:HGNC Symbol;Acc:HGNC:7980]	NGFIB-like	84	170	178	81	160	196	255	211	0.568148	0.857606	1.02115	0.535067	1.11671	1.11465	1.58334	1.05963
ENSG00000213347	84.18	116.86	126.525	92.2907	108.252	168.028	193.815	203.253	104.964	168.337	-0.681122	0.0141469	0.999916	MXD3	5	177301461	177312757	-	5154	protein_coding	MAX dimerization protein 3 [Source:HGNC Symbol;Acc:HGNC:14008]	bHLH	75	139	133	84	93	177	187	243	0.718	0.99251	1.07995	0.785386	0.91872	1.42474	1.64345	1.72727
ENSG00000203667	29.1824	31.1065	39.0039	31.8623	13.968	21.8341	21.7654	14.2193	32.7888	17.9467	0.870973	0.0142543	0.999916	COX20	1	244835322	244845057	+	4864	protein_coding	cytochrome c oxidase assembly factor COX20 [Source:HGNC Symbol;Acc:HGNC:26970]	-	26	37	41	29	12	23	21	17	0.263747	0.279945	0.352765	0.287311	0.125612	0.196174	0.195562	0.128042
ENSG00000088756	172.85	312.746	106.547	188.976	59.3641	165.18	52.8588	82.8066	195.28	90.0523	1.1156	0.0142648	0.999916	ARHGAP28	18	6729718	6915716	+	11910	protein_coding	Rho GTPase activating protein 28 [Source:HGNC Symbol;Acc:HGNC:25509]	-	154	372	112	172	51	174	51	99	0.637994	1.14946	0.393552	0.695929	0.218023	0.606102	0.193963	0.304523
ENSG00000166822	200.909	171.506	199.776	202.161	124.548	149.991	162.722	131.32	193.588	142.145	0.443711	0.0143525	0.999916	TMEM170A	16	75443054	75465497	-	5572	protein_coding	transmembrane protein 170A [Source:HGNC Symbol;Acc:HGNC:29577]	-	179	204	210	184	107	158	157	157	1.58507	1.34736	1.57726	1.59131	0.977726	1.1764	1.27629	1.03225
ENSG00000153071	6432.47	6049.79	6092.22	5882.43	3806.28	5362.65	4526.16	5099.71	6114.23	4698.7	0.379719	0.0143679	0.999916	DAB2	5	39371675	39462300	-	7717	protein_coding	DAB2, clathrin adaptor protein [Source:HGNC Symbol;Acc:HGNC:2662]	-	5731	7196	6404	5354	3270	5649	4367	6097	36.6429	34.3168	34.7295	33.4332	21.5747	30.369	25.6327	28.9444
ENSG00000141854	37.0392	31.1065	15.221	27.4675	77.9881	54.1106	34.2027	51.0222	27.7085	54.3309	-0.971678	0.0144288	0.999916	MISP3	19	14072536	14075062	+	2354	protein_coding	MISP family member 3 [Source:HGNC Symbol;Acc:HGNC:26963]	-	33	37	16	25	67	57	33	61	0.691696	0.578442	0.284452	0.511778	1.44915	1.00456	0.63499	0.949337
ENSG00000090013	478.142	591.023	420.481	461.453	749.617	691.097	727.585	537.825	487.775	676.531	-0.470418	0.0144909	0.999916	BLVRB	19	40447765	40465840	-	1689	protein_coding	biliverdin reductase B [Source:HGNC Symbol;Acc:HGNC:1063]	-	426	703	442	420	644	728	702	643	12.4448	15.3176	10.9519	11.9831	19.4134	17.8817	18.8264	13.9469
ENSG00000131620	439.981	588.501	163.626	305.438	1522.51	713.881	383.485	756.133	374.387	844.003	-1.17219	0.0146339	0.999916	ANO1	11	70078302	70189528	+	6021	protein_coding	anoctamin 1 [Source:HGNC Symbol;Acc:HGNC:21625]	-	392	700	172	278	1308	752	370	904	3.21237	4.27852	1.19552	2.22497	11.0607	5.18152	2.78351	5.50043
ENSG00000264635	0	0	0	0	6.98401	2.84793	3.10934	0.83643	0	3.44443	-4.21628	0.0146916	1	AP001020.2	18	738058	739662	-	1605	sense_intronic	novel transcript, sense intronic toYES1	-	0	0	0	0	6	3	3	1	0	0	0	0	0.190336	0.0775451	0.0846654	0.0228256
ENSG00000102189	1080.87	1130.76	1049.3	1056.95	767.077	870.517	713.075	978.623	1079.47	832.323	0.374293	0.0147728	0.999916	EEA1	12	92770637	92929331	-	10150	protein_coding	early endosome antigen 1 [Source:HGNC Symbol;Acc:HGNC:3185]	-	963	1345	1103	962	659	917	688	1170	4.68132	4.87664	4.54784	4.56727	3.3057	3.7481	3.07031	4.22296
ENSG00000163462	168.36	209.338	276.833	187.877	284.016	313.272	323.371	281.877	210.602	300.634	-0.511478	0.0148012	0.999916	TRIM46	1	155173787	155184971	+	4533	protein_coding	tripartite motif containing 46 [Source:HGNC Symbol;Acc:HGNC:19019]	-	150	249	291	171	244	330	312	337	1.63273	2.02152	2.6866	1.81785	2.74062	3.0202	3.11766	2.72359
ENSG00000159055	97.6487	79.868	93.2289	102.179	101.268	147.143	153.394	139.684	93.2312	135.372	-0.543657	0.0149484	0.999916	MIS18A	21	32268219	32279069	-	1723	protein_coding	MIS18 kinetochore protein A [Source:HGNC Symbol;Acc:HGNC:1286]	-	87	95	98	93	87	155	148	167	2.49139	2.0291	2.38033	2.60103	2.57086	3.73211	3.89077	3.55082
ENSG00000250506	20.2032	39.5136	29.4908	20.8753	13.968	7.59448	12.4374	17.565	27.5207	12.8912	1.09988	0.0150677	0.999916	CDK3	17	76000906	76005999	+	1803	protein_coding	cyclin dependent kinase 3 [Source:HGNC Symbol;Acc:HGNC:1772]	-	18	47	31	19	12	8	12	21	0.492589	0.959327	0.719551	0.507815	0.338868	0.184078	0.301471	0.426698
ENSG00000143994	1.1224	1.68143	2.85395	1.0987	12.804	6.64517	4.14578	6.69144	1.68912	7.5716	-2.13075	0.0151006	0.999916	ABHD1	2	27123789	27130812	+	4630	protein_coding	abhydrolase domain containing 1 [Source:HGNC Symbol;Acc:HGNC:17553]	-	1	2	3	1	11	7	4	8	0.0106568	0.0158969	0.0271167	0.010408	0.120964	0.0627227	0.0391326	0.0633004
ENSG00000256540	5.612	2.52215	7.61052	3.2961	0	0	1.03645	0.83643	4.76019	0.468219	3.27781	0.0155262	0.999916	AC007406.3	12	166856	182399	-	1184	lincRNA	novel transcript	-	5	3	8	3	0	0	1	1	0.208366	0.0932468	0.28277	0.122101	0	0	0.0382567	0.0309418
ENSG00000167130	431.001	345.534	434.751	381.248	497.029	503.134	497.494	528.624	398.134	506.57	-0.348906	0.0157207	0.999916	DOLPP1	9	129081100	129090438	+	2249	protein_coding	dolichyldiphosphatase 1 [Source:HGNC Symbol;Acc:HGNC:29565]	-	384	411	457	347	427	530	480	632	8.4246	6.72538	8.50399	7.43512	9.66681	9.77675	9.66744	10.295
ENSG00000223461	3.3672	0	0	1.0987	5.82001	3.79724	7.25512	10.8736	1.11647	6.93649	-2.73969	0.0157523	0.999916	AC004471.1	22	19121529	19124503	+	582	antisense	novel transcript	-	3	0	0	1	5	4	7	13	0.254335	0	0	0.082799	0.437413	0.285131	0.544797	0.818309
ENSG00000177076	129.076	47.0801	87.521	56.0336	47.7241	26.5807	39.385	48.5129	79.9277	40.5507	0.976415	0.0157561	0.999916	ACER2	9	19409059	19452020	+	2238	protein_coding	alkaline ceramidase 2 [Source:HGNC Symbol;Acc:HGNC:23675]	-	115	56	92	51	41	28	38	58	2.53539	0.920857	1.72038	1.09814	0.932757	0.519046	0.769101	0.949435
ENSG00000151148	1305.35	1223.24	1219.59	1231.64	1053.42	1080.31	990.843	1060.59	1244.95	1046.29	0.250407	0.0160222	0.999916	UBE3B	12	109477402	109536705	+	12453	protein_coding	ubiquitin protein ligase E3B [Source:HGNC Symbol;Acc:HGNC:13478]	-	1163	1455	1282	1121	905	1138	956	1268	4.60801	4.29985	4.30834	4.3379	3.70015	3.7912	3.47731	3.73029
ENSG00000102225	2093.27	1932.81	1958.76	1978.76	2525.88	2389.41	2249.09	2310.22	1990.9	2368.65	-0.250654	0.0160925	0.999916	CDK16	X	47217860	47229997	+	6524	protein_coding	cyclin dependent kinase 16 [Source:HGNC Symbol;Acc:HGNC:8749]	-	1865	2299	2059	1801	2170	2517	2170	2762	14.105	12.9685	13.208	13.3029	16.9352	16.0058	15.0663	15.5098
ENSG00000157510	345.699	425.402	296.81	395.531	566.869	506.931	409.396	550.371	365.861	508.392	-0.474271	0.0161719	0.999916	AFAP1L1	5	149271871	149341802	+	4721	protein_coding	actin filament associated protein 1 like 1 [Source:HGNC Symbol;Acc:HGNC:26714]	-	308	506	312	360	487	534	395	658	3.21903	3.9444	2.76577	3.67465	5.25218	4.69262	3.78986	5.1061
ENSG00000159658	2269.49	2124.49	2381.14	2166.63	1889.17	1766.67	1815.85	1977.32	2235.44	1862.25	0.263356	0.0162212	0.999916	EFCAB14	1	46675159	46719064	-	6285	protein_coding	EF-hand calcium binding domain 14 [Source:HGNC Symbol;Acc:HGNC:29051]	-	2022	2527	2503	1972	1623	1861	1752	2364	15.8739	14.7967	16.6668	15.1199	13.1479	12.2843	12.6267	13.7797
ENSG00000013297	1719.52	744.034	1693.34	2581.94	697.237	491.742	814.647	1349.16	1684.71	838.197	1.00668	0.0163738	0.999916	CLDN11	3	170418865	170454733	+	3732	protein_coding	claudin 11 [Source:HGNC Symbol;Acc:HGNC:8514]	-	1532	885	1780	2350	599	518	786	1613	20.2547	8.72702	19.9606	30.3441	8.17203	5.75832	9.53983	15.834
ENSG00000274414	13.4688	5.0443	7.61052	5.49349	23.28	17.0876	14.5102	18.4015	7.90428	18.3198	-1.22802	0.0164454	0.999916	AL121772.1	20	25239007	25245229	-	2335	lincRNA	novel transcript	-	12	6	8	5	20	18	14	22	0.253572	0.0945646	0.143383	0.103188	0.436102	0.319811	0.271582	0.34517
ENSG00000151233	718.336	200.09	313.934	488.921	230.472	201.254	262.221	222.49	430.32	229.109	0.90838	0.016484	0.999916	GXYLT1	12	42081845	42144879	-	7497	protein_coding	glucoside xylosyltransferase 1 [Source:HGNC Symbol;Acc:HGNC:27482]	-	640	238	330	445	198	212	253	266	4.21211	1.1683	1.84214	2.86036	1.34469	1.17316	1.5286	1.29984
ENSG00000119969	98.7711	83.2309	97.0342	105.475	108.252	127.207	188.633	152.23	96.1278	144.081	-0.587448	0.0166587	0.999916	HELLS	10	94501434	94613905	+	10148	protein_coding	helicase, lymphoid specific [Source:HGNC Symbol;Acc:HGNC:4861]	-	88	99	102	96	93	134	182	182	0.427868	0.35902	0.420645	0.455868	0.466603	0.547813	0.812364	0.657034
ENSG00000134698	459.061	443.898	389.088	441.677	281.688	379.724	264.294	350.464	433.431	319.043	0.440037	0.0167554	0.999916	AGO4	1	35808172	35857890	+	7267	protein_coding	argonaute 4, RISC catalytic component [Source:HGNC Symbol;Acc:HGNC:18424]	-	409	528	409	402	242	400	255	419	2.777	2.67389	2.3554	2.66575	1.69553	2.28356	1.58944	2.1123
ENSG00000129355	144.79	170.665	202.63	182.384	245.604	223.088	296.424	214.963	175.117	245.02	-0.482259	0.0168422	0.999916	CDKN2D	19	10566462	10569059	-	1503	protein_coding	cyclin dependent kinase inhibitor 2D [Source:HGNC Symbol;Acc:HGNC:1790]	-	129	203	213	166	211	235	286	257	4.23485	4.97051	5.93084	5.32227	7.14773	6.4866	8.61919	6.26428
ENSG00000167992	99.8935	81.5494	126.525	81.3037	71.0041	71.1982	59.0774	47.6765	97.3179	62.2391	0.649089	0.0169731	0.999916	VWCE	11	61258286	61295424	-	4874	protein_coding	von Willebrand factor C and EGF domains [Source:HGNC Symbol;Acc:HGNC:26487]	-	89	97	133	74	61	75	57	57	0.900974	0.732404	1.14199	0.731635	0.637219	0.638386	0.529723	0.428437
ENSG00000118655	95.4039	137.877	122.72	175.792	143.172	209.797	230.091	269.331	132.948	213.098	-0.68252	0.0171573	0.999916	DCLRE1B	1	113905141	113914086	+	3940	protein_coding	DNA cross-link repair 1B [Source:HGNC Symbol;Acc:HGNC:17641]	-	85	164	129	160	123	221	222	322	1.06446	1.53183	1.37022	1.95691	1.58947	2.32704	2.55221	2.99403
ENSG00000170291	378.249	483.412	527.029	391.137	597.133	601.862	703.747	528.624	444.956	607.841	-0.448344	0.0171831	0.999916	ELP5	17	7251416	7259940	+	2768	protein_coding	elongator acetyltransferase complex subunit 5 [Source:HGNC Symbol;Acc:HGNC:30617]	-	337	575	554	356	513	634	679	632	6.00719	7.6448	8.37605	6.19772	9.43617	9.50235	11.1113	8.36466
ENSG00000230953	8.97919	4.20358	10.4645	5.49349	2.328	1.89862	2.07289	0.83643	7.28518	1.78399	2.05656	0.0172617	0.999916	AC099677.1	1	52920422	52920596	+	175	processed_pseudogene	translational machinery associated 7 homolog (S. cerevisiae) (TMA7) pseudogene	-	8	5	11	5	2	2	2	1	2.25559	1.05147	2.63057	1.37683	0.581884	0.474133	0.517668	0.209343
ENSG00000107611	51.6304	52.9651	55.1763	42.8492	33.756	18.0369	41.4578	19.2379	50.6553	28.1222	0.862162	0.0172988	0.999916	CUBN	10	16823966	17129817	-	13270	protein_coding	cubilin [Source:HGNC Symbol;Acc:HGNC:2548]	-	46	63	58	39	29	19	40	23	0.171039	0.174717	0.182916	0.141626	0.111268	0.0594006	0.136536	0.0634971
ENSG00000136848	1452.38	2250.6	2020.59	2107.3	2438.58	2577.38	2633.61	3011.98	1957.72	2665.39	-0.445039	0.0176998	0.999916	DAB2IP	9	121567057	121785530	+	9127	protein_coding	DAB2 interacting protein [Source:HGNC Symbol;Acc:HGNC:17294]	-	1294	2677	2124	1918	2095	2715	2541	3601	6.99542	10.7941	9.73918	10.1267	11.6869	12.341	12.6106	14.4541
ENSG00000235245	26.9376	38.6729	16.1724	18.6779	9.31201	14.2396	14.5102	6.69144	25.1152	11.1883	1.17739	0.0177293	0.999916	AL360181.2	10	133295187	133295977	-	626	antisense	novel transcript	-	24	46	17	17	8	15	14	8	1.89167	2.70426	1.1365	1.30865	0.650669	0.994088	1.01301	0.46818
ENSG00000229227	2.2448	0.840716	0	3.2961	8.14801	13.2903	3.10934	6.69144	1.5954	7.80978	-2.34829	0.0179195	0.999916	AL356056.1	10	46597918	46612154	+	2755	lincRNA	novel transcript	-	2	1	0	3	7	14	3	8	0.0358192	0.013358	0	0.0524744	0.129366	0.210821	0.0493241	0.106381
ENSG00000232527	1.1224	1.68143	3.80526	4.39479	20.952	7.59448	3.10934	12.5465	2.75097	11.0506	-2.00519	0.0179412	0.999916	AC245595.1	1	144227030	144250288	-	839	lincRNA	uncharacterized LOC107985200 [Source:NCBI gene;Acc:107985200]	-	1	2	4	4	18	8	3	15	0.0588093	0.0877268	0.199523	0.229745	1.09233	0.395581	0.161964	0.654978
ENSG00000167657	2479.38	2391	2417.29	2685.22	4030.94	2945.71	2799.44	3314.77	2493.22	3272.71	-0.39241	0.0181528	0.999916	DAPK3	19	3958453	3971123	-	3549	protein_coding	death associated protein kinase 3 [Source:HGNC Symbol;Acc:HGNC:2676]	-	2209	2844	2541	2444	3463	3103	2701	3963	30.7112	29.4909	29.9636	33.1851	49.6811	36.273	34.4729	40.9087
ENSG00000099769	8.97919	15.1329	2.85395	1.0987	0	0.94931	1.03645	1.67286	7.01618	0.914654	2.8925	0.018277	0.999916	IGFALS	16	1790413	1794971	-	2363	protein_coding	insulin like growth factor binding protein acid labile subunit [Source:HGNC Symbol;Acc:HGNC:5468]	-	8	18	3	1	0	1	1	2	0.167045	0.280332	0.0531317	0.0203932	0	0.0175568	0.0191688	0.0310073
ENSG00000158715	176.217	209.338	136.989	165.903	107.088	133.853	95.353	134.665	172.112	117.74	0.54579	0.0183838	0.999916	SLC45A3	1	205657851	205680459	-	3702	protein_coding	solute carrier family 45 member 3 [Source:HGNC Symbol;Acc:HGNC:8642]	-	157	249	144	151	92	141	92	161	2.09253	2.4753	1.62788	1.96557	1.26531	1.58012	1.12567	1.59326
ENSG00000228696	42.6512	50.443	65.6408	21.974	18.624	31.3272	14.5102	23.42	45.1772	21.9704	1.03878	0.0183953	0.999916	ARL17B	17	46274784	46361797	-	4219	protein_coding	ADP ribosylation factor like GTPase 17B [Source:HGNC Symbol;Acc:HGNC:32387]	-	38	60	69	20	16	33	14	28	0.444408	0.523367	0.68444	0.228438	0.193088	0.324498	0.150307	0.243134
ENSG00000154310	371.514	325.357	304.421	284.563	256.08	261.06	243.565	227.509	321.464	247.054	0.380356	0.0184629	0.999916	TNIK	3	171061339	171460408	-	8523	protein_coding	TRAF2 and NCK interacting kinase [Source:HGNC Symbol;Acc:HGNC:30765]	-	331	387	320	259	220	275	235	272	1.91621	1.67102	1.57128	1.46439	1.31424	1.33859	1.24892	1.16916
ENSG00000148344	15.7136	20.1772	81.8131	15.3818	98.9401	37.0231	145.102	91.1709	33.2714	93.0591	-1.47973	0.0185224	0.999916	PTGES	9	129738331	129753047	-	1896	protein_coding	prostaglandin E synthase [Source:HGNC Symbol;Acc:HGNC:9599]	-	14	24	86	14	85	39	140	109	0.364332	0.46584	1.89826	0.355826	2.28258	0.853364	3.34464	2.10613
ENSG00000276023	1083.12	1127.4	1047.4	1189.89	1394.47	1304.35	1344.27	1282.25	1111.95	1331.34	-0.259548	0.0189406	0.999916	DUSP14	17	37489831	37513501	+	2499	protein_coding	dual specificity phosphatase 14 [Source:HGNC Symbol;Acc:HGNC:17007]	-	965	1341	1101	1083	1198	1374	1297	1533	19.0532	19.7482	18.4381	20.8838	24.4082	22.8102	23.509	22.4736
ENSG00000261335	20.2032	3.36286	3.80526	7.69089	19.788	14.2396	18.656	61.8958	8.76555	28.6449	-1.73458	0.018957	0.999916	AC005837.1	17	76671942	76673658	+	1717	antisense	uncharacterized LOC105274304 [Source:NCBI gene;Acc:105274304]	-	18	4	4	7	17	15	18	74	0.517261	0.0857342	0.0974957	0.196461	0.504108	0.362434	0.474856	1.57891
ENSG00000166532	633.033	669.21	656.408	669.107	917.233	746.157	827.084	763.661	656.94	813.534	-0.307294	0.0191308	0.999916	RIMKLB	12	8681600	8783095	+	8619	protein_coding	ribosomal modification protein rimK like family member B [Source:HGNC Symbol;Acc:HGNC:29228]	-	564	796	690	609	788	786	798	913	3.22872	3.39876	3.35033	3.40493	4.65494	3.78332	4.19378	3.88071
ENSG00000228205	2.2448	1.68143	9.51315	2.1974	1.164	0	0	0	3.9092	0.291	3.70794	0.0191618	1	AC131235.1	3	184149704	184150435	+	732	processed_pseudogene	ribosomal protein S3 (RPS3) pseudogene	-	2	2	10	2	1	0	0	0	0.134811	0.10055	0.571722	0.131664	0.0695558	0	0	0
ENSG00000267673	2.2448	0	0.951315	1.0987	6.98401	4.74655	3.10934	8.3643	1.0737	5.80105	-2.51149	0.0196879	0.999916	FDX2	19	10310045	10316015	-	1371	protein_coding	ferredoxin 2 [Source:HGNC Symbol;Acc:HGNC:30546]	-	2	0	1	1	6	5	3	10	0.0719781	0	0.0305252	0.0351488	0.222822	0.151301	0.0991159	0.267214
ENSG00000105755	340.087	267.348	227.364	227.431	493.537	367.383	491.275	276.022	265.557	407.054	-0.615381	0.0197671	0.999916	ETHE1	19	43506719	43527244	-	1604	protein_coding	ETHE1, persulfide dioxygenase [Source:HGNC Symbol;Acc:HGNC:23287]	-	303	318	239	207	424	387	474	330	9.32065	7.29604	6.23576	6.21891	13.4588	10.0095	13.3855	7.53714
ENSG00000264012	19.0808	11.77	18.075	13.1844	2.328	8.54379	8.29157	5.85501	15.5275	6.25459	1.29256	0.0197838	0.999916	AC091588.1	18	22175465	22176662	-	359	antisense	novel transcript, antisense to GATA6	-	17	14	19	12	2	9	8	7	2.33648	1.43515	2.2149	1.61077	0.283648	1.04005	1.00938	0.714333
ENSG00000093000	741.906	590.183	532.737	616.37	781.045	745.208	804.282	1055.57	620.299	846.528	-0.449787	0.0200574	0.999916	NUP50	22	45163841	45188015	+	8318	protein_coding	nucleoporin 50 [Source:HGNC Symbol;Acc:HGNC:8065]	-	661	702	560	561	671	785	776	1262	3.92094	3.10586	2.81751	3.25006	4.10722	3.91524	4.22574	5.55824
ENSG00000165113	10.1016	21.8586	18.075	16.4805	25.608	31.3272	29.0205	37.6394	16.6289	30.8988	-0.88548	0.0201277	0.999916	GKAP1	9	83739421	83829516	-	3381	protein_coding	G kinase anchoring protein 1 [Source:HGNC Symbol;Acc:HGNC:17496]	-	9	26	19	15	22	33	28	45	0.131342	0.283004	0.235182	0.213793	0.331301	0.404927	0.375122	0.487601
ENSG00000164938	1619.62	1742.8	1175.83	1407.43	911.413	1268.28	774.225	1161.8	1486.42	1028.93	0.530335	0.0206024	0.999916	TP53INP1	8	94925972	94949411	-	5676	protein_coding	tumor protein p53 inducible nuclear protein 1 [Source:HGNC Symbol;Acc:HGNC:18022]	-	1443	2073	1236	1281	783	1336	747	1389	12.5439	13.4407	9.11322	10.8756	7.02367	9.76499	5.96126	8.96514
ENSG00000196793	83.0576	53.8058	55.1763	95.5868	105.924	97.7789	132.665	110.409	71.9066	111.694	-0.641873	0.0206595	0.999916	ZNF239	10	43556344	43574618	-	2509	protein_coding	zinc finger protein 239 [Source:HGNC Symbol;Acc:HGNC:13031]	zf-C2H2	74	64	58	87	91	103	128	132	1.45525	0.938736	0.967438	1.67096	1.84665	1.70312	2.31084	1.92739
ENSG00000049130	1012.4	953.372	1109.23	1050.36	693.745	752.803	957.676	799.627	1031.34	800.963	0.364386	0.0210594	0.999916	KITLG	12	88492793	88580851	-	6205	protein_coding	KIT ligand [Source:HGNC Symbol;Acc:HGNC:6343]	-	902	1134	1166	956	596	793	924	956	7.17253	6.72567	7.86416	7.42445	4.89045	5.302	6.74512	5.64434
ENSG00000134824	4711.83	6011.12	3665.42	6859.17	7110.88	7599.22	7026.07	9468.39	5311.89	7801.14	-0.554515	0.0212983	0.999916	FADS2	11	61792980	61867354	+	11026	protein_coding	fatty acid desaturase 2 [Source:HGNC Symbol;Acc:HGNC:3575]	-	4198	7150	3853	6243	6109	8005	6779	11320	18.7859	23.8645	14.6244	27.285	28.2096	30.1197	27.8489	37.6119
ENSG00000143341	971.998	1292.18	1297.59	999.816	555.229	899.945	922.437	805.482	1140.4	795.773	0.519002	0.0216963	0.999916	HMCN1	1	185734551	186190949	+	18579	protein_coding	hemicentin 1 [Source:HGNC Symbol;Acc:HGNC:19194]	-	866	1537	1364	910	477	948	890	963	2.29987	3.0445	3.07247	2.3603	1.3072	2.11687	2.16984	1.8989
ENSG00000140992	783.435	713.768	809.569	668.009	1015.01	791.724	1015.72	992.843	743.695	953.823	-0.358745	0.0217031	0.999916	PDPK1	16	2537964	2603188	+	10926	protein_coding	3-phosphoinositide dependent protein kinase 1 [Source:HGNC Symbol;Acc:HGNC:8816]	-	698	849	851	608	872	834	980	1187	3.15211	2.85964	3.2596	2.68158	4.0635	3.16674	4.06279	3.98003
ENSG00000109670	515.181	436.332	352.938	450.466	365.496	316.12	304.715	335.408	438.729	330.435	0.408525	0.0218451	0.999916	FBXW7	4	152320544	152536063	-	11095	protein_coding	F-box and WD repeat domain containing 7 [Source:HGNC Symbol;Acc:HGNC:16712]	-	459	519	371	410	314	333	294	401	2.04124	1.72149	1.3994	1.78076	1.44094	1.24516	1.20027	1.32408
ENSG00000231527	11.224	9.24787	21.8803	30.7636	2.328	0.94931	13.4738	3.34572	18.2789	5.02421	1.86771	0.0219381	0.999916	CR769775.1	9	61972240	61976380	+	1940	processed_transcript	novel transcript	-	10	11	23	28	2	1	13	4	0.254335	0.208668	0.49616	0.695512	0.0524896	0.0213848	0.30353	0.0755363
ENSG00000140577	414.165	674.254	386.234	490.019	559.885	1191.38	565.9	975.278	491.168	823.111	-0.744883	0.0223151	0.999916	CRTC3	15	90529925	90645345	+	10814	protein_coding	CREB regulated transcription coactivator 3 [Source:HGNC Symbol;Acc:HGNC:26148]	-	369	802	406	446	481	1255	546	1166	1.68363	2.72931	1.57121	1.98745	2.26466	4.81466	2.287	3.95011
ENSG00000196712	2014.71	1681.43	1500.22	1719.46	1453.84	1192.33	1158.75	1477.97	1728.96	1320.72	0.388319	0.0224062	0.999916	NF1	17	31094927	31382116	+	27130	protein_coding	neurofibromin 1 [Source:HGNC Symbol;Acc:HGNC:7765]	-	1795	2000	1577	1565	1249	1256	1118	1767	3.26454	2.71297	2.43264	2.77979	2.344	1.92065	1.8666	2.38607
ENSG00000128739	76.3232	72.3016	80.8618	64.8232	108.252	124.36	115.046	80.2973	73.5774	106.989	-0.536783	0.0224222	0.999916	SNRPN	15	24823637	24978723	+	3416	protein_coding	small nuclear ribonucleoprotein polypeptide N [Source:HGNC Symbol;Acc:HGNC:11164]	-	68	86	85	59	93	131	111	96	0.982197	0.926499	1.04135	0.832304	1.38615	1.59097	1.47185	1.02956
ENSG00000279469	0	0	0	0	2.328	2.84793	2.07289	3.34572	0	2.64864	-3.85817	0.0225966	1	AC109454.4	5	134394360	134395008	-	649	TEC	TEC	-	0	0	0	0	2	3	2	4	0	0	0	0	0.156903	0.191772	0.139587	0.225794
ENSG00000270504	316.517	515.359	316.788	294.451	531.949	850.581	409.396	535.315	360.779	581.81	-0.688602	0.0226468	0.999916	AL391422.4	6	3751111	3753871	+	2761	antisense	novel transcript, antisense to PXDC1	-	282	613	333	268	457	896	395	640	5.03953	8.17068	5.04747	4.67753	8.42742	13.4632	6.48023	8.49201
ENSG00000235105	42.6512	26.0622	28.5395	23.0727	20.952	7.59448	10.3645	19.2379	30.0814	14.5372	1.04883	0.0226616	0.999916	AL356968.2	1	48435967	48437223	+	1257	processed_pseudogene	amyotrophic lateral sclerosis 2 (juvenile) chromosome region, candidate 2 (ALS2CR2) pseudogene	-	38	31	30	21	18	8	10	23	1.49161	0.907592	0.998807	0.805067	0.729091	0.264036	0.36035	0.670332
ENSG00000271755	6.7344	5.0443	5.70789	0	1.164	0	0	0	4.37165	0.291	3.86815	0.0229995	0.999916	AL031118.1	6	27404010	27406964	-	2955	lincRNA	novel transcript	-	6	6	6	0	1	0	0	0	0.100185	0.0747237	0.0849747	0	0.0172301	0	0	0
ENSG00000266947	28.06	24.3808	22.8316	15.3818	10.476	16.1383	10.3645	8.3643	22.6635	11.3358	1.00242	0.0231111	0.999916	AC022916.1	17	35231450	35242963	-	2814	antisense	novel transcript, antisense SLFN5	-	25	29	24	14	9	17	10	10	0.438353	0.379261	0.35693	0.239746	0.162841	0.25063	0.160967	0.130189
ENSG00000145332	198.665	213.542	147.454	268.082	277.032	298.083	271.549	336.245	206.936	295.727	-0.517116	0.0233916	0.999916	KLHL8	4	87160103	87240314	-	7354	protein_coding	kelch like family member 8 [Source:HGNC Symbol;Acc:HGNC:18644]	-	177	254	155	244	238	314	262	402	1.18756	1.27108	0.882072	1.59887	1.64778	1.77139	1.61375	2.00262
ENSG00000196872	12.3464	1.68143	3.80526	2.1974	1.164	0.94931	0	0	5.00762	0.528328	3.31106	0.0235709	0.999916	KIAA1211L	2	98793846	98936259	-	4705	protein_coding	KIAA1211 like [Source:HGNC Symbol;Acc:HGNC:33454]	-	11	2	4	2	1	1	0	0	0.115356	0.0156435	0.0355792	0.0204842	0.0108214	0.00881756	0	0
ENSG00000144749	2747.63	2501.13	2829.21	2453.39	1984.62	1726.79	2490.58	1920.44	2632.84	2030.61	0.374834	0.0236321	0.999916	LRIG1	3	66378797	66501263	-	7032	protein_coding	leucine rich repeats and immunoglobulin like domains 1 [Source:HGNC Symbol;Acc:HGNC:17360]	-	2448	2975	2974	2233	1705	1819	2403	2296	17.1767	15.5694	17.6994	15.3023	12.345	10.7315	15.4787	11.9616
ENSG00000169118	560.077	522.085	555.568	528.474	387.612	401.558	395.922	510.222	541.551	423.829	0.35172	0.0237129	0.999916	CSNK1G1	15	64165517	64356259	-	9712	protein_coding	casein kinase 1 gamma 1 [Source:HGNC Symbol;Acc:HGNC:2454]	-	499	621	584	481	333	423	382	610	2.53513	2.35314	2.51652	2.38663	1.74574	1.80692	1.78162	2.30101
ENSG00000204661	3.3672	0.840716	3.80526	3.2961	0	0	0	0	2.82732	0	3.94928	0.023898	1	C5orf60	5	179641544	179645046	-	3284	protein_coding	chromosome 5 open reading frame 60 [Source:HGNC Symbol;Acc:HGNC:27753]	-	3	1	4	3	0	0	0	0	0.045074	0.0112063	0.0509745	0.0440216	0	0	0	0
ENSG00000196911	313.149	222.79	316.788	253.799	202.536	178.47	200.034	229.182	276.632	202.556	0.447764	0.0242367	0.999916	KPNA5	6	116681187	116741866	+	11417	protein_coding	karyopherin subunit alpha 5 [Source:HGNC Symbol;Acc:HGNC:6398]	-	279	265	333	231	174	188	193	274	1.20576	0.854197	1.22064	0.975008	0.775965	0.683146	0.765711	0.879216
ENSG00000273058	2.2448	0.840716	0.951315	2.1974	8.14801	0.94931	12.4374	8.3643	1.55856	7.47474	-2.29349	0.0245295	0.999916	AL359921.2	1	236536162	236536704	-	543	antisense	novel transcript	-	2	1	1	2	7	1	12	10	0.181735	0.0677742	0.0770719	0.177492	0.656361	0.0764026	1.00102	0.674679
ENSG00000241697	8.97919	10.9293	10.4645	10.987	2.328	5.69586	1.03645	5.01858	10.34	3.51972	1.52259	0.024682	0.999916	TMEFF1	9	100473113	100577636	+	2611	protein_coding	transmembrane protein with EGF like and two follistatin like domains 1 [Source:HGNC Symbol;Acc:HGNC:11866]	-	8	13	11	10	2	6	1	6	0.151179	0.183232	0.176312	0.184562	0.0390003	0.095335	0.0173481	0.0841863
ENSG00000071054	6331.45	6524.8	5189.43	6001.09	4564.05	4753.19	4758.32	5370.72	6011.69	4861.57	0.306239	0.0248731	0.999916	MAP4K4	2	101696850	101894689	+	11961	protein_coding	mitogen-activated protein kinase kinase kinase kinase 4 [Source:HGNC Symbol;Acc:HGNC:6866]	-	5641	7761	5455	5462	3921	5007	4591	6421	23.27	23.8789	19.0864	22.0056	16.6907	17.3667	17.386	19.6667
ENSG00000150433	145.912	221.108	123.671	156.015	211.848	299.982	225.945	219.145	161.677	239.23	-0.563513	0.0254361	0.999916	TMEM218	11	125096545	125111763	-	5424	protein_coding	transmembrane protein 218 [Source:HGNC Symbol;Acc:HGNC:27344]	-	130	263	130	142	182	316	218	262	1.18258	1.78443	1.00304	1.26159	1.70843	2.41699	1.82052	1.76961
ENSG00000101057	159.381	178.232	151.259	224.134	117.564	364.535	347.209	496.003	178.252	331.328	-0.895948	0.0257354	0.999916	MYBL2	20	43667019	43716496	+	2777	protein_coding	MYB proto-oncogene like 2 [Source:HGNC Symbol;Acc:HGNC:7548]	MYB	142	212	159	204	101	384	335	593	2.52302	2.80947	2.39617	3.53999	1.85178	5.73671	5.46422	7.82305
ENSG00000112851	2359.28	2278.34	1954.95	2119.39	1758.81	1784.7	1609.6	1940.52	2177.99	1773.41	0.296179	0.0257407	0.999916	ERBIN	5	65926475	66082549	+	10216	protein_coding	erbb2 interacting protein [Source:HGNC Symbol;Acc:HGNC:15842]	-	2102	2710	2055	1929	1511	1880	1553	2320	10.1522	9.76231	8.41835	9.09912	7.53058	7.63458	6.88573	8.31963
ENSG00000226415	75.2008	100.045	71.3487	115.363	111.744	134.802	137.847	138.847	90.4895	130.81	-0.53333	0.0258434	0.999916	TPI1P1	1	76699789	76700538	+	750	processed_pseudogene	triosephosphate isomerase 1 pseudogene 1 [Source:HGNC Symbol;Acc:HGNC:35449]	-	67	119	75	105	96	142	133	166	4.40779	5.83916	4.185	6.74646	6.5171	7.8548	8.03249	8.10856
ENSG00000114405	72.956	94.1602	97.9855	104.376	119.892	121.512	129.556	133.829	92.3695	126.197	-0.449559	0.0260094	0.999916	C3orf14	3	62318973	62336213	+	4430	protein_coding	chromosome 3 open reading frame 14 [Source:HGNC Symbol;Acc:HGNC:25024]	-	65	112	103	95	103	128	125	160	0.723965	0.930419	0.973037	1.0334	1.1838	1.19871	1.2781	1.32316
ENSG00000270605	11.224	10.0886	23.7829	4.39479	1.164	2.84793	7.25512	3.34572	12.3726	3.65319	1.75892	0.0261165	0.999916	AL353622.1	1	28239509	28241453	-	1945	antisense	novel transcript	-	10	12	25	4	1	3	7	4	0.253681	0.227052	0.537918	0.0991034	0.0261773	0.0639896	0.163019	0.0753421
ENSG00000231466	4.4896	10.0886	1.90263	4.39479	1.164	0	0	1.67286	5.2189	0.709215	2.85969	0.0261467	0.999916	AL022324.2	22	25349543	25350322	-	780	processed_pseudogene	PHD finger protein 10 (PHF10) pseudogene	-	4	12	2	4	1	0	0	2	0.253031	0.566175	0.107308	0.247123	0.0652755	0	0	0.0939361
ENSG00000175264	4.4896	10.9293	1.90263	4.39479	19.788	19.9355	6.21868	17.565	5.42908	15.8768	-1.52655	0.0264498	0.999916	CHST1	11	45648877	45665622	-	3478	protein_coding	carbohydrate sulfotransferase 1 [Source:HGNC Symbol;Acc:HGNC:1969]	-	4	13	2	4	17	21	6	21	0.0567464	0.137556	0.0240656	0.0554215	0.248865	0.250494	0.0781414	0.221201
ENSG00000270871	12.3464	10.0886	19.0263	5.49349	4.65601	0	6.21868	2.50929	11.7387	3.34599	1.8404	0.02646	0.999916	AC015849.3	17	35816717	35830293	-	488	antisense	novel transcript, antisense TAF15	-	11	12	20	5	4	0	6	3	1.11219	0.904952	1.71517	0.49374	0.417335	0	0.556918	0.225216
ENSG00000180739	79.6904	63.8944	53.2737	94.4881	161.796	74.0461	101.572	151.394	72.8366	122.202	-0.749037	0.0265773	0.999916	S1PR5	19	10512742	10517931	-	2806	protein_coding	sphingosine-1-phosphate receptor 5 [Source:HGNC Symbol;Acc:HGNC:14299]	-	71	76	56	86	139	78	98	181	1.24847	0.996759	0.835211	1.47693	2.52216	1.15323	1.58197	2.36313
ENSG00000166326	3131.49	3350.25	3024.23	3588.35	2450.22	2476.75	2601.48	3039.59	3273.58	2642.01	0.308962	0.0266047	0.999916	TRIM44	11	35662805	35818007	+	13077	protein_coding	tripartite motif containing 44 [Source:HGNC Symbol;Acc:HGNC:19016]	-	2790	3985	3179	3266	2105	2609	2510	3634	10.527	11.2146	10.1737	12.0353	8.19575	8.27702	8.69411	10.1806
ENSG00000239268	1.1224	1.68143	1.90263	10.987	0	0	1.03645	0	3.92336	0.259112	3.6982	0.0266097	1	AC092691.1	3	117672154	117997592	-	554	lincRNA	novel transcript	-	1	2	2	10	0	0	1	0	0.0890631	0.132857	0.151083	0.869838	0	0	0.0817617	0
ENSG00000269038	7.8568	6.72573	4.75658	5.49349	2.328	0	2.07289	1.67286	6.20815	1.51844	2.05793	0.0266426	0.999916	AP001462.1	11	64778954	64779405	+	452	lincRNA	novel transcript	-	7	8	5	5	2	0	2	2	0.76413	0.651352	0.462943	0.533064	0.225287	0	0.200425	0.162102
ENSG00000254827	6.7344	6.72573	5.70789	6.59219	18.624	17.0876	10.3645	11.71	6.44005	14.4465	-1.15997	0.026647	0.999916	SLC22A18AS	11	2887780	2903740	-	1782	protein_coding	solute carrier family 22 member 18 antisense [Source:HGNC Symbol;Acc:HGNC:10965]	-	6	8	6	6	16	18	10	14	0.166131	0.165214	0.140909	0.162253	0.457148	0.419057	0.254186	0.287818
ENSG00000189014	40.4064	24.3808	19.9776	37.3557	24.444	15.189	5.18223	10.0372	30.5301	13.7131	1.16246	0.0267202	0.999916	SHLD2P3	10	47689707	47730436	+	2712	unprocessed_pseudogene	shieldin complex subunit 2 pseudogene 3 [Source:HGNC Symbol;Acc:HGNC:34038]	-	36	29	21	34	21	16	5	12	0.654969	0.393525	0.32406	0.60414	0.394252	0.244759	0.0835103	0.162102
ENSG00000215704	3.3672	0.840716	4.75658	4.39479	1.164	0	0	0	3.33982	0.291	3.46696	0.0270359	1	CELA2B	1	15465909	15491400	+	1457	protein_coding	chymotrypsin like elastase family member 2B [Source:HGNC Symbol;Acc:HGNC:29995]	-	3	1	5	4	1	0	0	0	0.101594	0.0252583	0.143617	0.132297	0.034945	0	0	0
ENSG00000251485	7.8568	1.68143	8.56184	3.2961	0	0	2.07289	0.83643	5.34904	0.727331	2.85909	0.0270634	0.999916	AC068134.3	2	232343116	232343903	+	788	processed_pseudogene	nuclear receptor binding factor 2 (NRBF2) pseudogene	-	7	2	9	3	0	0	2	1	0.438308	0.0934046	0.477983	0.183461	0	0	0.114964	0.0464912
ENSG00000119401	625.176	665.847	700.168	722.944	959.137	755.65	798.064	868.214	678.534	845.266	-0.316488	0.0271545	0.999916	TRIM32	9	116687302	116701300	+	3780	protein_coding	tripartite motif containing 32 [Source:HGNC Symbol;Acc:HGNC:16380]	-	557	792	736	658	824	796	770	1038	7.27061	7.71077	8.14858	8.38846	11.0989	8.73633	9.22696	10.0601
ENSG00000126003	211.011	293.41	270.174	274.675	334.068	400.609	280.877	475.092	262.317	372.662	-0.506935	0.0273624	0.999916	PLAGL2	20	32192503	32207791	-	5705	protein_coding	PLAG1 like zinc finger 2 [Source:HGNC Symbol;Acc:HGNC:9047]	zf-C2H2	188	349	284	250	287	422	271	568	1.62596	2.2513	2.08333	2.1117	2.56136	3.06877	2.15166	3.64745
ENSG00000278200	4.4896	8.40716	0	8.78959	1.164	0	0	0.83643	5.42159	0.500108	3.47358	0.0273663	0.999916	LINC01971	17	81480523	81481570	-	1048	lincRNA	long intergenic non-protein coding RNA 1971 [Source:HGNC Symbol;Acc:HGNC:52797]	-	4	10	0	8	1	0	0	1	0.188324	0.351158	0	0.367855	0.0485829	0	0	0.0349571
ENSG00000182903	309.782	199.25	255.904	237.319	169.944	114.866	165.831	219.981	250.564	167.656	0.57736	0.0276933	0.999916	ZNF721	4	425815	499156	-	6390	protein_coding	zinc finger protein 721 [Source:HGNC Symbol;Acc:HGNC:29425]	zf-C2H2	276	237	269	216	146	121	160	263	2.13116	1.36493	1.76176	1.62892	1.16331	0.785584	1.13417	1.50783
ENSG00000253327	1.1224	9.24787	1.90263	2.1974	1.164	0	0	0	3.61758	0.291	3.61178	0.0278079	1	RAD21-AS1	8	116874424	116876868	+	2010	antisense	RAD21 antisense RNA 1 [Source:HGNC Symbol;Acc:HGNC:32158]	-	1	11	2	2	1	0	0	0	0.0245477	0.201401	0.0416418	0.0479493	0.0253308	0	0	0
ENSG00000227344	6.7344	0.840716	2.85395	3.2961	1.164	0	0	0	3.43129	0.291	3.49908	0.0278144	1	HAUS6P1	7	53187388	53188938	+	1551	processed_pseudogene	HAUS augmin like complex subunit 6 pseudogene 1 [Source:HGNC Symbol;Acc:HGNC:43764]	-	6	1	3	3	1	0	0	0	0.190874	0.0237275	0.0809478	0.0932089	0.0328271	0	0	0
ENSG00000128510	4894.78	375.8	1858.87	1132.76	1345.59	176.572	861.287	281.041	2065.55	666.121	1.6329	0.0281181	0.999916	CPA4	7	130293134	130324180	+	3958	protein_coding	carboxypeptidase A4 [Source:HGNC Symbol;Acc:HGNC:15740]	-	4361	447	1954	1031	1156	186	831	336	54.3648	4.1562	20.6607	12.5525	14.8705	1.9496	9.5101	3.11
ENSG00000234509	0	0	0.951315	0	4.65601	0.94931	5.18223	2.50929	0.237829	3.32421	-3.44773	0.0284214	1	AP000253.1	21	31653593	31659500	-	2233	lincRNA	novel transcript	-	0	0	1	0	4	1	5	3	0	0	0.0187416	0	0.0912044	0.0185789	0.101424	0.0492186
ENSG00000182986	37.0392	28.5843	46.6145	39.5531	18.624	18.0369	19.6925	30.9479	37.9478	21.8253	0.784448	0.0285601	0.999916	ZNF320	19	52863790	52897693	-	8310	protein_coding	zinc finger protein 320 [Source:HGNC Symbol;Acc:HGNC:13842]	zf-C2H2	33	34	49	36	16	19	19	37	0.195939	0.150571	0.246769	0.208761	0.0980311	0.0948551	0.103565	0.163116
ENSG00000117707	8.97919	3.36286	13.3184	14.2831	3.492	1.89862	5.18223	1.67286	9.98589	3.06143	1.7211	0.0287293	0.999916	PROX1	1	213983181	214041502	+	8928	protein_coding	prospero homeobox 1 [Source:HGNC Symbol;Acc:HGNC:9459]	HPD	8	4	14	13	3	2	5	2	0.0442123	0.0164881	0.0656251	0.0701677	0.0171085	0.0092936	0.0253674	0.00820678
ENSG00000146648	1663.4	1128.24	1706.66	1770	800.833	791.724	1298.67	1307.34	1567.07	1049.64	0.577675	0.0291603	0.999916	EGFR	7	55019021	55211628	+	12521	protein_coding	epidermal growth factor receptor [Source:HGNC Symbol;Acc:HGNC:3236]	-	1482	1342	1794	1611	688	834	1253	1563	5.84005	3.94437	5.99624	6.20018	2.79765	2.76334	4.53285	4.57317
ENSG00000160345	30.3048	32.7879	25.6855	48.3427	55.8721	50.3134	42.4943	85.3159	34.2802	58.4989	-0.779311	0.0291866	0.999916	C9orf116	9	135495181	135501734	-	1864	protein_coding	chromosome 9 open reading frame 116 [Source:HGNC Symbol;Acc:HGNC:28435]	-	27	39	27	44	48	53	41	102	0.714703	0.769986	0.606197	1.13751	1.31111	1.17961	0.996317	2.00471
ENSG00000188266	35.9168	34.4694	19.9776	31.8623	55.8721	50.3134	38.3485	51.8587	30.5565	49.0982	-0.686303	0.0295619	0.999916	HYKK	15	78507564	78537372	+	5707	protein_coding	hydroxylysine kinase [Source:HGNC Symbol;Acc:HGNC:34403]	-	32	41	21	29	48	53	37	62	0.276662	0.264387	0.153995	0.244871	0.428231	0.38528	0.293666	0.397998
ENSG00000176153	4.4896	3.36286	4.75658	4.39479	2.328	0	0	0	4.25096	0.582001	3.0756	0.029672	0.999916	GPX2	14	64939152	64942905	-	1499	protein_coding	glutathione peroxidase 2 [Source:HGNC Symbol;Acc:HGNC:4554]	-	4	4	5	4	2	0	0	0	0.131664	0.0982025	0.139593	0.12859	0.0679318	0	0	0
ENSG00000103175	56.12	11.77	27.5881	17.5792	254.916	23.7327	51.8223	31.7843	28.2643	90.5639	-1.68081	0.0299111	0.999916	WFDC1	16	84294646	84329851	+	8785	protein_coding	WAP four-disulfide core domain 1 [Source:HGNC Symbol;Acc:HGNC:15466]	-	50	14	29	16	219	25	50	38	0.280825	0.0586476	0.13815	0.087766	1.26925	0.118061	0.257803	0.158467
ENSG00000110436	32.5496	22.6993	19.9776	36.257	17.46	10.4424	11.4009	19.2379	27.8709	14.6353	0.919162	0.0299152	0.999916	SLC1A2	11	35251205	35420063	-	22835	protein_coding	solute carrier family 1 member 2 [Source:HGNC Symbol;Acc:HGNC:10940]	-	29	27	21	33	15	11	11	23	0.0626621	0.0435138	0.038487	0.0696404	0.0334453	0.0199848	0.0218198	0.0368998
ENSG00000204362	87.5471	62.213	77.0565	47.244	245.604	74.0461	144.066	72.7694	68.5152	134.121	-0.965968	0.0301992	0.999916	AL590644.1	1	17189783	17197617	+	4676	lincRNA	novel transcript	-	78	74	81	43	211	78	139	87	0.823053	0.5824	0.724947	0.443141	2.29748	0.692035	1.34648	0.681619
ENSG00000168564	262.641	316.109	296.81	305.438	335.232	483.199	344.1	401.486	295.25	391.004	-0.405688	0.0302911	0.999916	CDKN2AIP	4	183444591	183448198	+	3193	protein_coding	CDKN2A interacting protein [Source:HGNC Symbol;Acc:HGNC:24325]	-	234	376	312	278	288	509	332	480	3.61597	4.33364	4.08932	4.1956	4.59238	6.61343	4.70976	5.50731
ENSG00000103042	1280.66	1054.26	1283.32	1051.45	885.805	914.185	990.843	976.114	1167.42	941.737	0.309492	0.0303702	0.999916	SLC38A7	16	58665109	58685104	-	6991	protein_coding	solute carrier family 38 member 7 [Source:HGNC Symbol;Acc:HGNC:25582]	-	1141	1254	1349	957	761	963	956	1167	8.05293	6.60119	8.07548	6.59661	5.5423	5.71472	6.1941	6.11545
ENSG00000166569	5.612	1.68143	1.90263	3.2961	1.164	0	0	0	3.12304	0.291	3.36434	0.0305747	1	CPLX4	18	59275156	59318649	-	3545	protein_coding	complexin 4 [Source:HGNC Symbol;Acc:HGNC:24330]	-	5	2	2	3	1	0	0	0	0.0695924	0.0207624	0.0236107	0.0407806	0.0143624	0	0	0
ENSG00000240489	6.7344	17.655	2.85395	9.88829	3.492	1.89862	3.10934	2.50929	9.28292	2.75231	1.77739	0.0306614	0.999916	SETP14	3	155987304	155988176	+	873	processed_pseudogene	SET pseudogene 14 [Source:HGNC Symbol;Acc:HGNC:42933]	-	6	21	3	9	3	2	3	3	0.339113	0.885257	0.143815	0.496794	0.174965	0.0950438	0.155656	0.125894
ENSG00000099308	329.985	304.339	242.585	179.088	520.309	423.392	337.881	311.988	263.999	398.393	-0.592275	0.0307195	0.999916	MAST3	19	18097793	18151692	+	6772	protein_coding	microtubule associated serine/threonine kinase 3 [Source:HGNC Symbol;Acc:HGNC:19036]	-	294	362	255	163	447	446	326	373	2.14209	1.96723	1.57587	1.1599	3.36074	2.73228	2.18052	2.01785
ENSG00000210100	2.2448	4.20358	2.85395	13.1844	10.476	17.0876	10.3645	25.9293	5.62168	15.9643	-1.53006	0.0308195	0.999916	MT-TI	MT	4263	4331	+	69	Mt_tRNA	mitochondrially encoded tRNA isoleucine [Source:HGNC Symbol;Acc:HGNC:7488]	-	2	5	3	12	9	18	10	31	1.43017	2.66677	1.81957	8.3807	6.64107	10.8226	6.56463	16.4592
ENSG00000107864	77.4456	89.1159	104.645	82.4024	31.428	58.8572	78.7699	51.0222	88.4021	55.0193	0.682659	0.0308667	0.999916	CPEB3	10	92046692	92291087	-	7928	protein_coding	cytoplasmic polyadenylation element binding protein 3 [Source:HGNC Symbol;Acc:HGNC:21746]	-	69	106	110	75	27	62	76	61	0.429431	0.492047	0.580664	0.455875	0.173398	0.324441	0.43422	0.281879
ENSG00000175782	535.384	360.667	418.579	340.597	843.901	504.083	621.868	476.765	413.807	611.654	-0.563291	0.0309118	0.999916	SLC35E3	12	68746106	68793964	+	19501	protein_coding	solute carrier family 35 member E3 [Source:HGNC Symbol;Acc:HGNC:20864]	-	477	429	440	310	725	531	600	570	1.20689	0.809589	0.94426	0.766043	1.89289	1.12965	1.39365	1.07082
ENSG00000159023	301.925	333.764	454.729	340.597	201.372	256.314	270.512	302.788	357.754	257.747	0.471722	0.0309319	0.999916	EPB41	1	28887091	29120046	+	19993	protein_coding	erythrocyte membrane protein band 4.1 [Source:HGNC Symbol;Acc:HGNC:3377]	-	269	397	478	310	173	270	261	362	0.663868	0.730764	1.00057	0.747191	0.440568	0.560265	0.591319	0.663327
ENSG00000159217	925.979	717.131	993.173	942.683	555.229	630.342	742.095	767.843	894.742	673.877	0.407872	0.0311544	0.999916	IGF2BP1	17	48997412	49055650	+	9109	protein_coding	insulin like growth factor 2 mRNA binding protein 1 [Source:HGNC Symbol;Acc:HGNC:28866]	-	825	853	1044	858	477	664	716	918	4.4688	3.44622	4.79651	4.53905	2.6662	3.02416	3.56043	3.69206
ENSG00000133818	2493.97	2134.58	3428.54	2863.21	1863.57	1952.73	2365.17	1932.99	2730.07	2028.61	0.428399	0.031282	0.999916	RRAS2	11	14277926	14364506	-	3453	protein_coding	RAS related 2 [Source:HGNC Symbol;Acc:HGNC:17271]	-	2222	2539	3604	2606	1601	2057	2282	2311	31.7508	27.0602	43.6801	36.3685	23.6069	24.7141	29.935	24.5189
ENSG00000180667	279.477	202.613	169.334	197.766	169.944	159.484	119.191	148.885	212.297	149.376	0.506074	0.0314018	0.999916	YOD1	1	207043849	207052980	-	6521	protein_coding	YOD1 deubiquitinase [Source:HGNC Symbol;Acc:HGNC:25035]	-	249	241	178	180	146	168	115	178	1.88405	1.36009	1.14236	1.33017	1.13994	1.06882	0.79881	1.00001
ENSG00000270917	1.1224	0	0	1.0987	2.328	4.74655	5.18223	3.34572	0.555274	3.90063	-2.95036	0.0315088	1	AL161911.1	9	120812475	120812845	-	371	processed_pseudogene	chromatin assembly factor 1, subunit A (p150) (CHAF1A) pseudogene	-	1	0	0	1	2	5	5	4	0.132995	0	0	0.12989	0.274474	0.559119	0.610458	0.394987
ENSG00000153044	61.732	76.5051	58.9816	73.6128	54.7081	131.005	160.649	109.572	67.7079	113.984	-0.752625	0.0315163	0.999916	CENPH	5	69189548	69210357	+	2244	protein_coding	centromere protein H [Source:HGNC Symbol;Acc:HGNC:17268]	-	55	91	62	67	47	138	155	131	1.20934	1.49239	1.15628	1.4388	1.0664	2.55132	3.12873	2.13868
ENSG00000100314	2.2448	0.840716	3.80526	12.0857	1.164	0	0	0.83643	4.74411	0.500108	3.26683	0.0315337	0.999916	CABP7	22	29720084	29731839	+	3259	protein_coding	calcium binding protein 7 [Source:HGNC Symbol;Acc:HGNC:20834]	-	2	1	4	11	1	0	0	1	0.0302798	0.0112922	0.0513655	0.162651	0.0156229	0	0	0.0112412
ENSG00000119718	401.819	453.146	321.545	355.978	420.205	566.738	589.738	480.947	383.122	514.407	-0.424901	0.0317177	0.999916	EIF2B2	14	75002911	75012366	+	5446	protein_coding	eukaryotic translation initiation factor 2B subunit beta [Source:HGNC Symbol;Acc:HGNC:3258]	-	358	539	338	324	361	597	569	575	3.24349	3.6423	2.59738	2.86692	3.375	4.54783	4.73254	3.86801
ENSG00000072163	2238.06	3809.28	2321.21	2801.68	4750.29	5045.58	2910.34	3830.01	2792.56	4134.06	-0.565809	0.0317263	0.999916	LIMS2	2	127638381	127681786	-	8487	protein_coding	LIM zinc finger domain containing 2 [Source:HGNC Symbol;Acc:HGNC:16084]	-	1994	4531	2440	2550	4081	5315	2808	4579	11.5925	19.6474	12.0318	14.4788	24.4826	25.9811	14.9866	19.7658
ENSG00000196227	413.043	284.162	298.713	272.477	226.98	204.102	235.273	263.475	317.099	232.458	0.446068	0.0317368	0.999916	FAM217B	20	59933764	59948680	+	5323	protein_coding	family with sequence similarity 217 member B [Source:HGNC Symbol;Acc:HGNC:16170]	-	368	338	314	248	195	215	227	315	3.41114	2.33682	2.4687	2.24514	1.86519	1.67568	1.93165	2.16796
ENSG00000285676	10.1016	6.72573	9.51315	8.78959	3.492	1.89862	0	5.01858	8.78252	2.6023	1.72634	0.031818	0.999916	AL158212.5	10	112810031	112821838	-	1239	antisense	novel transcript, antisense to VTI1A	-	9	8	10	8	3	2	0	6	0.358409	0.23762	0.337773	0.311148	0.123281	0.0669679	0	0.17741
ENSG00000064393	2555.7	1930.28	1363.23	1867.79	1414.26	1365.11	1075.83	1559.94	1929.25	1353.79	0.510743	0.0318273	0.999916	HIPK2	7	139561570	139777778	-	15402	protein_coding	homeodomain interacting protein kinase 2 [Source:HGNC Symbol;Acc:HGNC:14402]	-	2277	2296	1433	1700	1215	1438	1038	1865	7.29447	5.48604	3.89372	5.31888	4.01646	3.87338	3.05267	4.43607
ENSG00000275833	0	0	0	0	1.164	6.64517	1.03645	2.50929	0	2.83873	-3.96145	0.0319145	1	AC073107.2	7	65764535	65768306	+	238	unprocessed_pseudogene	sulfatase modifying factor 2 (SUMF2) pseudogene	-	0	0	0	0	1	7	1	3	0	0	0	0	0.213928	1.22019	0.190319	0.461787
ENSG00000123374	521.916	476.686	531.785	464.749	555.229	564.839	704.783	710.129	498.784	633.745	-0.346266	0.031946	0.999916	CDK2	12	55966769	55972784	+	3894	protein_coding	cyclin dependent kinase 2 [Source:HGNC Symbol;Acc:HGNC:1771]	-	465	567	559	423	477	595	680	849	5.89203	5.3586	6.00775	5.23471	6.23688	6.33912	7.90993	7.98746
ENSG00000143590	7.8568	10.0886	11.4158	5.49349	6.98401	24.682	17.6196	34.2936	8.71367	20.8948	-1.26484	0.0320604	0.999916	EFNA3	1	155078872	155087538	+	1909	protein_coding	ephrin A3 [Source:HGNC Symbol;Acc:HGNC:3223]	-	7	12	12	5	6	26	17	41	0.180926	0.231334	0.26307	0.126215	0.160026	0.565035	0.403369	0.786819
ENSG00000143632	11.224	12.6107	9.51315	9.88829	4.65601	5.69586	5.18223	0.83643	10.809	4.09263	1.43047	0.0320771	0.999916	ACTA1	1	229431245	229434098	-	1495	protein_coding	actin, alpha 1, skeletal muscle [Source:HGNC Symbol;Acc:HGNC:129]	-	10	15	10	9	4	6	5	1	0.33004	0.369245	0.279933	0.290101	0.136227	0.166501	0.151492	0.0245051
ENSG00000213281	1928.28	1283.77	1311.86	1581.03	988.237	1143.92	1071.69	1328.25	1526.24	1133.02	0.428959	0.0322823	0.999916	NRAS	1	114704469	114716894	-	4449	protein_coding	NRAS proto-oncogene, GTPase [Source:HGNC Symbol;Acc:HGNC:7989]	-	1718	1527	1379	1439	849	1205	1034	1588	19.0532	12.6311	12.9717	15.5864	9.71606	11.2365	10.5273	13.0763
ENSG00000105552	753.13	625.493	467.096	465.848	1386.33	874.314	653.998	715.148	577.892	907.446	-0.650606	0.0324247	0.999916	BCAT2	19	48795062	48811029	-	4553	protein_coding	branched chain amino acid transaminase 2 [Source:HGNC Symbol;Acc:HGNC:977]	-	671	744	491	424	1191	921	631	855	7.27164	6.01367	4.51315	4.48762	13.3186	8.39209	6.27757	6.87964
ENSG00000205323	8.97919	4.20358	7.61052	2.1974	0	0	3.10934	0	5.74767	0.777335	2.92272	0.0324381	0.999916	SARNP	12	55752463	55817756	-	3396	protein_coding	SAP domain containing ribonucleoprotein [Source:HGNC Symbol;Acc:HGNC:24432]	-	8	5	8	2	0	0	3	0	0.116233	0.0541834	0.0985866	0.0283799	0	0	0.0400141	0
ENSG00000162643	60.6096	42.0358	40.9066	49.4414	43.0681	22.7834	27.984	24.2565	48.2483	29.523	0.716135	0.0327844	0.999916	WDR63	1	84999147	85133138	+	3923	protein_coding	WD repeat domain 63 [Source:HGNC Symbol;Acc:HGNC:30711]	-	54	50	43	45	37	24	27	29	0.679177	0.469047	0.458718	0.552767	0.480207	0.253805	0.311749	0.270818
ENSG00000275438	0	4.20358	4.75658	6.59219	0	0.94931	0	0	3.88809	0.237327	3.69942	0.0328029	1	AL031008.1	16	848525	849065	-	541	lincRNA	novel transcript	-	0	5	5	6	0	1	0	0	0	0.340124	0.386784	0.534444	0	0.076685	0	0
ENSG00000064687	202.032	374.959	438.556	395.531	221.16	243.973	197.961	272.676	352.77	233.943	0.592531	0.0329244	0.999916	ABCA7	19	1040101	1065572	+	8367	protein_coding	ATP binding cassette subfamily A member 7 [Source:HGNC Symbol;Acc:HGNC:37]	-	180	446	461	360	190	257	191	326	1.06148	1.96169	2.30583	2.07339	1.15619	1.2743	1.03401	1.4274
ENSG00000237668	0	0	0	0	6.98401	2.84793	1.03645	0.83643	0	2.9262	-3.98082	0.0330029	1	RPS15AP38	22	36421273	36421644	-	372	processed_pseudogene	ribosomal protein S15a pseudogene 38 [Source:HGNC Symbol;Acc:HGNC:36523]	-	0	0	0	0	6	3	1	1	0	0	0	0	0.821208	0.334569	0.121763	0.0984814
ENSG00000279484	3.3672	9.24787	7.61052	6.59219	13.968	18.0369	11.4009	15.8922	6.70445	14.8245	-1.1268	0.0330852	0.999916	KLHL30-AS1	2	238152889	238155994	-	3106	TEC	KLHL30 antisense RNA 1 [Source:HGNC Symbol;Acc:HGNC:31018]	-	3	11	8	6	12	19	11	19	0.0476571	0.130333	0.107791	0.0930889	0.196709	0.253782	0.160417	0.224104
ENSG00000271913	8.97919	21.8586	16.1724	7.69089	5.82001	8.54379	4.14578	1.67286	13.6753	5.04561	1.46483	0.0330971	0.999916	AL035530.2	6	158988178	159088114	+	5659	antisense	novel transcript, antisense to TAGAP	-	8	26	17	7	5	9	4	2	0.0697522	0.169082	0.12572	0.0596083	0.0449858	0.0659798	0.0320169	0.0129475
ENSG00000228060	4.4896	13.4515	7.61052	8.78959	5.82001	1.89862	0	1.67286	8.58529	2.34787	1.92226	0.0332114	0.999916	AL365277.1	1	39565067	39573203	+	736	antisense	uncharacterized LOC101929516 [Source:NCBI gene;Acc:101929516]	-	4	16	8	8	5	2	0	2	0.268157	0.80003	0.454892	0.523794	0.345889	0.112735	0	0.0995519
ENSG00000274248	15.7136	15.9736	38.0526	35.1583	15.132	9.4931	14.5102	1.67286	26.2245	10.2021	1.38074	0.0332989	0.999916	AJ011932.1	21	45974489	45974953	+	465	lincRNA	novel transcript	-	14	19	40	32	13	10	14	2	1.48553	1.50371	3.6	3.31623	1.42343	0.892185	1.36375	0.15757
ENSG00000247315	657.726	818.017	716.34	710.858	471.421	641.733	543.098	613.103	725.735	567.339	0.3547	0.0336436	0.999916	ZCCHC3	20	296968	300321	+	3354	protein_coding	zinc finger CCHC-type containing 3 [Source:HGNC Symbol;Acc:HGNC:16230]	-	586	973	753	647	405	676	524	733	8.6207	10.6761	9.39567	9.29585	6.14804	8.36164	7.07665	8.00641
ENSG00000214249	6.7344	5.88501	4.75658	1.0987	2.328	0	0	0	4.61867	0.582001	3.19494	0.0337547	0.999916	CTAGE11P	13	75237944	75240296	-	2353	processed_pseudogene	CTAGE family member 11, pseudogene [Source:HGNC Symbol;Acc:HGNC:37293]	-	6	7	5	1	2	0	0	0	0.125816	0.109481	0.0889291	0.0204798	0.0432766	0	0	0
ENSG00000002834	15544.1	20206.6	14849.1	19952.4	22665.4	25077.9	18734.8	28630.2	17638	23777.1	-0.430892	0.03421	0.999916	LASP1	17	38869859	38921770	+	7061	protein_coding	LIM and SH3 protein 1 [Source:HGNC Symbol;Acc:HGNC:6513]	-	13849	24035	15609	18160	19472	26417	18076	34229	96.7743	125.269	92.5134	123.936	140.407	155.212	115.957	177.593
ENSG00000188211	226.725	118.541	127.476	126.35	67.5121	52.212	122.301	107.899	149.773	87.4811	0.772763	0.0342117	0.999916	NCR3LG1	11	17351726	17377341	+	6438	protein_coding	natural killer cell cytotoxicity receptor 3 ligand 1 [Source:HGNC Symbol;Acc:HGNC:42400]	-	202	141	134	115	58	55	118	129	1.54813	0.805995	0.871063	0.860785	0.458693	0.354421	0.830215	0.734067
ENSG00000226965	10.1016	5.88501	3.80526	4.39479	3.492	0.94931	1.03645	0	6.04667	1.36944	2.22443	0.0342282	0.999916	AC092167.1	7	110432239	110534754	-	495	lincRNA	uncharacterized LOC105375451 [Source:NCBI gene;Acc:105375451]	-	9	7	4	4	3	1	1	0	0.897109	0.520424	0.338182	0.389406	0.308575	0.0838113	0.091507	0
ENSG00000163811	826.086	629.696	753.442	948.177	582.001	543.954	655.034	635.687	789.35	604.169	0.384721	0.0342332	0.999916	WDR43	2	28894643	28948222	+	4130	protein_coding	WD repeat domain 43 [Source:HGNC Symbol;Acc:HGNC:28945]	-	736	749	792	863	500	573	632	760	8.79297	6.67415	8.02548	10.0695	6.16403	5.75589	6.93149	6.74156
ENSG00000164404	10.1016	10.0886	8.56184	13.1844	0	7.59448	1.03645	3.34572	10.4841	2.99416	1.7651	0.034286	0.999916	GDF9	5	132861181	132866884	-	3279	protein_coding	growth differentiation factor 9 [Source:HGNC Symbol;Acc:HGNC:4224]	-	9	12	9	12	0	8	1	4	0.135428	0.13468	0.114867	0.176355	0	0.101218	0.013814	0.0446906
ENSG00000177034	544.364	469.119	496.587	469.144	331.74	393.963	436.344	412.36	494.804	393.602	0.328489	0.0345612	0.999916	MTX3	5	79976731	79991265	-	7919	protein_coding	metaxin 3 [Source:HGNC Symbol;Acc:HGNC:24812]	-	485	558	522	427	285	415	421	493	3.02189	2.59315	2.75865	2.5984	1.8324	2.17413	2.40808	2.28073
ENSG00000104112	4.4896	0	0.951315	26.3688	1.164	0	1.03645	0.83643	7.95242	0.759219	3.39969	0.0346948	0.999916	SCG3	15	51681353	51721031	+	3315	protein_coding	secretogranin III [Source:HGNC Symbol;Acc:HGNC:13707]	-	4	0	1	24	1	0	1	1	0.0595366	0	0.0126244	0.34888	0.0153589	0	0.0136639	0.0110513
ENSG00000255337	0	0.840716	0	1.0987	4.65601	10.4424	1.03645	1.67286	0.484854	4.45193	-3.17607	0.0350231	0.999916	AP001830.1	11	102452919	102462008	+	692	antisense	uncharacterized LOC101928424 [Source:NCBI gene;Acc:101928424]	-	0	1	0	1	4	11	1	2	0	0.0531812	0	0.0696373	0.294306	0.659469	0.0654566	0.105882
ENSG00000077514	132.443	189.161	150.308	167.002	144.336	229.733	316.116	279.368	159.729	242.388	-0.601958	0.0350471	0.999916	POLD3	11	74493851	74669117	+	5508	protein_coding	DNA polymerase delta 3, accessory subunit [Source:HGNC Symbol;Acc:HGNC:20932]	-	118	225	158	152	124	242	305	334	1.05705	1.50333	1.20049	1.32983	1.14623	1.82276	2.50822	2.22152
ENSG00000099812	20.2032	5.0443	31.3934	15.3818	55.8721	19.9355	47.6765	40.1486	18.0057	40.9082	-1.1862	0.0352037	0.999916	MISP	19	751126	764318	+	2966	protein_coding	mitotic spindle positioning [Source:HGNC Symbol;Acc:HGNC:27000]	-	18	6	33	14	48	21	46	48	0.29944	0.0744465	0.465627	0.22746	0.823976	0.293735	0.7025	0.592881
ENSG00000069020	359.168	432.969	429.995	388.939	280.524	266.756	293.314	384.758	402.768	306.338	0.393916	0.0352466	0.999916	MAST4	5	66596361	67169595	+	14675	protein_coding	microtubule associated serine/threonine kinase family member 4 [Source:HGNC Symbol;Acc:HGNC:19037]	-	320	515	452	354	241	281	283	460	1.07592	1.2915	1.28901	1.16245	0.836149	0.794394	0.87351	1.14836
ENSG00000240476	87.5471	5.0443	47.5658	27.4675	17.46	5.69586	20.7289	0.83643	41.9062	11.1803	1.91538	0.0354598	0.999916	LINC00973	3	98981058	98983096	+	962	lincRNA	long intergenic non-protein coding RNA 973 [Source:HGNC Symbol;Acc:HGNC:48868]	-	78	6	50	25	15	6	20	1	4.00062	0.229531	2.17516	1.25231	0.793891	0.258752	0.941704	0.0380822
ENSG00000230453	31.4272	21.8586	30.4421	15.3818	6.98401	14.2396	15.5467	14.2193	24.7774	12.7474	0.947048	0.0355805	0.999916	ANKRD18B	9	33524394	33573009	+	5857	protein_coding	ankyrin repeat domain 18B [Source:HGNC Symbol;Acc:HGNC:23644]	-	28	26	32	14	6	15	15	17	0.23588	0.163366	0.22865	0.115186	0.052158	0.106249	0.116005	0.106334
ENSG00000165029	1098.83	628.015	2079.58	1084.42	600.625	615.153	817.756	866.542	1222.71	725.019	0.753751	0.0356391	0.999916	ABCA1	9	104781002	104928237	-	11350	protein_coding	ATP binding cassette subfamily A member 1 [Source:HGNC Symbol;Acc:HGNC:29]	-	979	747	2186	987	516	648	789	1036	4.25593	2.42208	8.06028	4.19053	2.31472	2.36857	3.14877	3.34396
ENSG00000142632	161.626	147.966	141.746	156.015	226.98	189.862	206.253	167.286	151.838	197.595	-0.378145	0.0356832	0.999916	ARHGEF19	1	16197854	16212609	-	3745	protein_coding	Rho guanine nucleotide exchange factor 19 [Source:HGNC Symbol;Acc:HGNC:26604]	-	144	176	149	142	195	200	199	200	1.89722	1.72952	1.66506	1.82719	2.65111	2.21557	2.40692	1.95648
ENSG00000086475	549.976	814.654	414.774	618.567	736.813	1154.36	711.002	975.278	599.493	894.363	-0.57708	0.0356883	0.999916	SEPHS1	10	13317424	13348298	-	3888	protein_coding	selenophosphate synthetase 1 [Source:HGNC Symbol;Acc:HGNC:19685]	-	490	969	436	563	633	1216	686	1166	6.21838	9.17195	4.69306	6.97799	8.28938	12.9752	7.99204	10.9868
ENSG00000100354	593.749	479.208	492.781	535.066	444.649	411.051	395.922	448.327	525.201	424.987	0.304147	0.0358373	0.999916	TNRC6B	22	40044817	40335808	+	19998	protein_coding	trinucleotide repeat containing 6B [Source:HGNC Symbol;Acc:HGNC:29190]	-	529	570	518	487	382	433	382	536	1.3052	1.04894	1.08402	1.17352	0.972571	0.898275	0.86524	0.981918
ENSG00000267547	31.4272	24.3808	42.8092	30.7636	51.2161	56.0093	77.7335	34.2936	32.3452	54.8131	-0.758717	0.0359256	0.999916	AC060766.4	17	35403837	35404373	-	537	lincRNA	novel transcript	-	28	29	45	28	44	59	75	41	2.57271	1.98741	3.50699	2.51265	4.1718	4.55812	6.32625	2.79709
ENSG00000266538	3.3672	5.88501	0.951315	2.1974	0	0	0	0.83643	3.10023	0.209108	3.37838	0.0359507	1	AC005838.2	17	15530773	15531089	-	317	lincRNA	novel transcript	-	3	7	1	2	0	0	0	1	0.466949	0.812649	0.132019	0.304032	0	0	0	0.115568
ENSG00000184611	0	0	0	0	0	0.94931	6.21868	8.3643	0	3.88307	-4.41282	0.0359564	1	KCNH7	2	162371407	162838730	-	4974	protein_coding	potassium voltage-gated channel subfamily H member 7 [Source:HGNC Symbol;Acc:HGNC:18863]	-	0	0	0	0	0	1	6	10	0	0	0	0	0	0.00834069	0.0546393	0.0736532
ENSG00000136531	116.73	51.2837	56.1276	116.462	47.7241	23.7327	40.4214	67.7508	85.1507	44.9073	0.916939	0.0363634	0.999916	SCN2A	2	165194993	165392310	+	23695	protein_coding	sodium voltage-gated channel alpha subunit 2 [Source:HGNC Symbol;Acc:HGNC:10588]	-	104	61	59	106	41	25	39	81	0.216563	0.0947409	0.104206	0.215574	0.0880992	0.0437715	0.0745534	0.125235
ENSG00000179603	6.7344	1.68143	7.61052	1.0987	0	0.94931	1.03645	0	4.28126	0.496439	3.0953	0.0366115	0.999916	GRM8	7	126438598	127253294	-	6457	protein_coding	glutamate metabotropic receptor 8 [Source:HGNC Symbol;Acc:HGNC:4600]	-	6	2	8	1	0	1	1	0	0.0458488	0.0113989	0.0518507	0.00746307	0	0.00642506	0.00701502	0
ENSG00000232411	0	0	0	1.0987	3.492	4.74655	3.10934	0.83643	0.274675	3.04608	-3.32445	0.0366412	1	AC009495.2	2	165833048	165839098	-	506	lincRNA	novel transcript	-	0	0	0	1	3	5	3	1	0	0	0	0.0952352	0.301867	0.409947	0.268553	0.0724013
ENSG00000153561	556.71	567.483	404.309	527.375	296.82	483.199	287.096	387.267	513.969	363.595	0.498095	0.0367058	0.999916	RMND5A	2	86720173	86778041	+	6804	protein_coding	required for meiotic nuclear division 5 homolog A [Source:HGNC Symbol;Acc:HGNC:25850]	-	496	675	425	480	255	509	277	463	3.59687	3.65093	2.61409	3.39958	1.90819	3.10357	1.84406	2.49295
ENSG00000167807	8.97919	3.36286	6.65921	5.49349	0	1.89862	3.10934	0.83643	6.12369	1.4611	2.04719	0.0367253	0.999916	AC011511.1	19	10305427	10316009	-	2090	protein_coding	novel transcript	-	8	4	7	5	0	2	3	1	0.188865	0.0704333	0.140168	0.115285	0	0.0397001	0.0650182	0.0175287
ENSG00000138669	5.612	0	6.65921	2.1974	0	0	0	0	3.61715	0	4.30841	0.0367718	1	PRKG2	4	81087370	81215117	-	5116	protein_coding	protein kinase cGMP-dependent 2 [Source:HGNC Symbol;Acc:HGNC:9416]	-	5	0	7	2	0	0	0	0	0.0482222	0	0.0572616	0.0188386	0	0	0	0
ENSG00000259165	3.3672	2.52215	4.75658	1.0987	1.164	0	0	0	2.93616	0.291	3.2947	0.0368138	1	DDX18P1	14	69083398	69085389	+	1992	processed_pseudogene	DEAD-box helicase 18 pseudogene 1 [Source:HGNC Symbol;Acc:HGNC:20007]	-	3	3	5	1	1	0	0	0	0.0743087	0.0554238	0.105045	0.0241913	0.0255597	0	0	0
ENSG00000131116	575.791	707.883	570.789	625.159	793.849	756.6	746.241	727.694	619.906	756.096	-0.285288	0.0368201	0.999916	ZNF428	19	43607219	43619874	-	1803	protein_coding	zinc finger protein 428 [Source:HGNC Symbol;Acc:HGNC:20804]	-	513	842	600	569	682	797	720	870	14.0388	17.1862	13.9268	15.2077	19.259	18.3388	18.0882	17.6775
ENSG00000260139	52.7528	41.1951	50.4197	26.3688	94.2841	37.9724	122.301	61.8958	42.6841	79.1132	-0.886571	0.0369663	0.999916	CSPG4P13	15	77894684	77904674	+	4818	transcribed_unprocessed_pseudogene	chondroitin sulfate proteoglycan 4 pseudogene 13 [Source:HGNC Symbol;Acc:HGNC:49195]	-	47	49	53	24	81	40	118	74	0.481325	0.374277	0.460368	0.240045	0.855979	0.34443	1.10937	0.562681
ENSG00000065357	1526.46	1630.99	1573.48	1217.36	2254.67	2088.48	1919.5	1537.36	1487.07	1950	-0.390458	0.0372127	0.999916	DGKA	12	55927319	55954027	+	10215	protein_coding	diacylglycerol kinase alpha [Source:HGNC Symbol;Acc:HGNC:2849]	-	1360	1940	1654	1108	1937	2200	1852	1838	6.56914	6.9892	6.7763	5.22696	9.65464	8.93495	8.21225	6.5918
ENSG00000245970	19.0808	15.9736	9.51315	8.78959	11.64	1.89862	2.07289	3.34572	13.3393	4.73931	1.53124	0.0373108	0.999916	AP003352.1	8	98041726	98044121	+	1989	antisense	novel transcript	-	17	19	10	8	10	2	2	4	0.421718	0.351547	0.210407	0.193822	0.255982	0.041716	0.0455465	0.0736754
ENSG00000123728	708.234	675.095	729.659	747.115	497.029	523.07	615.649	655.761	715.026	572.877	0.318454	0.0374244	0.999916	RAP2C	X	132203024	132219480	-	4118	protein_coding	RAP2C, member of RAS oncogene family [Source:HGNC Symbol;Acc:HGNC:21165]	-	631	803	767	680	427	551	594	784	7.5605	7.17618	7.7948	7.95739	5.27942	5.55103	6.53371	6.97472
ENSG00000139044	0	0	1.90263	0	4.65601	0.94931	7.25512	5.01858	0.475658	4.46975	-3.15976	0.0376759	0.999916	B4GALNT3	12	460364	563509	+	6867	protein_coding	beta-1,4-N-acetyl-galactosaminyltransferase 3 [Source:HGNC Symbol;Acc:HGNC:24137]	-	0	0	2	0	4	1	7	6	0	0	0.0121887	0	0.0296577	0.00604145	0.0461733	0.0320097
ENSG00000168769	556.71	527.97	603.134	480.131	374.808	463.263	429.089	464.219	541.986	432.845	0.323343	0.0377707	0.999916	TET2	4	105145875	105279816	+	16474	protein_coding	tet methylcytosine dioxygenase 2 [Source:HGNC Symbol;Acc:HGNC:25941]	-	496	628	634	437	322	488	414	555	1.48556	1.40289	1.61059	1.27829	0.99518	1.22893	1.13831	1.23422
ENSG00000136404	20.2032	11.77	6.65921	3.2961	73.3321	10.4424	26.9476	14.2193	10.4821	31.2354	-1.57018	0.0377714	0.999916	TM6SF1	15	83107407	83144854	+	2661	protein_coding	transmembrane 6 superfamily member 1 [Source:HGNC Symbol;Acc:HGNC:11860]	-	18	14	7	3	63	11	26	17	0.333761	0.193619	0.11009	0.0543281	1.20543	0.171497	0.442576	0.234046
ENSG00000172403	4289.81	8042.29	7738.95	6670.2	7340.19	10555.4	10401.8	9993.67	6685.31	9572.75	-0.517893	0.0378267	0.999916	SYNPO2	4	118850688	119061247	+	14034	protein_coding	synaptopodin 2 [Source:HGNC Symbol;Acc:HGNC:17732]	-	3822	9566	8135	6071	6306	11119	10036	11948	13.4375	25.0849	24.2589	20.8462	22.878	32.8694	32.3921	31.1897
ENSG00000114698	619.564	1175.32	952.267	887.748	928.873	1508.45	1438.59	1411.89	908.725	1321.95	-0.540473	0.0378514	0.999916	PLSCR4	3	146192339	146251179	-	4227	protein_coding	phospholipid scramblase 4 [Source:HGNC Symbol;Acc:HGNC:16497]	-	552	1398	1001	808	798	1589	1388	1688	6.44339	12.1714	9.91055	9.21143	9.61203	15.5955	14.8736	14.6298
ENSG00000271670	4.4896	5.0443	0	5.49349	1.164	0	0	0	3.75685	0.291	3.64351	0.0378679	1	AC010998.2	10	120879256	120880667	-	625	antisense	novel transcript, antisense to WDR11	-	4	6	0	5	1	0	0	0	0.315782	0.353293	0	0.385512	0.0814638	0	0	0
ENSG00000148848	4267.36	4329.69	4881.2	3125.8	2778.47	3185.88	3754.01	2443.21	4151.01	3040.39	0.449338	0.0379799	0.999916	ADAM12	10	126012381	126388455	-	9860	protein_coding	ADAM metallopeptidase domain 12 [Source:HGNC Symbol;Acc:HGNC:190]	-	3802	5150	5131	2845	2387	3356	3622	2921	19.0258	19.2218	21.7781	13.9044	12.3259	14.1206	16.6392	10.853
ENSG00000254612	257.029	239.604	186.458	243.911	155.976	147.143	169.977	211.617	231.751	171.178	0.433931	0.0380581	0.999916	AP001000.1	11	127940913	127941654	-	742	processed_pseudogene	similar to DnaJ (Hsp40) homolog, subfamily B, member 6 pseudogene	-	229	285	196	222	134	155	164	253	15.2279	14.1353	11.0547	14.4177	9.19487	8.66634	10.0115	12.4915
ENSG00000188368	8.97919	6.72573	17.1237	12.0857	22.116	18.0369	18.656	28.4386	11.2286	21.8119	-0.9656	0.038097	0.999916	PRR19	19	42302098	42310821	+	2575	protein_coding	proline rich 19 [Source:HGNC Symbol;Acc:HGNC:33728]	-	8	8	18	11	19	19	18	34	0.153292	0.114334	0.292544	0.205856	0.375683	0.306115	0.316632	0.483725
ENSG00000154222	1124.64	1249.3	1194.85	1139.35	1058.08	1020.51	979.442	881.597	1177.04	984.906	0.258167	0.0382259	0.999916	CC2D1B	1	52345723	52366193	-	7495	protein_coding	coiled-coil and C2 domain containing 1B [Source:HGNC Symbol;Acc:HGNC:29386]	-	1002	1486	1256	1037	909	1075	945	1054	6.59635	7.29645	7.01316	6.66738	6.175	5.95038	5.7111	5.15188
ENSG00000244257	3.3672	13.4515	11.4158	68.1193	6.98401	10.4424	1.03645	6.69144	24.0884	6.28858	1.93056	0.0383704	0.999916	PKD1P1	16	16310341	16334190	+	6805	unprocessed_pseudogene	polycystin 1, transient receptor potential channel interacting pseudogene 1 [Source:HGNC Symbol;Acc:HGNC:30065]	-	3	16	12	62	6	11	1	8	0.0217521	0.0865279	0.0737987	0.439048	0.0448919	0.0670614	0.00665628	0.0430684
ENSG00000175564	23.5704	23.54	27.5881	21.974	17.46	10.4424	17.6196	6.69144	24.1681	13.0534	0.911932	0.0384864	0.999916	UCP3	11	74000281	74009435	-	3684	protein_coding	uncoupling protein 3 [Source:HGNC Symbol;Acc:HGNC:12519]	-	21	28	29	20	15	11	17	8	0.28126	0.279707	0.329438	0.261612	0.207308	0.123874	0.209021	0.079555
ENSG00000047315	1919.3	1573.82	1352.77	1827.14	1239.66	1345.17	1328.72	1372.58	1668.26	1321.53	0.335548	0.038558	0.999916	POLR2B	4	56977722	57031168	+	5901	protein_coding	RNA polymerase II subunit B [Source:HGNC Symbol;Acc:HGNC:9188]	-	1710	1872	1422	1663	1065	1417	1282	1641	14.2981	11.6747	10.0849	13.5805	9.18901	9.96213	9.84061	10.1878
ENSG00000009413	1090.97	1740.28	1393.68	1116.28	749.617	1212.27	930.729	902.508	1335.3	948.781	0.493176	0.0385726	0.999916	REV3L	6	111299028	111483715	-	12425	protein_coding	REV3 like, DNA directed polymerase zeta catalytic subunit [Source:HGNC Symbol;Acc:HGNC:9968]	-	972	2070	1465	1016	644	1277	898	1079	3.85991	6.1311	4.93443	3.94045	2.63897	4.26386	3.27371	3.18143
ENSG00000277232	2.2448	3.36286	0.951315	2.1974	2.328	17.0876	6.21868	6.69144	2.18909	8.08142	-1.88441	0.0386102	0.999916	GTSE1-DT	22	46295143	46296660	-	1518	lincRNA	GTSE1 divergent transcript [Source:HGNC Symbol;Acc:HGNC:27163]	-	2	4	1	2	2	18	6	8	0.0650079	0.0969734	0.0275692	0.0634901	0.0670815	0.491936	0.179035	0.19307
ENSG00000285399	2.2448	1.68143	4.75658	2.1974	9.31201	2.84793	13.4738	9.20073	2.72005	8.70862	-1.67252	0.0386574	0.999916	AC104162.2	3	63863155	63905838	+	5642	bidirectional_promoter_lncRNA	novel transcript	-	2	2	5	2	8	3	13	11	0.0174906	0.0130455	0.0370879	0.0170822	0.0721941	0.0220595	0.104369	0.0714261
ENSG00000229116	3.3672	10.0886	7.61052	12.0857	1.164	4.74655	3.10934	0.83643	8.288	2.46408	1.75429	0.0386776	0.999916	AL137026.1	10	44282926	44293709	-	1452	lincRNA	novel transcript	-	3	12	8	11	1	5	3	1	0.101944	0.304144	0.230579	0.365068	0.0350653	0.14286	0.0935867	0.0252308
ENSG00000282393	30.3048	10.9293	22.8316	32.961	16.296	13.2903	5.18223	10.0372	24.2567	11.2014	1.11181	0.0386778	0.999916	AC016588.2	19	248551	251571	-	3021	lincRNA	novel transcript	-	27	13	24	30	14	14	5	12	0.440982	0.158364	0.332473	0.47854	0.235951	0.192258	0.0749685	0.145522
ENSG00000228397	0	0	0	0	1.164	1.89862	3.10934	3.34572	0	2.37942	-3.70664	0.0387888	1	LINC01635	1	22023990	22026048	-	1126	lincRNA	long intergenic non-protein coding RNA 1635 [Source:HGNC Symbol;Acc:HGNC:52422]	-	0	0	0	0	1	2	3	4	0	0	0	0	0.0452175	0.0736885	0.120682	0.130142
ENSG00000147475	1670.13	1001.29	1394.63	1386.56	1035.96	873.365	1164.97	979.46	1363.15	1013.44	0.42742	0.0389631	0.999916	ERLIN2	8	37736601	37759101	+	9415	protein_coding	ER lipid raft associated 2 [Source:HGNC Symbol;Acc:HGNC:1356]	-	1488	1191	1466	1262	890	920	1124	1171	7.79813	4.65539	6.51643	6.45932	4.81298	4.05392	5.40761	4.55652
ENSG00000138756	346.821	242.967	184.555	241.714	142.008	221.189	124.374	185.687	254.014	168.315	0.590843	0.0394189	0.999916	BMP2K	4	78776342	78916372	+	9938	protein_coding	BMP2 inducible kinase [Source:HGNC Symbol;Acc:HGNC:18041]	-	309	289	194	220	122	233	120	222	1.53415	1.0702	0.816956	1.06677	0.625037	0.972669	0.546943	0.818373
ENSG00000180139	69.5888	135.355	60.8842	56.0336	147.828	224.986	74.6241	140.52	80.4655	146.99	-0.866091	0.0396432	0.999916	ACTA2-AS1	10	88932390	88940820	+	3183	antisense	ACTA2 antisense RNA 1 [Source:HGNC Symbol;Acc:HGNC:45169]	-	62	161	64	51	127	237	72	168	0.961087	1.86146	0.841471	0.772114	2.03148	3.08901	1.0246	1.93361
ENSG00000130714	661.093	788.592	743.929	751.51	852.049	891.402	890.307	862.359	736.281	874.029	-0.246708	0.0398341	0.999916	POMT1	9	131502902	131523806	+	6067	protein_coding	protein O-mannosyltransferase 1 [Source:HGNC Symbol;Acc:HGNC:9202]	-	589	938	782	684	732	939	859	1031	4.79015	5.68975	5.39422	5.43288	6.14302	6.42095	6.41326	6.22561
ENSG00000100731	1689.21	1234.17	1475.49	1456.87	1274.58	1057.53	1167.04	1196.1	1463.94	1173.81	0.3184	0.0402352	0.999916	PCNX1	14	70907405	71115382	+	16715	protein_coding	pecanex 1 [Source:HGNC Symbol;Acc:HGNC:19740]	-	1505	1468	1551	1326	1095	1114	1126	1430	4.44261	3.23209	3.8833	3.82283	3.33543	2.76495	3.05135	3.1342
ENSG00000188649	7.8568	4.20358	9.51315	14.2831	3.492	0	1.03645	5.01858	8.96415	2.38676	1.88733	0.0402528	0.999916	CC2D2B	10	95907603	96032684	+	6494	protein_coding	coiled-coil and C2 domain containing 2B [Source:HGNC Symbol;Acc:HGNC:31666]	-	7	5	10	13	3	0	1	6	0.0531855	0.0283349	0.0644442	0.0964671	0.0235209	0	0.00697505	0.0338482
ENSG00000163904	948.427	921.425	961.78	897.637	776.389	820.203	831.23	776.207	932.317	801.007	0.219063	0.0403399	0.999916	SENP2	3	185582496	185633551	+	7169	protein_coding	SUMO specific peptidase 2 [Source:HGNC Symbol;Acc:HGNC:23116]	-	845	1096	1011	817	667	864	802	928	5.81575	5.62621	5.90185	5.49176	4.73709	4.99992	5.06729	4.74227
ENSG00000271267	2.2448	4.20358	5.70789	5.49349	0	0.94931	2.07289	0	4.41244	0.75555	2.56887	0.040359	0.999916	AL353807.4	1	155566050	155566306	-	257	processed_pseudogene	ATP synthase, H+ transporting, mitochondrial Fo complex, subunit F2 (ATP5J2) pseudogene	-	2	5	6	5	0	1	2	0	0.383976	0.715981	0.977044	0.93753	0	0.161426	0.352498	0
ENSG00000180210	4.4896	4.20358	6.65921	7.69089	20.952	21.8341	8.29157	6.69144	5.76082	14.4423	-1.32338	0.0405128	0.999916	F2	11	46719180	46739506	+	2550	protein_coding	coagulation factor II, thrombin [Source:HGNC Symbol;Acc:HGNC:3535]	-	4	5	7	7	18	23	8	8	0.0773976	0.0721596	0.114882	0.132284	0.359399	0.374193	0.142105	0.114934
ENSG00000187630	148.157	209.338	136.989	148.324	214.176	250.618	192.779	215.799	160.702	218.343	-0.439777	0.0406877	0.999916	DHRS4L2	14	23969874	24006408	+	2516	protein_coding	dehydrogenase/reductase 4 like 2 [Source:HGNC Symbol;Acc:HGNC:19731]	-	132	249	144	135	184	264	186	258	2.58864	3.64211	2.39523	2.58566	3.7235	4.35313	3.34859	3.7567
ENSG00000269559	2.2448	1.68143	1.90263	3.2961	0	0	0	0	2.28124	0	3.64149	0.0407209	1	AC093677.2	4	74156511	74158373	-	1863	antisense	novel transcript, antisense to MTHFD2L	-	2	2	2	3	0	0	0	0	0.0529694	0.0395077	0.0449276	0.0775991	0	0	0	0
ENSG00000115020	983.222	865.097	972.244	1073.43	680.941	517.374	795.991	890.798	973.498	721.276	0.432029	0.0408736	0.999916	PIKFYVE	2	208266267	208358751	+	10832	protein_coding	phosphoinositide kinase, FYVE-type zinc finger containing [Source:HGNC Symbol;Acc:HGNC:23785]	-	876	1029	1022	977	585	545	768	1065	3.99028	3.496	3.94855	4.34644	2.74974	2.08735	3.21153	3.60195
ENSG00000121753	480.387	490.137	570.789	461.453	672.793	567.687	616.685	601.393	500.692	614.64	-0.294567	0.0409899	0.999916	ADGRB2	1	31727117	31764893	-	7756	protein_coding	adhesion G protein-coupled receptor B2 [Source:HGNC Symbol;Acc:HGNC:944]	-	428	583	600	420	578	598	595	719	2.72279	2.76627	3.2375	2.60951	3.79433	3.19868	3.47487	3.39616
ENSG00000163596	31.4272	76.5051	14.2697	45.0466	88.4641	129.106	37.3121	106.227	41.8122	90.2772	-1.10784	0.0411087	0.999916	ICA1L	2	202773150	202871985	-	10598	protein_coding	islet cell autoantigen 1 like [Source:HGNC Symbol;Acc:HGNC:14442]	-	28	91	15	41	76	136	36	127	0.130359	0.315996	0.0592329	0.186427	0.365119	0.532381	0.153864	0.439013
ENSG00000198176	1906.96	2107.67	1862.68	1916.13	1956.69	2454.91	2595.26	2669.89	1948.36	2419.19	-0.312446	0.0411889	0.999916	TFDP1	13	113584721	113641470	+	3741	protein_coding	transcription factor Dp-1 [Source:HGNC Symbol;Acc:HGNC:11749]	E2F	1699	2507	1958	1744	1681	2586	2504	3192	22.4085	24.6622	21.9039	22.465	22.8784	28.678	30.3184	31.2588
ENSG00000167964	33.672	12.6107	31.3934	23.0727	18.624	1.89862	13.4738	6.69144	25.1872	10.172	1.3244	0.0412348	0.999916	RAB26	16	2140803	2154165	+	2488	protein_coding	RAB26, member RAS oncogene family [Source:HGNC Symbol;Acc:HGNC:14259]	-	30	15	33	21	16	2	13	8	0.594947	0.221873	0.555085	0.40674	0.327427	0.0333494	0.236675	0.117798
ENSG00000111860	149.279	146.285	127.476	138.436	109.416	85.4379	91.2073	127.974	140.369	103.509	0.437221	0.0412718	0.999916	CEP85L	6	118460772	118710075	-	9462	protein_coding	centrosomal protein 85 like [Source:HGNC Symbol;Acc:HGNC:21638]	-	133	174	134	126	94	90	88	153	0.693548	0.676754	0.592676	0.641705	0.505813	0.394609	0.421269	0.592387
ENSG00000148154	4504.19	2855.91	4418.86	4413.47	2187.16	2586.87	3390.22	3393.4	4048.11	2889.41	0.486236	0.0413416	0.999916	UGCG	9	111896766	111935369	+	4615	protein_coding	UDP-glucose ceramide glucosyltransferase [Source:HGNC Symbol;Acc:HGNC:12524]	-	4013	3397	4645	4017	1879	2725	3271	4057	42.9047	27.0887	42.1221	41.9448	20.73	24.4964	32.1047	32.2055
ENSG00000152894	3841.97	2941.66	3904.2	3654.27	2832.02	2330.56	3189.14	2897.39	3585.53	2812.28	0.350366	0.0414894	0.999916	PTPRK	6	127968779	128520674	-	9000	protein_coding	protein tyrosine phosphatase, receptor type K [Source:HGNC Symbol;Acc:HGNC:9674]	-	3423	3499	4104	3326	2433	2455	3077	3464	18.766	14.3076	19.0836	17.8085	13.764	11.3166	15.4862	14.1004
ENSG00000181827	573.546	614.563	458.534	550.448	372.48	495.54	354.465	455.854	549.273	419.585	0.387504	0.0415935	0.999916	RFX7	15	56087280	56243266	-	10588	protein_coding	regulatory factor X7 [Source:HGNC Symbol;Acc:HGNC:25777]	RFX	511	731	482	501	320	522	342	545	2.3813	2.54078	1.90515	2.28019	1.53879	2.04534	1.46309	1.88573
ENSG00000153179	900.164	996.248	886.626	803.149	1495.74	1178.09	923.474	1123.33	896.547	1180.16	-0.395862	0.0417357	0.999916	RASSF3	12	64507001	64697567	+	4226	protein_coding	Ras association domain family member 3 [Source:HGNC Symbol;Acc:HGNC:14271]	-	802	1185	932	731	1285	1241	891	1343	9.36381	10.3194	9.22959	8.33558	15.4817	12.1829	9.5501	11.6424
ENSG00000259456	10.1016	8.40716	9.51315	12.0857	29.1	23.7327	15.5467	11.71	10.0269	20.0224	-0.993815	0.0417481	0.999916	ADNP-AS1	20	50930984	50945134	+	927	antisense	ADNP antisense RNA 1 [Source:HGNC Symbol;Acc:HGNC:51227]	-	9	10	10	11	25	25	15	14	0.479039	0.396995	0.451457	0.571822	1.37311	1.11884	0.732945	0.553281
ENSG00000127586	337.842	249.693	293.005	285.662	304.968	336.056	520.296	467.564	291.55	407.221	-0.483737	0.0418201	0.999916	CHTF18	16	788046	800737	+	5916	protein_coding	chromosome transmission fidelity factor 18 [Source:HGNC Symbol;Acc:HGNC:18435]	-	301	297	308	260	262	354	502	559	2.51042	1.84753	2.1788	2.11784	2.25485	2.48246	3.84357	3.46163
ENSG00000270823	11.224	1.68143	0	2.1974	0	0	0	0	3.77571	0	4.36579	0.0419108	1	AC007938.2	7	130495794	130498427	-	2634	antisense	novel transcript, antisense to MEST	-	10	2	0	2	0	0	0	0	0.187323	0.0279434	0	0.03659	0	0	0	0
ENSG00000177340	3.3672	3.36286	1.90263	8.78959	1.164	0	1.03645	0.83643	4.35557	0.759219	2.53783	0.0421493	0.999916	FLJ13224	12	31324316	31325829	+	1514	antisense	uncharacterized LOC79857 [Source:NCBI gene;Acc:79857]	-	3	4	2	8	1	0	1	1	0.0977694	0.0972296	0.0552841	0.254632	0.0336294	0	0.0299181	0.0241975
ENSG00000261366	7.8568	11.77	10.4645	4.39479	2.328	3.79724	2.07289	4.18215	8.62152	3.09507	1.46806	0.0424639	0.999916	MANEA-DT	6	95575183	95577450	-	2268	antisense	MANEA divergent transcript [Source:HGNC Symbol;Acc:HGNC:43732]	-	7	14	11	4	2	4	2	5	0.152287	0.227169	0.202976	0.0849894	0.0448985	0.0731686	0.0399435	0.0807652
ENSG00000112697	8076.79	6330.59	6242.53	6429.58	5887.52	5207.91	5559.5	5491.16	6769.87	5536.52	0.290109	0.0424663	0.999916	TMEM30A	6	75252924	75284968	-	5123	protein_coding	transmembrane protein 30A [Source:HGNC Symbol;Acc:HGNC:16667]	-	7196	7530	6562	5852	5058	5486	5364	6565	69.3066	54.0922	53.6053	55.0463	50.2689	44.4262	47.4268	46.947
ENSG00000130055	19.0808	20.1772	8.56184	29.6649	55.8721	23.7327	25.9112	48.5129	19.3712	38.5072	-0.995017	0.0424741	0.999916	GDPD2	X	70423031	70433390	+	2638	protein_coding	glycerophosphodiester phosphodiesterase domain containing 2 [Source:HGNC Symbol;Acc:HGNC:25974]	-	17	24	9	27	48	25	25	58	0.317967	0.334812	0.142779	0.493216	0.926427	0.393163	0.429264	0.805472
ENSG00000109511	37.0392	19.3365	50.4197	10.987	12.804	1.89862	20.7289	8.3643	29.4456	10.949	1.43669	0.0426841	0.999916	ANXA10	4	168092515	168187690	+	1812	protein_coding	annexin A10 [Source:HGNC Symbol;Acc:HGNC:534]	-	33	23	53	10	11	2	20	10	0.898594	0.467126	1.22409	0.265944	0.309086	0.045791	0.499956	0.20218
ENSG00000260635	1.1224	0	0	0	1.164	5.69586	1.03645	4.18215	0.2806	3.01961	-3.33606	0.0427463	1	AC092338.1	16	22365121	22369047	+	423	antisense	novel transcript, antisense to CDR2	-	1	0	0	0	1	6	1	5	0.116645	0	0	0	0.120366	0.588463	0.107083	0.433039
ENSG00000111404	0	0	0	0	6.98401	4.74655	2.07289	0	0	3.45086	-4.22516	0.0427909	1	RERGL	12	18080869	18320107	-	1549	protein_coding	RERG like [Source:HGNC Symbol;Acc:HGNC:26213]	-	0	0	0	0	6	5	2	0	0	0	0	0	0.197217	0.133914	0.0584842	0
ENSG00000207523	2.2448	0.840716	2.85395	1.0987	5.82001	9.4931	2.07289	8.3643	1.75954	6.43757	-1.8925	0.0429481	0.999916	SNORA66	1	92840719	92840851	+	133	snoRNA	small nucleolar RNA, H/ACA box 66 [Source:HGNC Symbol;Acc:HGNC:10223]	-	2	1	3	1	5	10	2	10	0.74197	0.276702	0.943986	0.362323	1.91409	3.11929	0.681143	2.75452
ENSG00000130513	1933.89	2074.05	6049.41	2470.97	1367.7	1520.79	2536.18	1655.3	3132.08	1769.99	0.823415	0.0430048	0.999916	GDF15	19	18374731	18389176	+	2087	protein_coding	growth differentiation factor 15 [Source:HGNC Symbol;Acc:HGNC:30142]	-	1723	2467	6359	2249	1175	1602	2447	1979	40.7353	43.5022	127.515	51.9296	28.6655	31.8455	53.1094	34.7393
ENSG00000255571	0	0	0	0	2.328	2.84793	2.07289	1.67286	0	2.23042	-3.60266	0.0430452	1	MIR9-3HG	15	89361579	89398487	+	7265	lincRNA	MIR9-3 host gene [Source:HGNC Symbol;Acc:HGNC:27388]	-	0	0	0	0	2	3	2	2	0	0	0	0	0.0140165	0.0171314	0.0124696	0.0100854
ENSG00000077782	1997.87	1878.16	1737.1	1869.98	2879.74	2035.32	2267.74	2198.97	1870.78	2345.44	-0.325981	0.0430919	0.999916	FGFR1	8	38400215	38468834	-	13842	protein_coding	fibroblast growth factor receptor 1 [Source:HGNC Symbol;Acc:HGNC:3688]	-	1780	2234	1826	1702	2474	2144	2188	2629	6.34496	5.93948	5.52075	5.92528	9.10009	6.4259	7.15992	6.95807
ENSG00000284308	15.7136	5.88501	0	8.78959	44.2321	12.341	14.5102	24.2565	7.59705	23.835	-1.66182	0.0431093	0.999916	C2orf81	2	74414176	74421591	-	2995	protein_coding	chromosome 2 open reading frame 81 [Source:HGNC Symbol;Acc:HGNC:34350]	-	14	7	0	8	38	13	14	29	0.230642	0.0860133	0	0.128719	0.645998	0.180075	0.211734	0.35473
ENSG00000250412	1.1224	1.68143	2.85395	1.0987	11.64	1.89862	5.18223	7.52787	1.68912	6.56218	-1.92723	0.043289	0.999916	KLHL2P1	4	119334329	119378233	+	521	unprocessed_pseudogene	kelch like family member 2 pseudogene 1 [Source:HGNC Symbol;Acc:HGNC:44046]	-	1	2	3	1	10	2	5	9	0.0947044	0.141272	0.240979	0.0924933	0.977253	0.159258	0.434702	0.632852
ENSG00000186193	19.0808	42.0358	36.15	38.4544	33.756	79.742	54.9316	64.4051	33.9303	58.2087	-0.777638	0.0435829	0.999916	SAPCD2	9	137062124	137070588	-	3848	protein_coding	suppressor APC domain containing 2 [Source:HGNC Symbol;Acc:HGNC:28055]	-	17	50	38	35	29	84	53	77	0.217982	0.478189	0.41328	0.43831	0.383714	0.905633	0.623879	0.733082
ENSG00000082805	1461.36	1128.24	1170.12	1122.87	1550.45	1329.03	1539.12	1723.88	1220.65	1535.62	-0.331626	0.0436102	0.999916	ERC1	12	990509	1495933	+	13484	protein_coding	ELKS/RAB6-interacting/CAST family member 1 [Source:HGNC Symbol;Acc:HGNC:17072]	-	1302	1342	1230	1022	1332	1400	1485	2061	4.76431	3.66267	3.81753	3.65242	5.02956	4.30742	4.98847	5.59959
ENSG00000144815	1148.21	984.478	1172.02	1249.22	860.197	847.733	889.271	1066.45	1138.48	915.912	0.312827	0.0438587	0.999916	NXPE3	3	101779202	101827392	+	8635	protein_coding	neurexophilin and PC-esterase domain family member 3 [Source:HGNC Symbol;Acc:HGNC:28238]	-	1023	1171	1232	1137	739	893	858	1275	5.84549	4.99067	5.97096	6.34521	4.35739	4.29039	4.50075	5.40935
ENSG00000188786	582.525	422.039	516.564	535.066	328.248	312.323	460.182	433.271	514.049	383.506	0.421211	0.043958	0.999916	MTF1	1	37809567	37859620	-	8024	protein_coding	metal regulatory transcription factor 1 [Source:HGNC Symbol;Acc:HGNC:7428]	zf-C2H2	519	502	543	487	282	329	444	518	3.19142	2.30238	2.83207	2.92473	1.78938	1.70103	2.50641	2.36503
ENSG00000184368	12.3464	9.24787	23.7829	14.2831	34.92	18.0369	24.8747	35.1301	14.9151	28.2404	-0.921366	0.0440364	0.999916	MAP7D2	X	20006713	20116917	-	4376	protein_coding	MAP7 domain containing 2 [Source:HGNC Symbol;Acc:HGNC:25899]	-	11	11	25	13	30	19	24	42	0.124029	0.0925081	0.239088	0.143158	0.349051	0.180129	0.248424	0.351616
ENSG00000169629	171.727	82.3902	199.776	120.857	105.924	53.1613	98.4624	91.1709	143.688	87.1797	0.721379	0.0441676	0.999916	RGPD8	2	112370092	112434488	-	6886	protein_coding	RANBP2-like and GRIP domain containing 8 [Source:HGNC Symbol;Acc:HGNC:9849]	-	153	98	210	110	91	56	95	109	1.09631	0.523749	1.27629	0.769793	0.672851	0.337387	0.624908	0.579905
ENSG00000279528	96.5263	84.0716	56.1276	96.6855	58.2001	68.3503	47.6765	50.1858	83.3528	56.1032	0.568843	0.0442076	0.999916	AC115618.3	X	48580741	48581165	+	425	TEC	TEC	-	86	100	59	88	50	72	46	60	9.98429	8.65915	5.80977	9.97796	5.98999	7.02832	4.90262	5.17201
ENSG00000168785	1496.16	994.567	978.904	1197.58	921.889	795.521	913.109	935.129	1166.8	891.412	0.387844	0.0442817	0.999916	TSPAN5	4	98470367	98658629	-	7430	protein_coding	tetraspanin 5 [Source:HGNC Symbol;Acc:HGNC:17753]	-	1333	1183	1029	1090	792	838	881	1118	8.85216	5.8595	5.79592	7.06945	5.42727	4.67911	5.3709	5.51252
ENSG00000114544	1187.5	1371.21	950.364	1273.39	857.869	1054.68	947.312	896.653	1195.62	939.129	0.348274	0.0443873	0.999916	SLC41A3	3	126006355	126101561	-	6592	protein_coding	solute carrier family 41 member 3 [Source:HGNC Symbol;Acc:HGNC:31046]	-	1058	1631	999	1159	737	1111	914	1072	7.91911	9.10544	6.34226	8.47255	5.69239	6.99205	6.28042	5.95765
ENSG00000014216	2683.66	2873.57	2725.52	2688.52	3188.2	3043.49	3301.08	3041.26	2742.81	3143.51	-0.196408	0.0443996	0.999916	CAPN1	11	65180566	65212006	+	7553	protein_coding	calpain 1 [Source:HGNC Symbol;Acc:HGNC:1476]	-	2391	3418	2865	2447	2739	3206	3185	3636	15.6195	16.6539	15.8745	15.6121	18.4636	17.6097	19.1007	17.6361
ENSG00000101109	922.612	765.892	1001.74	884.452	670.465	565.789	752.46	797.954	893.673	696.667	0.358717	0.0444543	0.999916	STK4	20	44966474	45079959	+	9075	protein_coding	serine/threonine kinase 4 [Source:HGNC Symbol;Acc:HGNC:11408]	-	822	911	1053	805	576	596	726	954	4.46923	3.69433	4.85599	4.27462	3.23162	2.72463	3.62368	3.85123
ENSG00000159082	640.89	435.491	547.006	501.006	417.877	365.484	434.271	434.944	531.098	413.144	0.36132	0.0445371	0.999916	SYNJ1	21	32628759	32728048	-	8070	protein_coding	synaptojanin 1 [Source:HGNC Symbol;Acc:HGNC:11503]	-	571	518	575	456	359	385	419	520	3.49116	2.36222	2.98188	2.72295	2.26499	1.97922	2.3518	2.36062
ENSG00000246763	798.026	131.152	536.542	242.812	278.196	56.9586	275.695	115.427	427.133	181.569	1.23488	0.044559	0.999916	RGMB-AS1	5	98769618	98773469	-	2344	antisense	RGMB antisense RNA 1 [Source:HGNC Symbol;Acc:HGNC:48666]	-	711	156	564	221	239	60	266	138	14.9665	2.44924	10.0697	4.54342	5.19141	1.06194	5.14024	2.15684
ENSG00000250829	0	5.88501	4.75658	3.2961	0	0.94931	0	0	3.48442	0.237327	3.54995	0.0445607	1	AC108865.1	4	186890969	186892366	+	496	lincRNA	novel transcript	-	0	7	5	3	0	1	0	0	0	0.519375	0.421875	0.291466	0	0.0836424	0	0
ENSG00000146410	12.3464	13.4515	24.7342	31.8623	29.1	35.1245	37.3121	43.4944	20.5986	36.2577	-0.82522	0.0445844	0.999916	MTFR2	6	136231024	136250335	-	2450	protein_coding	mitochondrial fission regulator 2 [Source:HGNC Symbol;Acc:HGNC:21115]	-	11	16	26	29	25	37	36	52	0.221531	0.240336	0.444123	0.570401	0.51954	0.626532	0.665574	0.777561
ENSG00000262877	30.3048	51.2837	28.5395	29.6649	19.788	24.682	23.8383	13.3829	34.9482	20.4228	0.787927	0.0446361	0.999916	AC110285.2	17	81388126	81390256	-	1565	lincRNA	novel transcript	-	27	61	30	27	17	26	23	16	0.85125	1.43443	0.802237	0.831376	0.553069	0.689234	0.665692	0.374544
ENSG00000247095	75.2008	226.993	99.8881	130.745	114.072	331.309	216.617	321.189	133.207	245.797	-0.882833	0.044837	0.999916	MIR210HG	11	565660	568457	-	2321	lincRNA	MIR210 host gene [Source:HGNC Symbol;Acc:HGNC:39524]	-	67	270	105	119	98	349	209	384	1.42432	4.28108	1.89326	2.4707	2.14979	6.23818	4.07878	6.06113
ENSG00000151376	488.244	364.03	612.647	571.323	335.232	305.678	468.474	346.282	509.061	363.916	0.483927	0.0449201	0.999916	ME3	11	86441108	86672636	-	3838	protein_coding	malic enzyme 3 [Source:HGNC Symbol;Acc:HGNC:6985]	-	435	433	644	520	288	322	452	414	5.59232	4.1519	7.02226	6.529	3.82061	3.48064	5.33449	3.95178
ENSG00000236617	10.1016	4.20358	8.56184	8.78959	3.492	0.94931	3.10934	3.34572	7.91415	2.72409	1.53431	0.0451832	0.999916	AC127070.1	12	132887842	132888583	+	555	antisense	uncharacterized LOC101928530 [Source:NCBI gene;Acc:101928530]	-	9	5	9	8	3	1	3	4	0.800124	0.331544	0.678649	0.694616	0.275216	0.0747506	0.244843	0.264037
ENSG00000181026	1683.6	1382.98	1964.47	1783.19	1416.59	1094.55	1412.68	1395.17	1703.56	1329.75	0.357343	0.0452498	0.999916	AEN	15	88621296	88632282	+	6018	protein_coding	apoptosis enhancing nuclease [Source:HGNC Symbol;Acc:HGNC:25722]	-	1500	1645	2065	1623	1217	1153	1363	1668	12.2983	10.0595	14.3603	12.9961	10.2963	7.9485	10.259	10.1541
ENSG00000122707	2843.04	2430.51	2529.55	2289.69	2076.58	1923.3	2356.88	1876.95	2523.2	2058.43	0.293833	0.0454199	0.999916	RECK	9	36036433	36124451	+	6045	protein_coding	reversion inducing cysteine rich protein with kazal motifs [Source:HGNC Symbol;Acc:HGNC:11345]	-	2533	2891	2659	2084	1784	2026	2274	2244	20.6751	17.6001	18.4085	16.6131	15.026	13.9044	17.0394	13.5995
ENSG00000135248	21.3256	12.6107	13.3184	6.59219	37.248	33.2258	16.5831	20.0743	13.4617	26.7828	-0.990862	0.0454201	0.999916	FAM71F1	7	128709061	128731743	+	2521	protein_coding	family with sequence similarity 71 member F1 [Source:HGNC Symbol;Acc:HGNC:30704]	-	19	15	14	6	32	35	16	24	0.371868	0.218969	0.232408	0.11469	0.646282	0.575974	0.287479	0.348767
ENSG00000172671	124.586	147.966	117.963	117.561	90.7921	99.6775	90.1708	106.227	127.019	96.7168	0.392878	0.045496	0.999916	ZFAND4	10	45615501	45672780	-	6232	protein_coding	zinc finger AN1-type containing 4 [Source:HGNC Symbol;Acc:HGNC:23504]	-	111	176	124	107	78	105	87	127	0.878827	1.03932	0.832703	0.827379	0.637253	0.698988	0.632341	0.746575
ENSG00000205364	141.422	52.9651	50.4197	99.9816	73.3321	27.53	18.656	49.3494	86.1972	42.2169	1.02976	0.0455833	0.999916	MT1M	16	56632233	56633986	+	942	protein_coding	metallothionein 1M [Source:HGNC Symbol;Acc:HGNC:14296]	-	126	63	53	91	63	29	18	59	6.59975	2.46124	2.35462	4.6552	3.40514	1.27719	0.865528	2.29455
ENSG00000106484	15154.6	5335.18	1964.47	10497	4704.89	3978.56	1157.71	4706.59	8237.81	3636.94	1.1795	0.0457444	0.999916	MEST	7	130486171	130506465	+	4794	protein_coding	mesoderm specific transcript [Source:HGNC Symbol;Acc:HGNC:7028]	-	13502	6346	2065	9554	4042	4191	1117	5627	138.966	48.7154	18.0268	96.0363	42.9282	36.2683	10.5539	43.0008
ENSG00000267370	15.7136	18.4957	9.51315	14.2831	5.82001	6.64517	10.3645	5.01858	14.5014	6.96205	1.06809	0.0458534	0.999916	AC008752.3	19	9756152	9756863	-	712	unprocessed_pseudogene	zinc finger protein 420 (ZNF420) pseudogene	-	14	22	10	13	5	7	10	6	0.970188	1.13712	0.587781	0.879856	0.357548	0.407874	0.636179	0.308723
ENSG00000239112	25.8152	14.2922	14.2697	14.2831	41.9041	47.4655	26.9476	15.8922	17.165	33.0523	-0.947133	0.0459454	0.999916	SNORD123	5	9548836	9548905	+	70	snoRNA	small nucleolar RNA, C/D box 123 [Source:HGNC Symbol;Acc:HGNC:33562]	-	23	17	15	13	36	50	26	19	16.212	8.93748	8.96786	8.94939	26.1848	29.6333	16.8242	9.94381
ENSG00000223749	106.628	109.293	175.042	172.496	89.6281	61.7051	89.1344	124.628	140.865	91.2739	0.623585	0.0459975	0.999916	MIR503HG	X	134543337	134546632	-	1678	lincRNA	MIR503 host gene [Source:HGNC Symbol;Acc:HGNC:28258]	-	95	130	184	157	77	65	86	149	2.79344	2.85112	4.58904	4.50875	2.33638	1.60705	2.32149	3.25306
ENSG00000268655	31.4272	30.2658	29.4908	40.6518	11.64	26.5807	14.5102	23.42	32.9589	19.0377	0.773457	0.0462826	0.999916	AC008687.4	19	49017496	49020523	-	1756	protein_coding	uncharacterized LOC101059948 [Source:NCBI gene;Acc:101059948]	-	28	36	31	37	10	28	14	28	0.786758	0.754471	0.73881	1.01537	0.289948	0.661518	0.36113	0.584158
ENSG00000119865	493.856	589.342	556.519	507.599	557.557	783.18	647.779	726.858	536.829	678.843	-0.3388	0.0463746	0.999916	CNRIP1	2	68284171	68320051	-	3548	protein_coding	cannabinoid receptor interacting protein 1 [Source:HGNC Symbol;Acc:HGNC:24546]	-	440	701	585	462	479	825	625	869	6.11895	7.27108	6.9003	6.27489	6.8738	9.64669	7.97914	8.97291
ENSG00000274322	5.612	0.840716	2.85395	2.1974	1.164	0	0	0	2.87601	0.291	3.24559	0.0464308	1	AL136531.2	20	1317571	1393096	-	1375	protein_coding	novel transcript	-	5	1	3	2	1	0	0	0	0.179422	0.0267647	0.0913092	0.0700931	0.037029	0	0	0
ENSG00000188199	2.2448	7.56644	15.221	12.0857	0	4.74655	2.07289	3.34572	9.27949	2.54129	1.83496	0.0465263	0.999916	NUTM2B	10	79703227	79714681	+	5080	protein_coding	NUT family member 2B [Source:HGNC Symbol;Acc:HGNC:23445]	-	2	9	16	11	0	5	2	4	0.0194256	0.0651993	0.131811	0.104346	0	0.0408333	0.0178331	0.0288465
ENSG00000240024	248.05	239.604	194.068	192.272	400.416	274.35	256.002	263.475	218.499	298.561	-0.448368	0.0466918	0.999916	LINC00888	3	183447608	183456013	+	2131	transcribed_unprocessed_pseudogene	long intergenic non-protein coding RNA 888 [Source:HGNC Symbol;Acc:HGNC:48575]	-	221	285	204	175	344	289	247	315	5.11701	4.92182	4.00629	3.95733	8.21901	5.62629	5.25017	5.41532
ENSG00000004864	438.858	596.068	477.56	563.632	363.168	459.466	415.615	392.286	519.03	407.634	0.348753	0.0467162	0.999916	SLC25A13	7	96120220	96322147	-	3710	protein_coding	solute carrier family 25 member 13 [Source:HGNC Symbol;Acc:HGNC:10983]	-	391	709	502	513	312	484	401	469	5.20009	7.03294	5.66273	6.66333	4.28179	5.41227	4.89587	4.63123
ENSG00000151743	107.75	83.2309	65.6408	81.3037	59.3641	72.1475	53.8952	46.8401	84.4814	58.0617	0.540169	0.0467524	0.999916	AMN1	12	31671137	31729174	-	3195	protein_coding	antagonist of mitotic exit network 1 homolog [Source:HGNC Symbol;Acc:HGNC:27281]	-	96	99	69	74	51	76	52	56	1.48255	1.14033	0.903804	1.11611	0.812726	0.986849	0.737212	0.642117
ENSG00000164125	551.098	549.828	389.088	796.556	344.544	475.604	208.326	430.762	571.643	364.809	0.646949	0.0469154	0.999916	FAM198B	4	158124474	158173318	-	7880	protein_coding	family with sequence similarity 198 member B [Source:HGNC Symbol;Acc:HGNC:25312]	-	491	654	409	725	296	501	201	515	3.07442	3.05433	2.17217	4.43363	1.91254	2.63766	1.15539	2.3943
ENSG00000155744	393.962	258.94	297.762	379.051	208.356	252.516	270.512	261.803	332.429	248.297	0.417896	0.0472201	0.999916	FAM126B	2	200973718	201071671	-	12810	protein_coding	family with sequence similarity 126 member B [Source:HGNC Symbol;Acc:HGNC:28593]	-	351	308	313	345	179	266	261	313	1.35197	0.884842	1.02257	1.29783	0.711457	0.861471	0.922892	0.895143
ENSG00000275580	4.4896	4.20358	2.85395	2.1974	1.164	0	1.03645	0	3.43613	0.550112	2.77611	0.0473743	1	AC022306.2	15	49343608	49344254	+	647	lincRNA	novel transcript, sense intronic to GALK2	-	4	5	3	2	1	0	1	0	0.305045	0.2844	0.19405	0.148961	0.0786938	0	0.0700092	0
ENSG00000165480	62.8544	37.8322	63.7381	61.5271	39.576	75.9448	141.993	161.431	56.488	104.736	-0.895887	0.04742	0.999916	SKA3	13	21153595	21176602	-	3048	protein_coding	spindle and kinetochore associated complex subunit 3 [Source:HGNC Symbol;Acc:HGNC:20262]	-	56	45	67	56	34	80	137	193	0.906527	0.543328	0.919932	0.885363	0.567948	1.08889	2.03594	2.31974
ENSG00000267260	5.612	2.52215	2.85395	6.59219	15.132	6.64517	14.5102	7.52787	4.39507	10.9538	-1.33263	0.0474327	0.999916	AC020928.1	19	36773153	36777078	+	2050	lincRNA	uncharacterized LOC728485 [Source:NCBI gene;Acc:728485]	-	5	3	3	6	13	7	14	9	0.120344	0.0538557	0.0612439	0.141041	0.322875	0.141662	0.309338	0.160837
ENSG00000158882	318.761	223.63	297.762	225.233	391.104	289.539	391.777	349.628	266.347	355.512	-0.416728	0.0474518	0.999916	TOMM40L	1	161225939	161230744	+	3289	protein_coding	translocase of outer mitochondrial membrane 40 like [Source:HGNC Symbol;Acc:HGNC:25756]	-	284	266	313	205	336	305	378	418	4.26052	2.97634	3.98269	3.00357	5.2014	3.84719	5.2058	4.65596
ENSG00000159202	3161.8	3008.92	4834.58	3048.89	4647.86	3951.98	6915.17	4558.54	3513.55	5018.39	-0.514232	0.0475057	0.999916	UBE2Z	17	48908369	48929056	+	5753	protein_coding	ubiquitin conjugating enzyme E2 Z [Source:HGNC Symbol;Acc:HGNC:25847]	-	2817	3579	5082	2775	3993	4163	6672	5450	24.1602	22.8945	36.9689	23.2443	35.3386	30.0206	52.5317	34.7056
ENSG00000167930	1218.93	1293.86	1524.01	1178.9	1708.75	1540.73	1797.2	1430.3	1303.92	1619.24	-0.311853	0.0476119	0.999916	FAM234A	16	234546	268971	+	4699	protein_coding	family with sequence similarity 234 member A [Source:HGNC Symbol;Acc:HGNC:14163]	-	1086	1539	1602	1073	1468	1623	1734	1710	11.4033	12.0531	14.2677	11.0038	15.9062	14.3292	16.7149	13.3318
ENSG00000170152	0	0	3.80526	3.2961	12.804	3.79724	3.10934	13.3829	1.77534	8.27337	-2.23188	0.0476176	0.999916	AL391987.1	9	61861853	61862567	-	200	processed_pseudogene	novel pseudogene	-	0	0	4	3	11	4	3	16	0	0	0.837001	0.722835	2.80032	0.829732	0.67944	2.93081
ENSG00000091651	167.238	105.089	159.821	141.732	169.944	127.207	394.886	269.331	143.47	240.342	-0.745594	0.0479256	0.999916	ORC6	16	46689643	46698394	+	4309	protein_coding	origin recognition complex subunit 6 [Source:HGNC Symbol;Acc:HGNC:17151]	-	149	125	168	129	146	134	381	322	1.70615	1.06757	1.63166	1.44265	1.72513	1.29014	4.00505	2.73764
ENSG00000136982	48.2632	71.4609	59.9329	71.4154	52.3801	98.7282	103.645	156.412	62.7681	102.791	-0.714731	0.0479389	0.999916	DSCC1	8	119833976	119856010	-	2603	protein_coding	DNA replication and sister chromatid cohesion 1 [Source:HGNC Symbol;Acc:HGNC:24453]	-	43	85	63	65	45	104	100	187	0.815083	1.20174	1.01289	1.20334	0.880203	1.65755	1.74015	2.63187
ENSG00000267198	2.2448	0.840716	4.75658	3.2961	1.164	0	0	0	2.78455	0.291	3.20859	0.0481496	1	AC091132.4	17	45545804	45563230	+	2278	lincRNA	novel transcript	-	2	1	5	3	1	0	0	0	0.0433196	0.0161551	0.091857	0.0634623	0.0223507	0	0	0
ENSG00000114098	915.878	889.477	899.944	909.722	771.733	763.245	835.376	745.259	903.755	778.903	0.214689	0.0482628	0.999916	ARMC8	3	138187248	138298389	+	9848	protein_coding	armadillo repeat containing 8 [Source:HGNC Symbol;Acc:HGNC:24999]	-	816	1058	946	828	663	804	806	891	4.08837	3.95368	4.02012	4.05164	3.42776	3.38701	3.70721	3.31457
ENSG00000196196	28.06	32.7879	49.4684	15.3818	71.0041	32.2765	84.9886	47.6765	31.4245	58.9864	-0.899783	0.0482695	0.999916	HRCT1	9	35906192	35907141	+	950	protein_coding	histidine rich carboxyl terminus 1 [Source:HGNC Symbol;Acc:HGNC:33872]	-	25	39	52	14	61	34	82	57	1.29845	1.51079	2.29074	0.710154	3.26927	1.48478	3.90976	2.1981
ENSG00000164180	266.009	261.463	289.2	238.418	183.912	170.876	245.638	214.963	263.772	203.847	0.371816	0.0483083	0.999916	TMEM161B	5	88189633	88269476	-	9598	protein_coding	transmembrane protein 161B [Source:HGNC Symbol;Acc:HGNC:28483]	-	237	311	304	217	158	180	237	257	1.21836	1.19246	1.32553	1.0895	0.838149	0.778036	1.11848	0.980956
ENSG00000280551	5.612	4.20358	5.70789	2.1974	6.98401	10.4424	11.4009	12.5465	4.43022	10.3434	-1.22856	0.0485753	0.999916	AC096745.2	4	119042024	119043937	+	1914	TEC	TEC	-	5	5	6	2	6	11	11	15	0.128895	0.0961374	0.131191	0.0503543	0.159608	0.238429	0.260322	0.287109
ENSG00000107854	1960.83	2116.92	2110.02	1983.15	1592.35	1565.41	1867.68	1845.16	2042.73	1717.65	0.250013	0.0485797	0.999916	TNKS2	10	91798312	91865276	+	6157	protein_coding	tankyrase 2 [Source:HGNC Symbol;Acc:HGNC:15677]	-	1747	2518	2218	1805	1368	1649	1802	2206	14.0001	15.0505	15.0761	14.1272	11.3126	11.1112	13.257	13.126
ENSG00000167549	407.431	501.907	263.514	384.544	873.001	683.503	304.715	644.051	389.349	626.318	-0.685442	0.0487324	0.999916	CORO6	17	29614756	29622907	-	4321	protein_coding	coronin 6 [Source:HGNC Symbol;Acc:HGNC:21356]	-	363	597	277	350	750	720	294	770	4.14505	5.08457	2.68282	3.9033	8.83734	6.91283	3.08193	6.52835
ENSG00000125503	2703.86	2378.39	2872.97	2319.35	4015.81	2774.83	3216.09	3052.13	2568.64	3264.72	-0.345759	0.0490655	0.999916	PPP1R12C	19	55090913	55117559	-	7726	protein_coding	protein phosphatase 1 regulatory subunit 12C [Source:HGNC Symbol;Acc:HGNC:14947]	-	2409	2829	3020	2111	3450	2923	3103	3649	15.3847	13.4754	16.3587	13.1668	22.7357	15.6957	18.1923	17.3028
ENSG00000257815	22.448	12.6107	5.70789	12.0857	41.9041	23.7327	23.8383	17.565	13.2131	26.76	-1.02054	0.049227	0.999916	LINC01481	12	69904033	70243360	-	1490	antisense	long intergenic non-protein coding RNA 1481 [Source:NCBI gene;Acc:101928062]	-	20	15	6	11	36	25	23	21	0.662295	0.370484	0.168524	0.355758	1.23016	0.696084	0.6992	0.516333
ENSG00000010438	60.6096	86.5937	123.671	118.659	71.0041	135.751	373.121	176.487	97.3834	189.091	-0.95736	0.0493421	0.999916	PRSS3	9	33750466	33799231	+	1664	protein_coding	serine protease 3 [Source:HGNC Symbol;Acc:HGNC:9486]	-	54	103	130	108	61	143	360	211	1.60121	2.27797	3.26953	3.12765	1.86647	3.56526	9.79961	4.64543
ENSG00000079215	251.417	67.2573	96.0829	661.416	160.632	30.3779	77.7335	142.193	269.044	102.734	1.38852	0.0493472	0.999916	SLC1A3	5	36606355	36688334	+	6265	protein_coding	solute carrier family 1 member 3 [Source:HGNC Symbol;Acc:HGNC:10941]	-	224	80	101	602	138	32	75	170	1.76415	0.46993	0.674677	4.63045	1.12151	0.211903	0.54225	0.994088
ENSG00000099849	576.913	506.952	517.516	587.804	1164	598.065	695.455	640.705	547.296	774.557	-0.500459	0.0493812	0.999916	RASSF7	11	560404	564021	+	2492	protein_coding	Ras association domain family member 7 [Source:HGNC Symbol;Acc:HGNC:1166]	-	514	603	544	535	1000	630	671	766	10.1771	8.90499	9.1358	10.3456	20.4313	10.4882	12.1965	11.261
ENSG00000073605	215.501	171.506	266.368	206.555	189.732	156.636	141.993	154.74	214.983	160.775	0.420111	0.0493927	0.999916	GSDMB	17	39904595	39919854	-	5905	protein_coding	gasdermin B [Source:HGNC Symbol;Acc:HGNC:23690]	-	192	204	280	188	163	165	137	185	1.60431	1.27138	1.98442	1.53421	1.40544	1.15924	1.0509	1.14775
ENSG00000156795	86.4248	158.895	84.6671	139.535	158.304	194.608	130.592	239.219	117.38	180.681	-0.622306	0.0493974	0.999916	WDYHV1	8	123416725	123470028	+	4930	protein_coding	WDYHV motif containing 1 [Source:HGNC Symbol;Acc:HGNC:25490]	-	77	189	89	127	136	205	126	286	0.77064	1.41084	0.755508	1.24138	1.40455	1.7251	1.15767	2.12528
ENSG00000280208	0	0	1.90263	0	10.476	4.74655	2.07289	0.83643	0.475658	4.53297	-3.16632	0.0496923	0.999916	GGT4P	13	18253526	18270822	-	1708	unprocessed_pseudogene	gamma-glutamyltransferase 4 pseudogene [Source:HGNC Symbol;Acc:HGNC:33207]	-	0	0	2	0	9	5	2	1	0	0	0.0490047	0	0.268287	0.121448	0.0530398	0.0214491
ENSG00000254198	33.672	26.9029	39.0039	48.3427	22.116	18.0369	13.4738	31.7843	36.9804	21.3528	0.779475	0.0497242	0.999916	AC113191.1	8	43125995	43126397	-	403	processed_pseudogene	Family with sequence similarity 9, member C (FAM9C) pseudogene	-	30	32	41	44	19	19	13	38	3.67303	2.9222	4.2577	5.26133	2.40045	1.95594	1.46116	3.45442
ENSG00000235501	173.972	181.595	102.742	159.311	336.396	200.304	145.102	281.877	154.405	240.92	-0.64153	0.0497549	0.999916	AC105942.1	1	94927566	94963270	+	1012	antisense	hCG2028352-like [Source:NCBI gene;Acc:729970]	-	155	216	108	145	289	211	140	337	7.55717	7.85484	4.46621	6.90455	14.5399	8.64988	6.26624	12.1996
ENSG00000145936	79.6904	191.683	236.878	94.4881	166.452	208.848	529.624	244.238	150.685	287.29	-0.929152	0.0497586	0.999916	KCNMB1	5	170374671	170389677	-	6079	protein_coding	potassium calcium-activated channel subfamily M regulatory beta subunit 1 [Source:HGNC Symbol;Acc:HGNC:6285]	-	71	228	249	86	143	220	511	292	0.576281	1.38028	1.71421	0.681733	1.1977	1.50141	3.80757	1.75974
ENSG00000107831	2.2448	3.36286	3.80526	1.0987	1.164	0	0	0	2.62791	0.291	3.14237	0.0498211	1	FGF8	10	101770130	101780369	-	1403	protein_coding	fibroblast growth factor 8 [Source:HGNC Symbol;Acc:HGNC:3686]	-	2	4	4	1	1	0	0	0	0.0703364	0.104922	0.119316	0.0343471	0.03629	0	0	0
ENSG00000140986	0	0	0	1.0987	9.31201	2.84793	0	2.50929	0.274675	3.66731	-3.58942	0.0499408	1	RPL3L	16	1943974	1957606	-	2758	protein_coding	ribosomal protein L3 like [Source:HGNC Symbol;Acc:HGNC:10351]	-	0	0	0	1	8	3	0	3	0	0	0	0.0174725	0.147686	0.0451268	0	0.0398496

## Sheet: D_AKAP12_KDvsD_C_deg_all
gene_id	O529D_AKA_KD	O571D_AKA_KD	O633D_AKA_KD	O781D_AKA_KD	O529D_C	O571D_C	O633D_C	O781D_C	D_AKAP12_KD	D_C	log2FoldChange	pvalue	padj	gene_name	gene_chr	gene_start	gene_end	gene_strand	gene_length	gene_biotype	gene_description	tf_family	O529D_AKA_KD_count	O571D_AKA_KD_count	O633D_AKA_KD_count	O781D_AKA_KD_count	O529D_C_count	O571D_C_count	O633D_C_count	O781D_C_count	O529D_AKA_KD_fpkm	O571D_AKA_KD_fpkm	O633D_AKA_KD_fpkm	O781D_AKA_KD_fpkm	O529D_C_fpkm	O571D_C_fpkm	O633D_C_fpkm	O781D_C_fpkm
ENSG00000131016	1066.01	1101.83	1053.91	665.414	10254.2	4256.79	6308.12	8031.68	971.793	7212.7	-2.89174	1.31193e-20	3.66972e-16	AKAP12	6	151239999	151358557	+	8741	protein_coding	A-kinase anchoring protein 12 [Source:HGNC Symbol;Acc:HGNC:370]	-	995	1193	1051	649	8923	4530	6164	9715	5.41302	5.58993	5.37835	3.33682	51.975	21.5003	31.9419	40.7173
ENSG00000168300	318.197	435.007	259.717	276.829	635.503	863.573	602.771	706.854	322.438	702.175	-1.12248	2.25989e-06	0.0316068	PCMTD1	8	51817575	51899186	-	7323	protein_coding	protein-L-isoaspartate (D-aspartate) O-methyltransferase domain containing 1 [Source:HGNC Symbol;Acc:HGNC:30483]	-	297	471	259	270	553	919	589	855	1.92861	2.63426	1.58204	1.65701	3.84486	5.20636	3.64322	4.27734
ENSG00000113269	475.689	516.283	534.476	514.696	886.026	986.672	722.507	745.71	510.286	835.229	-0.710507	2.20808e-05	0.205881	RNF130	5	179911651	180072118	-	12822	protein_coding	ring finger protein 130 [Source:HGNC Symbol;Acc:HGNC:18280]	-	444	559	533	502	771	1050	706	902	1.64666	1.7856	1.85943	1.75953	3.06156	3.39736	2.49407	2.5772
ENSG00000106080	1407.78	1249.61	1449	1280.59	1930.64	1665.13	1787.85	1847.74	1346.74	1807.84	-0.424784	0.000919609	0.999939	FKBP14	7	30010587	30026684	-	5326	protein_coding	FK506 binding protein 14 [Source:HGNC Symbol;Acc:HGNC:18625]	-	1314	1353	1445	1249	1680	1772	1747	2235	11.732	10.4046	12.136	10.5393	16.0603	13.8029	14.8577	15.3735
ENSG00000145685	1748.48	1649.52	1635.52	1530.76	1203.2	1330.6	1266.95	1264.9	1641.07	1266.41	0.373618	0.00117659	0.999939	LHFPL2	5	78485215	78770021	-	7977	protein_coding	LHFPL tetraspan subfamily member 2 [Source:HGNC Symbol;Acc:HGNC:6588]	-	1632	1786	1631	1493	1047	1416	1238	1530	9.72877	9.16999	9.1458	8.41143	6.6827	7.3643	7.02976	7.02666
ENSG00000115540	404.978	438.702	469.296	509.57	592.983	759.268	669.291	602.686	455.636	656.057	-0.526071	0.00150575	0.999939	MOB4	2	197515571	197553699	+	4296	protein_coding	MOB family member 4, phocein [Source:HGNC Symbol;Acc:HGNC:17261]	-	378	475	468	497	516	808	654	729	4.18413	4.52852	4.87292	5.19926	6.11547	7.80288	6.89562	6.21671
ENSG00000242259	274.271	285.387	252.698	271.702	382.681	407.825	386.838	331.519	271.014	377.215	-0.475969	0.00169367	0.999939	C22orf39	22	19351368	19448232	-	6943	protein_coding	chromosome 22 open reading frame 39 [Source:HGNC Symbol;Acc:HGNC:27012]	-	256	309	252	265	333	434	378	401	1.75336	1.8228	1.62353	1.71533	2.44198	2.59329	2.46606	2.1159
ENSG00000196268	56.7827	47.1027	47.1301	49.214	94.2337	77.9941	75.7302	83.4997	50.0574	82.8644	-0.727101	0.00175536	0.999939	ZNF493	19	21397119	21427573	+	11214	protein_coding	zinc finger protein 493 [Source:HGNC Symbol;Acc:HGNC:23708]	zf-C2H2	53	51	47	48	82	83	74	101	0.224746	0.186267	0.187476	0.192367	0.372304	0.307062	0.298903	0.329957
ENSG00000111266	539.971	385.134	464.282	472.659	330.967	243.379	320.318	337.306	465.511	307.993	0.595636	0.00244197	0.999939	DUSP16	12	12474210	12562383	-	5724	protein_coding	dual specificity phosphatase 16 [Source:HGNC Symbol;Acc:HGNC:17909]	-	504	417	463	461	288	259	313	408	4.18705	2.98376	3.61817	3.61952	2.56175	1.87719	2.47688	2.61131
ENSG00000260032	6144.31	7722.07	6339.5	4770.68	9591.15	8689.3	8399.91	11017	6244.14	9424.34	-0.593875	0.00326347	0.999939	NORAD	20	36045622	36050960	-	5339	lincRNA	non-coding RNA activated by DNA damage [Source:HGNC Symbol;Acc:HGNC:44311]	-	5735	8361	6322	4653	8346	9247	8208	13326	51.08	64.1395	52.9666	39.1672	79.5909	71.8537	69.6365	91.4402
ENSG00000111850	51.4258	47.1027	58.1606	62.5427	83.891	80.8132	88.0108	96.7274	54.808	87.3606	-0.675609	0.00337906	0.999939	SMIM8	6	87322583	87399749	+	8749	protein_coding	small integral membrane protein 8 [Source:HGNC Symbol;Acc:HGNC:21401]	-	48	51	58	61	73	86	86	117	0.260892	0.238748	0.296536	0.313344	0.424824	0.407801	0.445246	0.489919
ENSG00000284624	0	0	0	0	4.59676	1.87938	4.09352	5.78711	0	4.08919	-4.46969	0.00413944	0.999939	AC092902.5	3	125766516	125852936	+	4236	processed_transcript	novel transcript	-	0	0	0	0	4	2	4	7	0	0	0	0	0.0480783	0.0195876	0.0427724	0.0605396
ENSG00000271871	5.35686	2.77075	12.0332	2.05058	0	0	1.02338	0	5.55285	0.255845	4.22587	0.00441284	0.999939	AC005740.4	5	141952419	141953375	+	957	antisense	novel transcript, antisense to PCDH12	-	5	3	12	2	0	0	1	0	0.248448	0.128392	0.560889	0.0939221	0	0	0.0473312	0
ENSG00000117632	1445.28	1481.43	1819.02	1833.22	2052.46	2227.06	2268.84	2310.71	1644.74	2214.77	-0.429454	0.00446641	0.999939	STMN1	1	25884181	25906991	-	6261	protein_coding	stathmin 1 [Source:HGNC Symbol;Acc:HGNC:6510]	-	1349	1604	1814	1788	1786	2370	2217	2795	10.2458	10.4927	12.9599	12.8343	14.5239	15.7041	16.0392	16.3544
ENSG00000262039	4.28548	3.69433	9.02492	1.02529	0	0	0	0	4.50751	0	4.64788	0.00465693	0.999939	AC091180.5	17	49370740	49476988	+	382	antisense	novel transcript, antisense to PHB	-	4	4	9	1	0	0	0	0	0.497937	0.428868	1.05387	0.117649	0	0	0	0
ENSG00000267198	4.28548	10.1594	6.01661	1.02529	1.14919	0	0	0	5.3717	0.287298	4.18474	0.00537951	0.999939	AC091132.4	17	45545804	45563230	+	2278	lincRNA	novel transcript	-	4	11	6	1	1	0	0	0	0.0834995	0.197773	0.117816	0.0197286	0.0223507	0	0	0
ENSG00000205808	127.493	175.481	113.313	139.44	211.451	213.309	190.349	207.509	138.932	205.655	-0.564261	0.00600817	0.999939	PLPP6	9	4662315	4665258	+	2944	protein_coding	phospholipid phosphatase 6 [Source:HGNC Symbol;Acc:HGNC:23682]	-	119	190	113	136	184	227	186	251	1.92215	2.64328	1.71691	2.07611	3.18218	3.19887	2.86177	3.12344
ENSG00000284934	8.57097	1.84716	2.00554	8.20233	1.14919	0	0	0	5.1565	0.287298	4.11421	0.00618791	0.999939	DIABLO	12	122207662	122227534	-	2351	protein_coding	diablo IAP-binding mitochondrial protein [Source:HGNC Symbol;Acc:HGNC:21528]	-	8	2	2	8	1	0	0	0	0.161814	0.0348421	0.0380526	0.152928	0.0216567	0	0	0
ENSG00000230910	2.14274	0	0	0	3.44757	6.57782	8.18705	7.44057	0.535686	6.41325	-3.67232	0.00643669	0.999939	AL391807.1	6	68628117	68635161	-	5924	processed_transcript	uncharacterized LOC101928307 [Source:NCBI gene;Acc:101928307]	-	2	0	0	0	3	7	8	9	0.0160543	0	0	0	0.025784	0.049022	0.0611695	0.0556576
ENSG00000159674	496.045	821.065	385.063	1107.31	274.657	429.437	328.505	404.271	702.372	359.218	0.966888	0.0068106	0.999939	SPON2	4	1166932	1208962	-	6013	protein_coding	spondin 2 [Source:HGNC Symbol;Acc:HGNC:11253]	-	463	889	384	1080	239	457	321	489	3.66157	6.05533	2.85659	8.07202	2.02372	3.15307	2.4181	2.9793
ENSG00000174684	500.33	415.612	582.608	407.04	820.522	581.667	806.424	625.008	476.398	708.405	-0.571911	0.00778225	0.999939	B4GAT1	11	66345372	66347692	-	2072	protein_coding	beta-1,4-glucuronyltransferase 1 [Source:HGNC Symbol;Acc:HGNC:15685]	-	467	450	581	397	714	619	788	756	10.7178	8.89508	12.5428	8.61094	17.545	12.3939	17.2265	13.3669
ENSG00000270240	0	0.923582	0	0	2.29838	8.45719	5.1169	2.48019	0.230896	4.58817	-3.91559	0.00802791	0.999939	AC015849.1	17	35868967	35885863	+	755	antisense	novel transcript, antisense to CCL5	-	0	1	0	0	2	9	5	3	0	0.0542476	0	0	0.134874	0.494542	0.299973	0.14557
ENSG00000270604	0	0.923582	0	0	4.59676	2.81906	4.09352	4.96038	0.230896	4.11743	-3.75696	0.0085378	0.999939	HCG17	6	30234039	30326134	-	759	lincRNA	HLA complex group 17 [Source:HGNC Symbol;Acc:HGNC:31339]	-	0	1	0	0	4	3	4	6	0	0.0539617	0	0	0.268326	0.163979	0.238714	0.289605
ENSG00000138413	1037.09	1082.44	1217.36	1399.52	1360.64	1622.84	1858.46	1724.56	1184.1	1641.63	-0.47157	0.00893048	0.999939	IDH1	2	208236227	208266074	-	4721	protein_coding	isocitrate dehydrogenase (NADP(+)) 1, cytosolic [Source:HGNC Symbol;Acc:HGNC:5382]	-	968	1172	1214	1365	1184	1727	1816	2086	9.75032	10.1677	11.5025	12.9942	12.7692	15.1763	17.4237	16.1874
ENSG00000226054	29.9984	25.8603	60.1661	113.807	16.0887	25.3716	6.14029	28.1088	57.458	18.9273	1.59423	0.00925395	0.999939	MEMO1P1	21	36130489	36131376	+	888	processed_pseudogene	mediator of cell motility 1 pseudogene 1 [Source:HGNC Symbol;Acc:HGNC:23274]	-	28	28	60	111	14	27	6	34	1.49942	1.29143	3.02236	5.61772	0.802712	1.26142	0.306054	1.40269
ENSG00000247556	745.674	1056.58	731.018	813.056	1020.48	1475.31	1040.78	1498.03	836.582	1258.65	-0.589487	0.00973969	0.999939	OIP5-AS1	15	41283990	41309737	+	12673	processed_transcript	OIP5 antisense RNA 1 [Source:HGNC Symbol;Acc:HGNC:43563]	-	696	1144	729	793	888	1570	1017	1812	2.6116	3.69721	2.57309	2.81218	3.56762	5.13959	3.63497	5.23813
ENSG00000112303	1.07137	0.923582	2.00554	1.02529	10.3427	7.5175	4.09352	5.78711	1.25645	6.93521	-2.45836	0.00974838	0.999939	VNN2	6	132743870	132763459	-	2633	protein_coding	vanin 2 [Source:HGNC Symbol;Acc:HGNC:12706]	-	1	1	2	1	9	8	4	7	0.0180604	0.0155552	0.0339771	0.0170686	0.174035	0.126051	0.0688127	0.0973967
ENSG00000129355	163.92	145.926	200.554	159.945	242.479	220.827	292.687	212.47	167.586	242.116	-0.529996	0.00982318	0.999939	CDKN2D	19	10566462	10569059	-	1503	protein_coding	cyclin dependent kinase inhibitor 2D [Source:HGNC Symbol;Acc:HGNC:1790]	-	153	158	200	156	211	235	286	257	4.84072	4.30552	5.95221	4.66461	7.14773	6.4866	8.61919	6.26428
ENSG00000090905	1809.55	1838.85	1672.62	1373.89	1143.45	1096.62	1295.6	1393.87	1673.73	1232.38	0.441397	0.00993248	0.999939	TNRC6A	16	24610209	24827632	+	12924	protein_coding	trinucleotide repeat containing 6A [Source:HGNC Symbol;Acc:HGNC:11969]	-	1689	1991	1668	1340	995	1167	1266	1686	6.21456	6.30959	5.77307	4.6597	3.91986	3.74612	4.43707	4.77923
ENSG00000163428	413.549	601.252	671.855	478.811	714.797	779.001	748.091	983.808	541.367	806.424	-0.575068	0.00996546	0.999939	LRRC58	3	120324509	120349339	-	7903	protein_coding	leucine rich repeat containing 58 [Source:HGNC Symbol;Acc:HGNC:26968]	-	386	651	670	467	622	829	731	1190	2.32259	3.37378	3.79219	2.65567	4.00722	4.35182	4.18972	5.51635
ENSG00000166126	14.9992	11.083	15.0415	21.5311	6.89515	6.57782	5.1169	5.78711	15.6637	6.09424	1.36235	0.00998371	0.999939	AMN	14	102922656	102933596	+	4646	protein_coding	amnion associated transmembrane protein [Source:HGNC Symbol;Acc:HGNC:14604]	-	14	12	15	21	6	7	5	7	0.143293	0.105786	0.144417	0.203137	0.0657532	0.0625067	0.0487473	0.0551971
ENSG00000184545	260.343	317.712	281.778	269.651	229.838	220.827	201.606	185.187	282.371	209.365	0.434221	0.0102897	0.999939	DUSP8	11	1554044	1571920	-	4616	protein_coding	dual specificity phosphatase 8 [Source:HGNC Symbol;Acc:HGNC:3074]	-	243	344	281	263	200	235	197	224	2.50333	3.05225	2.723	2.56059	2.20602	2.11208	1.93313	1.77779
ENSG00000187630	149.992	160.703	141.39	175.325	211.451	248.078	190.349	213.296	156.853	215.793	-0.46076	0.0117323	0.999939	DHRS4L2	14	23969874	24006408	+	2516	protein_coding	dehydrogenase/reductase 4 like 2 [Source:HGNC Symbol;Acc:HGNC:19731]	-	140	174	141	171	184	264	186	258	2.64603	2.83247	2.50678	3.05447	3.7235	4.35313	3.34859	3.7567
ENSG00000216775	230.345	232.743	305.844	270.677	365.443	311.037	354.09	518.359	259.902	387.232	-0.57633	0.0125152	0.999939	AL109918.1	6	52664366	52669155	+	3821	transcribed_unprocessed_pseudogene	uncharacterized LOC730101 [Source:NCBI gene;Acc:730101]	-	215	252	305	264	318	331	346	627	2.67571	2.70116	3.57051	3.10511	4.23735	3.59384	4.10165	6.01157
ENSG00000170152	1.07137	0.923582	0	3.07587	12.6411	3.75875	3.07014	13.2277	1.26771	8.17442	-2.69822	0.0125397	0.999939	AL391987.1	9	61861853	61862567	-	200	processed_pseudogene	novel pseudogene	-	1	1	0	3	11	4	3	16	0.237765	0.204785	0	0.674126	2.80032	0.829732	0.67944	2.93081
ENSG00000230409	85.7097	90.5111	50.1384	39.9863	148.246	56.3813	84.9406	502.652	66.5864	198.055	-1.57366	0.0132818	0.999939	TCEA1P2	3	37275693	37276598	+	906	processed_pseudogene	transcription elongation factor A1 pseudogene 2 [Source:HGNC Symbol;Acc:HGNC:29891]	-	80	98	50	39	129	60	83	608	4.19894	4.43022	2.46859	1.93458	7.24947	2.74746	4.14963	24.5851
ENSG00000149948	1533.13	584.628	1758.86	1045.8	640.099	344.865	877.037	632.448	1230.6	623.613	0.98068	0.0134221	0.999939	HMGA2	12	65824131	65966295	+	15403	protein_coding	high mobility group AT-hook 2 [Source:HGNC Symbol;Acc:HGNC:5009]	HMGI/HMGY	1431	633	1754	1020	557	367	857	765	4.41786	1.68316	5.09368	2.97608	1.84117	0.988482	2.5202	1.81951
ENSG00000163634	416.763	436.855	375.035	478.811	586.087	630.531	506.574	529.934	426.866	563.281	-0.399874	0.0135709	0.999939	THOC7	3	63833870	63863903	-	1784	protein_coding	THO complex 7 [Source:HGNC Symbol;Acc:HGNC:29874]	-	389	473	374	467	510	671	495	641	10.3689	10.8591	9.37744	11.7645	14.5553	15.604	12.5681	13.1632
ENSG00000227344	6.42823	6.46508	8.02215	0	1.14919	0	0	0	5.22886	0.287298	4.14138	0.0138174	0.999939	HAUS6P1	7	53187388	53188938	+	1551	processed_pseudogene	HAUS augmin like complex subunit 6 pseudogene 1 [Source:HGNC Symbol;Acc:HGNC:43764]	-	6	7	8	0	1	0	0	0	0.183957	0.184847	0.23072	0	0.0328271	0	0	0
ENSG00000104866	1033.87	1030.72	1074.97	1220.1	905.563	893.643	859.64	855.665	1089.91	878.628	0.311014	0.0140274	0.999939	PPP1R37	19	45091396	45148077	+	7823	protein_coding	protein phosphatase 1 regulatory subunit 37 [Source:HGNC Symbol;Acc:HGNC:27607]	-	965	1116	1072	1190	788	951	840	1035	5.86586	5.84276	6.12955	6.83634	5.12859	5.0433	4.86369	4.8469
ENSG00000226312	16.0706	5.54149	14.0388	5.12645	5.74596	0.939688	1.02338	1.65346	10.1943	2.34062	2.16766	0.0142571	0.999939	CFLAR-AS1	2	201140278	201157823	-	4334	antisense	CFLAR antisense RNA 1 [Source:HGNC Symbol;Acc:HGNC:14437]	-	15	6	14	5	5	1	1	2	0.164581	0.0567008	0.144493	0.0518479	0.0587389	0.00957236	0.0104513	0.0169059
ENSG00000270871	8.57097	25.8603	18.0498	5.12645	4.59676	0	6.14029	2.48019	14.4019	3.30431	2.15151	0.0144363	0.999939	AC015849.3	17	35816717	35830293	-	488	antisense	novel transcript, antisense TAF15	-	8	28	18	5	4	0	6	3	0.779557	2.34999	1.64991	0.460469	0.417335	0	0.556918	0.225216
ENSG00000213801	11.7851	18.4716	20.0554	11.2782	3.44757	9.39688	6.14029	4.13365	15.3976	5.7796	1.41041	0.0144983	0.999939	ZNF321P	19	52927135	52942601	-	2341	transcribed_processed_pseudogene	zinc finger protein 321, pseudogene [Source:HGNC Symbol;Acc:HGNC:13827]	-	11	20	20	11	3	10	6	5	0.223444	0.349909	0.382152	0.211174	0.0652476	0.177217	0.116094	0.0782466
ENSG00000120685	549.613	555.997	592.636	649.009	427.499	423.799	430.843	524.147	586.814	451.572	0.376751	0.0153833	0.999939	PROSER1	13	39009866	39038076	-	7315	protein_coding	proline and serine rich 1 [Source:HGNC Symbol;Acc:HGNC:20291]	-	513	602	591	633	372	451	421	634	3.33488	3.37062	3.61394	3.88901	2.58925	2.55782	2.60692	3.17521
ENSG00000275066	1063.87	1096.29	1013.8	914.559	799.837	758.328	892.388	798.621	1022.13	812.294	0.331783	0.0154317	0.999939	SYNRG	17	37514797	37609496	-	14277	protein_coding	synergin gamma [Source:HGNC Symbol;Acc:HGNC:557]	-	993	1187	1011	892	696	807	872	966	3.30742	3.40519	3.16754	2.80787	2.48209	2.34501	2.76655	2.47878
ENSG00000228060	13.9278	9.23582	6.01661	9.22762	5.74596	1.87938	0	1.65346	9.60197	2.3197	2.09189	0.0156176	0.999939	AL365277.1	1	39565067	39573203	+	736	antisense	uncharacterized LOC101929516 [Source:NCBI gene;Acc:101929516]	-	13	10	6	9	5	2	0	2	0.83993	0.55648	0.364654	0.549559	0.345889	0.112735	0	0.0995519
ENSG00000096092	365.338	284.463	264.731	304.511	515.987	396.548	487.129	343.093	304.761	435.689	-0.514736	0.0157968	0.999939	TMEM14A	6	52671109	52686588	+	992	protein_coding	transmembrane protein 14A [Source:HGNC Symbol;Acc:HGNC:21076]	-	341	308	264	297	449	422	476	415	16.3463	12.7165	11.9042	13.4553	23.0451	17.6485	21.7348	15.3262
ENSG00000248884	2.14274	1.84716	0	0	5.74596	8.45719	2.04676	11.5742	0.997477	6.95603	-2.80842	0.016209	0.999939	AC010280.2	5	68430427	68434481	-	410	lincRNA	novel transcript	-	2	2	0	0	5	9	2	14	0.231966	0.19979	0	0	0.620913	0.910682	0.220956	1.25095
ENSG00000279000	3.21411	0	0	2.05058	4.59676	6.57782	9.21043	8.2673	1.31617	7.16308	-2.4887	0.0170513	0.999939	OR10A6	11	7924592	7931268	-	6104	protein_coding	olfactory receptor family 10 subfamily A member 6 (gene/pseudogene) [Source:HGNC Symbol;Acc:HGNC:15132]	-	3	0	0	2	4	7	9	10	0.0233714	0	0	0.0147253	0.0333649	0.0475764	0.0667863	0.0600182
ENSG00000101162	5.35686	14.7773	2.00554	2.05058	0	0.939688	1.02338	0.82673	6.04757	0.69745	3.08431	0.0173521	0.999939	TUBB1	20	59019254	59026654	+	3496	protein_coding	tubulin beta 1 class VI [Source:HGNC Symbol;Acc:HGNC:16257]	-	5	16	2	2	0	1	1	1	0.0680105	0.187446	0.0255897	0.0257104	0	0.0118669	0.0129565	0.0104791
ENSG00000225422	27.8556	32.3254	39.108	25.6323	14.9395	5.63813	25.5845	7.44057	31.2303	13.4007	1.23591	0.0184227	0.999939	RBMS1P1	12	66234079	66235234	-	1156	processed_pseudogene	RNA binding motif single stranded interacting protein 1 pseudogene 1 [Source:HGNC Symbol;Acc:HGNC:9908]	-	26	35	39	25	13	6	25	9	1.06953	1.24004	1.50909	0.971923	0.572572	0.215328	0.979584	0.285221
ENSG00000267355	14.9992	10.1594	20.0554	2.05058	3.44757	4.69844	1.02338	2.48019	11.8161	2.9124	2.01998	0.0184606	0.999939	RPL9P29	17	78845953	78846868	-	593	processed_pseudogene	ribosomal protein L9 pseudogene 29 [Source:HGNC Symbol;Acc:HGNC:35533]	-	14	11	20	2	3	5	1	3	1.12267	0.75974	1.50863	0.151574	0.257579	0.349803	0.0763844	0.185338
ENSG00000196646	93.2093	115.448	117.324	93.3015	145.947	145.652	143.273	138.891	104.821	143.441	-0.450292	0.0186395	0.999939	ZNF136	19	12163064	12189881	+	5425	protein_coding	zinc finger protein 136 [Source:HGNC Symbol;Acc:HGNC:12920]	zf-C2H2	87	125	117	91	127	155	140	168	0.7626	0.943707	0.964703	0.753861	1.19192	1.18533	1.16893	1.13451
ENSG00000280239	18.2133	34.1726	29.0803	26.6576	21.8346	7.5175	12.2806	9.09403	27.0309	12.6817	1.11637	0.0189656	0.999939	AC011498.7	19	4448810	4450836	+	2027	TEC	TEC	-	17	37	29	26	19	8	12	11	0.398816	0.74761	0.639958	0.57646	0.477248	0.163736	0.268156	0.198809
ENSG00000248873	0	0	0	0	5.74596	2.81906	3.07014	0.82673	0	3.11547	-4.0616	0.0205563	0.999939	SERBP1P6	5	42465400	42468868	-	932	processed_pseudogene	SERPINE1 mRNA binding protein 1 pseudogene 6 [Source:HGNC Symbol;Acc:HGNC:44635]	-	0	0	0	0	5	3	3	1	0	0	0	0	0.273148	0.133541	0.145803	0.039308
ENSG00000183048	38.5694	48.0263	52.144	63.568	79.2942	70.4766	90.0575	69.4453	50.5769	77.3184	-0.609429	0.0210614	0.999939	SLC25A10	17	81712236	81721016	+	2621	protein_coding	solute carrier family 25 member 10 [Source:HGNC Symbol;Acc:HGNC:10980]	-	36	52	52	62	69	75	88	84	0.65315	0.812575	0.88745	1.0631	1.34038	1.18714	1.52081	1.17411
ENSG00000178732	4.28548	2.77075	3.00831	13.3288	0	1.87938	1.02338	0	5.84833	0.725689	3.00034	0.0215239	0.999939	GP5	3	194394821	194398354	-	3534	protein_coding	glycoprotein V platelet [Source:HGNC Symbol;Acc:HGNC:4443]	-	4	3	3	13	0	2	1	0	0.0538234	0.0347682	0.0379719	0.16532	0	0.0234786	0.0128172	0
ENSG00000202441	18.2133	12.0066	15.0415	6.15174	6.89515	0.939688	5.1169	4.13365	12.8533	4.27135	1.61018	0.021763	0.999939	RNY4P10	6	33199601	33199696	+	96	misc_RNA	RNA, Ro-associated Y4 pseudogene 10 [Source:HGNC Symbol;Acc:HGNC:34060]	-	17	13	15	6	6	1	5	5	8.42084	5.54625	6.9892	2.80886	3.18218	0.432152	2.35917	1.90808
ENSG00000280587	4.28548	4.61791	4.01107	1.02529	0	0	0	0.82673	3.48494	0.206682	3.55693	0.0217688	0.999939	LINC01348	1	235065479	235074220	-	3262	lincRNA	long intergenic non-protein coding RNA 1348 [Source:HGNC Symbol;Acc:HGNC:50567]	-	4	5	4	1	0	0	0	1	0.0583114	0.0627788	0.0548509	0.0137774	0	0	0	0.0112309
ENSG00000258725	2.14274	0.923582	0	0	6.89515	6.57782	4.09352	3.30692	0.766581	5.21835	-2.77861	0.0221725	0.999939	PRC1-AS1	15	90966345	90988624	+	1799	antisense	PRC1 antisense RNA 1 [Source:HGNC Symbol;Acc:HGNC:48587]	-	2	1	0	0	6	7	4	4	0.052866	0.0227665	0	0	0.169811	0.161426	0.100714	0.0814565
ENSG00000259322	3.21411	7.38866	5.01384	7.17704	0	0.939688	0	2.48019	5.69841	0.854969	2.62691	0.0227482	0.999939	AC090607.1	15	78293286	78296049	+	449	antisense	novel transcript, antisense to WDR61	-	3	8	5	7	0	1	0	3	0.317726	0.729744	0.498117	0.700651	0	0.0923978	0	0.244778
ENSG00000235105	27.8556	22.166	33.0914	32.8093	20.6854	7.5175	10.2338	19.0148	28.9806	14.3629	1.01443	0.023286	0.999939	AL356968.2	1	48435967	48437223	+	1257	processed_pseudogene	amyotrophic lateral sclerosis 2 (juvenile) chromosome region, candidate 2 (ALS2CR2) pseudogene	-	26	24	33	32	18	8	10	23	0.983593	0.781993	1.17432	1.1441	0.729091	0.264036	0.36035	0.670332
ENSG00000240489	7.4996	7.38866	10.0277	8.20233	3.44757	1.87938	3.07014	2.48019	8.27957	2.71932	1.6223	0.0233709	0.999939	SETP14	3	155987304	155988176	+	873	processed_pseudogene	SET pseudogene 14 [Source:HGNC Symbol;Acc:HGNC:42933]	-	7	8	10	8	3	2	3	3	0.381295	0.375321	0.512381	0.411837	0.174965	0.0950438	0.155656	0.125894
ENSG00000237410	0	3.69433	1.00277	2.05058	12.6411	7.5175	3.07014	8.2673	1.68692	7.87401	-2.18863	0.0234799	0.999939	AP001092.1	11	64646399	64659681	+	469	antisense	novel transcript	-	0	4	1	2	11	8	3	10	0	0.349313	0.095375	0.191649	1.19417	0.707661	0.28974	0.781132
ENSG00000268601	0	0	0	0	4.59676	4.69844	7.16367	0	0	4.11472	-4.47109	0.0236936	0.999939	AC115522.1	19	43794309	43795658	-	556	lincRNA	novel transcript	-	0	0	0	0	4	5	7	0	0	0	0	0	0.366294	0.373081	0.570273	0
ENSG00000285761	6.42823	8.31224	9.02492	5.12645	0	1.87938	4.09352	0.82673	7.22296	1.69991	2.08663	0.0242629	0.999939	AL645939.5	6	29752573	29763295	+	1877	lincRNA	novel transcript	-	6	9	9	5	0	2	4	1	0.152007	0.196384	0.214479	0.119717	0	0.0442052	0.0965285	0.0195179
ENSG00000148604	1.07137	0.923582	0	1.02529	9.19353	9.39688	0	6.61384	0.755061	6.30106	-3.06415	0.0242694	0.999939	RGR	10	84245053	84259960	+	4256	protein_coding	retinal G protein coupled receptor [Source:HGNC Symbol;Acc:HGNC:9990]	-	1	1	0	1	8	10	0	8	0.0111732	0.00962333	0	0.0105596	0.0957047	0.0974779	0	0.0688629
ENSG00000196636	62.1395	84.046	76.2104	64.5933	102.278	158.807	88.0108	96.7274	71.7473	111.456	-0.634728	0.0244706	0.999939	SDHAF3	7	97116590	97181763	+	2303	protein_coding	succinate dehydrogenase complex assembly factor 3 [Source:HGNC Symbol;Acc:HGNC:21752]	-	58	91	76	63	89	169	86	117	1.1976	1.61836	1.47614	1.22941	1.96762	3.04439	1.69147	1.86118
ENSG00000228544	36.4266	79.4281	46.1273	39.9863	25.2822	32.8891	28.6547	28.1088	50.4921	28.7337	0.815382	0.0250579	0.999939	CCDC183-AS1	9	136803927	136808848	-	2386	antisense	CCDC183 antisense RNA 1 [Source:HGNC Symbol;Acc:HGNC:44105]	-	34	86	46	39	22	35	28	34	0.67762	1.47623	0.862372	0.734588	0.469458	0.608563	0.531554	0.522042
ENSG00000277215	1.07137	0	0	0	1.14919	9.39688	1.02338	4.13365	0.267843	3.92578	-3.69919	0.0252741	0.999939	SPANXA2-OT1	X	141502849	141649927	+	1686	lincRNA	SPANXA2 overlapping transcript 1 [Source:HGNC Symbol;Acc:HGNC:31683]	-	1	0	0	0	1	10	1	5	0.0282046	0	0	0	0.0301986	0.246065	0.0268659	0.108645
ENSG00000166557	2952.7	2368.99	3135.66	2931.31	4559.99	3092.51	4139.58	3503.68	2847.16	3823.94	-0.425442	0.0257359	0.999939	TMED3	15	79311062	79427432	+	19470	protein_coding	transmembrane p24 trafficking protein 3 [Source:HGNC Symbol;Acc:HGNC:28889]	-	2756	2565	3127	2859	3968	3291	4045	4238	6.73117	5.39571	7.18405	6.5993	10.3765	7.01245	9.41049	7.97429
ENSG00000259032	40.7121	55.4149	62.1716	46.1381	31.0282	37.5875	27.6313	33.0692	51.1092	32.329	0.659923	0.0258139	0.999939	ENSAP2	14	82692704	82693055	-	352	processed_pseudogene	endosulfine alpha pseudogene 2 [Source:HGNC Symbol;Acc:HGNC:20011]	-	38	60	62	45	27	40	27	40	5.13356	6.98129	7.87873	5.74539	3.9054	4.71439	3.47441	4.16308
ENSG00000260899	4.28548	0.923582	6.01661	1.02529	0	0	0	0	3.06274	0	4.08673	0.0260387	0.999939	AC106886.2	16	30740667	30751381	+	883	processed_transcript	novel transcript	-	4	1	6	1	0	0	0	0	0.215415	0.0463838	0.303947	0.0508966	0	0	0	0
ENSG00000205583	177.848	71.1159	101.28	9.22762	56.3104	20.6731	23.5378	21.495	89.8677	30.5041	1.56291	0.0262561	0.999939	STAG3L1	7	75359194	75395383	+	2094	transcribed_unprocessed_pseudogene	stromal antigen 3-like 1 (pseudogene) [Source:HGNC Symbol;Acc:HGNC:33852]	-	166	77	101	9	49	22	23	26	3.76972	1.50606	2.15751	0.193159	1.19142	0.435867	0.49752	0.454877
ENSG00000272182	1.07137	0	0	0	2.29838	2.81906	2.04676	5.78711	0.267843	3.23783	-3.42409	0.026585	0.999939	AC135507.1	3	58428255	58428815	+	561	antisense	novel transcript, antisense to PDHB	-	1	0	0	0	2	3	2	7	0.0847646	0	0	0	0.181515	0.221854	0.161483	0.457122
ENSG00000207696	2.14274	3.69433	1.00277	4.10116	0	0	0	0	2.73525	0	3.92881	0.0268172	0.999939	MIR659	22	37847678	37847774	-	97	miRNA	microRNA 659 [Source:HGNC Symbol;Acc:HGNC:32915]	-	2	4	1	4	0	0	0	0	0.980473	1.68894	0.461143	1.85327	0	0	0	0
ENSG00000258819	1.07137	0	0	0	5.74596	1.87938	4.09352	1.65346	0.267843	3.34308	-3.4395	0.0268933	0.999939	LINC02289	14	77069180	77076344	-	2793	lincRNA	long intergenic non-protein coding RNA 2289 [Source:HGNC Symbol;Acc:HGNC:53205]	-	1	0	0	0	5	2	4	2	0.0170258	0	0	0	0.0911473	0.0297076	0.0648707	0.0262335
ENSG00000264314	2.14274	3.69433	4.01107	1.02529	0	0	0	0	2.71836	0	3.92142	0.0270445	0.999939	MIR548AT	17	42494773	42494830	+	58	miRNA	microRNA 548at [Source:HGNC Symbol;Acc:HGNC:43517]	-	2	4	4	1	0	0	0	0	1.63976	2.82461	3.08489	0.774857	0	0	0	0
ENSG00000232412	8.57097	1.84716	3.00831	1.02529	0	0	0	0.82673	3.61293	0.206682	3.6002	0.0274431	0.999939	AL121601.1	X	123959233	123961341	-	326	lincRNA	uncharacterized LOC101928402 [Source:NCBI gene;Acc:101928402]	-	8	2	3	1	0	0	0	1	1.16694	0.251269	0.411634	0.137858	0	0	0	0.112378
ENSG00000284747	18.2133	23.0896	25.0692	30.7587	4.59676	12.2159	13.304	16.5346	24.2827	11.6628	1.03791	0.0279868	0.999939	AL034417.4	1	7991134	8005312	+	4116	antisense	novel transcript, antisense to ERRFI1	-	17	25	25	30	4	13	13	20	0.196404	0.248766	0.271689	0.327564	0.04948	0.131032	0.143063	0.178013
ENSG00000224097	0	0.923582	0	1.02529	3.44757	2.81906	4.09352	5.78711	0.487218	4.03682	-3.0225	0.0282219	0.999939	AC021148.1	4	39480255	39481905	+	1651	transcribed_processed_pseudogene	WD repeat domain 5 pseudogene [Source:NCBI gene;Acc:401127]	-	0	1	0	1	3	3	4	7	0	0.0248073	0	0.0272209	0.0925164	0.0753845	0.109742	0.155327
ENSG00000165113	21.4274	14.7773	17.0471	18.4552	25.2822	31.0097	28.6547	37.2028	17.9268	30.5374	-0.779744	0.0286518	0.999939	GKAP1	9	83739421	83829516	-	3381	protein_coding	G kinase anchoring protein 1 [Source:HGNC Symbol;Acc:HGNC:17496]	-	20	16	17	18	22	33	28	45	0.281295	0.193821	0.224911	0.239264	0.331301	0.404927	0.375122	0.487601
ENSG00000225335	18.2133	12.9302	23.0637	12.3035	8.04434	5.63813	11.2572	4.96038	16.6277	7.47501	1.16731	0.0291859	0.999939	AC016027.1	22	18076527	18078884	-	2235	antisense	novel transcript	-	17	14	23	12	7	6	11	6	0.3617	0.256553	0.460318	0.241298	0.159465	0.111373	0.222933	0.0983492
ENSG00000273062	6.42823	0.923582	2.00554	2.05058	0	0	0	0	2.85198	0	3.9801	0.0293032	0.999939	AL449106.1	1	178724306	178726285	-	1980	antisense	novel transcript, antisense to RALGPS2	-	6	1	2	2	0	0	0	0	0.1441	0.0206853	0.0451827	0.0453957	0	0	0	0
ENSG00000164219	357.838	342.649	365.008	316.815	372.338	474.542	508.62	426.592	345.577	445.523	-0.36706	0.0293032	0.999939	PGGT1B	5	115204012	115262872	-	10064	protein_coding	protein geranylgeranyltransferase type I subunit beta [Source:HGNC Symbol;Acc:HGNC:8895]	-	334	371	364	309	324	505	497	516	1.57817	1.50984	1.61785	1.37987	1.63915	2.08175	2.23689	1.87835
ENSG00000090013	544.257	551.379	455.257	496.241	740.079	684.093	718.413	531.587	511.783	668.543	-0.384487	0.0294914	0.999939	BLVRB	19	40447765	40465840	-	1689	protein_coding	biliverdin reductase B [Source:HGNC Symbol;Acc:HGNC:1063]	-	508	597	454	484	644	728	702	643	14.3025	14.4768	12.0236	12.8785	19.4134	17.8817	18.8264	13.9469
ENSG00000175895	311.769	301.088	248.687	251.196	372.338	353.323	345.903	342.266	278.185	353.457	-0.344917	0.0309935	0.999939	PLEKHF2	8	95133804	95156684	+	3137	protein_coding	pleckstrin homology and FYVE domain containing 2 [Source:HGNC Symbol;Acc:HGNC:20757]	-	291	326	248	245	324	376	338	414	4.41119	4.25628	3.53626	3.50995	5.25866	4.97257	4.88047	4.83485
ENSG00000239569	34.2839	48.0263	38.1052	39.9863	29.879	26.3113	23.5378	10.7475	40.1004	22.6189	0.841347	0.0313642	0.999939	KMT2E-AS1	7	105013425	105014321	-	736	antisense	KMT2E antisense RNA 1 [Source:HGNC Symbol;Acc:HGNC:40845]	-	32	52	38	39	26	28	23	13	2.06752	2.89369	2.30947	2.38142	1.79862	1.57829	1.4155	0.647087
ENSG00000213073	32.1411	59.1093	61.1689	32.8093	26.4314	35.7081	21.491	19.8415	46.3071	25.868	0.84442	0.031375	0.999939	AL353625.1	6	160093082	160096212	+	3131	transcribed_processed_pseudogene	calcineurin like EF-hand protein 1 pseudogene [Source:NCBI gene;Acc:729603]	-	30	64	61	32	23	38	21	24	0.455634	0.83719	0.871473	0.459321	0.374015	0.50351	0.303806	0.280818
ENSG00000233024	73.9246	140.385	117.324	115.858	65.5039	85.5116	52.1924	83.4997	111.873	71.6769	0.640519	0.0315889	0.999939	AC126755.2	16	18358086	18379331	-	3030	protein_coding	nuclear pore complex interacting protein family member A5 pseudogene [Source:NCBI gene;Acc:105376752]	-	69	152	117	113	57	91	51	101	1.08289	2.0546	1.72723	1.67604	0.957805	1.24597	0.762408	1.22117
ENSG00000175206	6.42823	7.38866	7.01938	3.07587	0	1.87938	2.04676	1.65346	5.97803	1.3949	2.06315	0.0318502	0.999939	NPPA	1	11845709	11848345	-	1120	protein_coding	natriuretic peptide A [Source:HGNC Symbol;Acc:HGNC:7939]	-	6	8	7	3	0	2	2	2	0.254748	0.292549	0.279568	0.12038	0	0.0740832	0.0808857	0.0654198
ENSG00000214922	26.7843	33.249	22.0609	28.7081	16.0887	18.7938	15.3507	14.0544	27.7006	16.0719	0.789206	0.0320172	0.999939	HLA-F-AS1	6	29726601	29749049	-	4179	processed_transcript	HLA-F antisense RNA 1 [Source:HGNC Symbol;Acc:HGNC:26645]	-	25	36	22	28	14	20	15	17	0.284476	0.352823	0.235482	0.301117	0.170569	0.198548	0.162584	0.14903
ENSG00000258086	0	0	0	0	3.44757	1.87938	3.07014	1.65346	0	2.51264	-3.7566	0.0321465	0.999939	AC079313.1	12	54353792	54466985	+	546	antisense	uncharacterized LOC102724050 [Source:NCBI gene;Acc:102724050]	-	0	0	0	0	3	2	3	2	0	0	0	0	0.279752	0.151966	0.248879	0.134194
ENSG00000177340	4.28548	2.77075	13.036	1.02529	1.14919	0	1.02338	0.82673	5.27938	0.749825	2.8417	0.0322301	0.999939	FLJ13224	12	31324316	31325829	+	1514	antisense	uncharacterized LOC79857 [Source:NCBI gene;Acc:79857]	-	4	3	13	1	1	0	1	1	0.125635	0.0811564	0.384083	0.0296841	0.0336294	0	0.0299181	0.0241975
ENSG00000257103	1220.29	1887.8	1239.42	1397.47	1681.27	2151.89	1786.82	2309.06	1436.25	1982.26	-0.464879	0.0322366	0.999939	LSM14A	19	34172504	34229515	+	4748	protein_coding	LSM14A, mRNA processing body assembly factor [Source:HGNC Symbol;Acc:HGNC:24489]	-	1139	2044	1236	1363	1463	2290	1746	2793	11.4075	17.6318	11.6443	12.9013	15.6884	20.0093	16.6569	21.5505
ENSG00000182263	242.13	208.73	148.41	144.566	125.262	140.953	111.549	135.584	185.959	128.337	0.53382	0.032276	0.999939	FIGN	2	163593396	163736012	-	9942	protein_coding	fidgetin, microtubule severing factor [Source:HGNC Symbol;Acc:HGNC:13285]	-	226	226	148	141	109	150	109	164	1.08097	0.931026	0.665879	0.637375	0.55821	0.62593	0.496606	0.60432
ENSG00000181350	19.2847	17.5481	23.0637	19.4805	18.3871	45.105	26.6079	71.9255	19.8442	40.5064	-1.03951	0.0323493	0.999939	LRRC75A	17	16441577	16492153	-	3695	protein_coding	leucine rich repeat containing 75A [Source:HGNC Symbol;Acc:HGNC:32403]	-	18	19	23	19	16	48	26	87	0.231652	0.210604	0.278433	0.231094	0.22047	0.538933	0.318727	0.862585
ENSG00000138100	3.21411	3.69433	1.00277	0	6.89515	15.035	3.07014	8.2673	1.9778	8.3169	-2.06886	0.0327598	0.999939	TRIM54	2	27282392	27307439	+	2764	protein_coding	tripartite motif containing 54 [Source:HGNC Symbol;Acc:HGNC:16008]	-	3	4	1	0	6	16	3	10	0.0516132	0.0592719	0.0161834	0	0.110524	0.240154	0.0491635	0.132544
ENSG00000269949	2.14274	9.23582	8.02215	4.10116	1.14919	0	2.04676	1.65346	5.87547	1.21235	2.28456	0.0331448	0.999939	AC069307.1	4	56960927	56961373	-	447	lincRNA	novel transcript	-	2	10	8	4	1	0	2	2	0.212765	0.916262	0.800553	0.402163	0.113904	0	0.202667	0.163915
ENSG00000110025	31.0698	60.9564	35.0969	29.7334	25.2822	26.3113	17.3975	19.8415	39.2141	22.2081	0.826945	0.0339668	0.999939	SNX15	11	65027408	65040572	+	4915	protein_coding	sorting nexin 15 [Source:HGNC Symbol;Acc:HGNC:14978]	-	29	66	35	29	22	28	17	24	0.280577	0.549981	0.318531	0.26517	0.2279	0.236343	0.15667	0.17889
ENSG00000137509	1850.26	1805.6	1772.89	1904.99	2077.74	2322.91	2107.14	2102.37	1833.44	2152.54	-0.231629	0.0345903	0.999939	PRCP	11	82823502	82970584	-	12798	protein_coding	prolylcarboxypeptidase [Source:HGNC Symbol;Acc:HGNC:9344]	-	1727	1955	1768	1858	1808	2472	2059	2543	6.41694	6.2565	6.17942	6.52459	7.19285	8.01335	7.28742	7.2795
ENSG00000259224	1.07137	0	0	0	4.59676	3.75875	2.04676	1.65346	0.267843	3.01393	-3.29603	0.0346214	0.999939	SLC35G6	17	7481332	7483496	+	1697	protein_coding	solute carrier family 35 member G6 [Source:HGNC Symbol;Acc:HGNC:31351]	-	1	0	0	0	4	4	2	2	0.0280218	0	0	0	0.120011	0.0977881	0.0533836	0.0431763
ENSG00000272384	0	0	3.00831	2.05058	9.19353	7.5175	5.1169	3.30692	1.26472	6.28371	-2.30938	0.035458	0.999939	AC016405.3	8	122779971	122780830	-	860	lincRNA	novel transcript	-	0	0	3	2	8	8	5	4	0	0	0.156038	0.104516	0.473627	0.385922	0.263349	0.170396
ENSG00000257207	3.21411	2.77075	2.00554	2.05058	12.6411	10.3366	3.07014	6.61384	2.51024	8.16541	-1.69533	0.0356416	0.999939	AC112229.3	2	110402934	110473075	-	3202	protein_coding	novel transcript	-	3	3	2	2	11	11	3	8	0.0445531	0.0383731	0.0279393	0.028071	0.174911	0.142521	0.0424385	0.0915305
ENSG00000166352	228.202	216.118	187.518	193.78	286.149	328.891	266.079	220.737	206.404	275.464	-0.415487	0.0357169	0.999939	C11orf74	11	36594493	36659290	+	1474	protein_coding	chromosome 11 open reading frame 74 [Source:HGNC Symbol;Acc:HGNC:25142]	-	213	234	187	189	249	350	260	267	6.87163	6.50198	5.67481	5.76254	8.60095	9.85096	7.98979	6.63607
ENSG00000266235	4.28548	3.69433	14.0388	2.05058	2.29838	0.939688	1.02338	0.82673	6.01729	1.27205	2.27987	0.0362973	0.999939	MIR3176	16	543277	543366	+	90	miRNA	microRNA 3176 [Source:HGNC Symbol;Acc:HGNC:38345]	-	4	4	14	2	2	1	1	1	2.11346	1.82031	6.95814	0.998705	1.13144	0.460962	0.503289	0.407056
ENSG00000250999	6.42823	4.61791	5.01384	7.17704	12.6411	23.4922	6.14029	14.0544	5.80925	14.082	-1.28725	0.0372996	0.999939	AC136604.3	5	179657762	179664432	+	821	antisense	novel transcript	-	6	5	5	7	11	25	6	17	0.347525	0.249433	0.272417	0.383182	0.682173	1.2633	0.33103	0.758583
ENSG00000148730	2397.73	2026.34	2091.77	2137.73	1831.81	1648.21	1827.76	1894.04	2163.39	1800.45	0.264791	0.0374059	0.999939	EIF4EBP2	10	70404379	70428618	+	7257	protein_coding	eukaryotic translation initiation factor 4E binding protein 2 [Source:HGNC Symbol;Acc:HGNC:3289]	-	2238	2194	2086	2085	1594	1754	1786	2291	14.6649	12.3825	12.8577	12.9122	11.1835	10.0272	11.1477	11.5655
ENSG00000187790	78.2101	89.5875	81.2242	57.4163	95.3829	91.1497	132.016	126.49	76.6095	111.26	-0.538616	0.0374083	0.999939	FANCM	14	45135940	45200890	+	8468	protein_coding	FA complementation group M [Source:HGNC Symbol;Acc:HGNC:23168]	-	73	97	81	56	83	97	129	153	0.409939	0.469157	0.42787	0.297206	0.499048	0.475224	0.690031	0.661923
ENSG00000187867	14.9992	12.9302	17.0471	15.3794	10.3427	7.5175	6.14029	5.78711	15.0889	7.4469	1.03372	0.0376228	0.999939	PALM3	19	14053365	14059159	-	2533	protein_coding	paralemmin 3 [Source:HGNC Symbol;Acc:HGNC:33274]	-	14	14	17	15	9	8	6	7	0.262827	0.226371	0.300207	0.266137	0.180906	0.131028	0.107294	0.101242
ENSG00000109956	7.4996	2.77075	1.00277	2.05058	25.2822	4.69844	6.14029	10.7475	3.33092	11.7171	-1.8158	0.0377109	0.999939	B3GAT1	11	134378504	134411918	-	11425	protein_coding	beta-1,3-glucuronyltransferase 1 [Source:HGNC Symbol;Acc:HGNC:921]	-	7	3	1	2	22	5	6	13	0.0291353	0.0107545	0.00391517	0.00786726	0.0980418	0.0181561	0.0237878	0.0416854
ENSG00000130962	358.909	347.267	318.88	266.576	366.592	381.513	468.708	480.33	322.908	424.286	-0.394693	0.0381728	0.999939	PRRG1	X	37349275	37457295	+	6180	protein_coding	proline rich and Gla domain 1 [Source:HGNC Symbol;Acc:HGNC:9469]	-	335	376	318	260	319	406	458	581	2.57771	2.49188	2.30169	1.89075	2.62813	2.7255	3.35689	3.44417
ENSG00000073792	1319.93	1632.89	1127.11	1343.13	864.192	1133.26	892.388	1182.22	1355.77	1018.02	0.412918	0.0382619	0.999939	IGF2BP2	3	185643739	185825056	-	4735	protein_coding	insulin like growth factor 2 mRNA binding protein 2 [Source:HGNC Symbol;Acc:HGNC:28867]	-	1232	1768	1124	1310	752	1206	872	1430	12.3728	15.2929	10.6183	12.4337	8.08616	10.5666	8.34173	11.064
ENSG00000271075	3.21411	6.46508	3.00831	2.05058	0	0	1.02338	0.82673	3.68452	0.462528	2.93699	0.0387161	0.999939	AL139317.4	14	52871458	52872217	+	760	processed_pseudogene	golgi membrane protein 1 (GOLM1) pseudogene	-	3	7	3	2	0	0	1	1	0.187709	0.377235	0.176569	0.118268	0	0	0.0596	0.0482041
ENSG00000259015	0	1.84716	1.00277	1.02529	4.59676	4.69844	3.07014	6.61384	0.968806	4.7448	-2.26805	0.0391682	0.999939	AL442663.4	14	72960595	72961993	+	289	processed_pseudogene	chromosome 17 open reading frame 98 (C17orf98) pseudogene	-	0	2	1	1	4	5	3	8	0	0.283439	0.154778	0.155508	0.704704	0.717761	0.4702	1.01412
ENSG00000280213	21.4274	19.3952	23.0637	16.4047	10.3427	6.57782	11.2572	14.0544	20.0727	10.558	0.920303	0.0395706	0.999939	UCKL1-AS1	20	63953384	63956985	+	3602	antisense	UCKL1 antisense RNA 1 [Source:HGNC Symbol;Acc:HGNC:31967]	-	20	21	23	16	9	7	11	17	0.264036	0.238783	0.285622	0.19963	0.127217	0.0806236	0.138328	0.172903
ENSG00000274515	6.42823	2.77075	4.01107	6.15174	1.14919	1.87938	1.02338	0	4.84045	1.01299	2.28688	0.0396791	0.999939	AC105020.5	15	75645020	75645442	+	423	antisense	novel transcript, antisense to IMP3	-	6	3	4	6	1	2	1	0	0.67451	0.290475	0.422987	0.637471	0.120366	0.196154	0.107083	0
ENSG00000278517	0	0	0	0	1.14919	0.939688	6.14029	2.48019	0	2.67734	-3.85731	0.0398577	0.999939	MIR6865	17	4970086	4970150	-	65	miRNA	microRNA 6865 [Source:HGNC Symbol;Acc:HGNC:50182]	-	0	0	0	0	1	1	6	3	0	0	0	0	0.783306	0.638256	4.18117	1.69085
ENSG00000270248	4.28548	1.84716	2.00554	3.07587	0	0	0	0.82673	2.80351	0.206682	3.23575	0.0401825	0.999939	AC011468.4	19	52110318	52110726	-	409	processed_pseudogene	transmembrane protein 50B (TMEM50B) pseudogene	-	4	2	2	3	0	0	0	1	0.465066	0.200278	0.218733	0.329646	0	0	0	0.0895723
ENSG00000279894	0	0.923582	0	0	3.44757	0.939688	2.04676	5.78711	0.230896	3.05528	-3.33377	0.0403129	0.999939	Z73965.1	X	103596608	103598904	+	2297	TEC	TEC	-	0	1	0	0	3	1	2	7	0	0.0178306	0	0	0.0664974	0.0180612	0.0394392	0.111644
ENSG00000102981	31.0698	24.9367	27.0747	27.6829	45.9676	52.6225	55.2626	27.2821	27.691	45.2837	-0.706206	0.0405357	0.999939	PARD6A	16	67660946	67662778	+	1488	protein_coding	par-6 family cell polarity regulator alpha [Source:HGNC Symbol;Acc:HGNC:15943]	-	29	27	27	27	40	56	54	33	0.926771	0.74317	0.811649	0.815475	1.36868	1.56132	1.64381	0.812472
ENSG00000124466	13.9278	19.3952	8.02215	9.22762	4.59676	3.75875	9.21043	2.48019	12.6432	5.01153	1.35594	0.0407813	0.999939	LYPD3	19	43460787	43465660	-	2519	protein_coding	LY6/PLAUR domain containing 3 [Source:HGNC Symbol;Acc:HGNC:24880]	-	13	21	8	9	4	4	9	3	0.24541	0.341443	0.142059	0.16057	0.0808493	0.0658779	0.161836	0.0436305
ENSG00000273295	2.14274	8.31224	14.0388	13.3288	0	1.87938	1.02338	5.78711	9.45563	2.17247	2.06236	0.0408321	0.999939	AP000350.6	22	23901432	23907068	-	5637	lincRNA	novel transcript	-	2	9	14	13	0	2	1	7	0.0168717	0.0653915	0.111093	0.103644	0	0.0147194	0.00803548	0.0454933
ENSG00000285870	2.14274	2.77075	2.00554	4.10116	0	0	0	0.82673	2.75505	0.206682	3.21637	0.0409609	0.999939	AC012673.1	12	30696121	30700220	+	2293	lincRNA	novel transcript	-	2	3	2	4	0	0	0	1	0.0414766	0.0535851	0.0390152	0.0783981	0	0	0	0.0159769
ENSG00000188906	47.1403	97.8997	62.1716	85.0991	72.399	147.531	100.291	173.613	73.0777	123.459	-0.758121	0.0411399	0.999939	LRRK2	12	40196744	40369285	+	13491	protein_coding	leucine rich repeat kinase 2 [Source:HGNC Symbol;Acc:HGNC:18618]	-	44	106	62	83	63	157	98	210	0.155091	0.321802	0.205568	0.276493	0.237761	0.482796	0.329035	0.570259
ENSG00000274615	26.7843	30.4782	25.0692	6.15174	17.2379	0	4.09352	1.65346	22.1209	5.74621	1.97676	0.0414903	0.999939	AC233968.1	17	38078262	38124770	+	1300	unprocessed_pseudogene	aminopeptidase puromycin sensitive pseudogene [Source:NCBI gene;Acc:440434]	-	25	33	25	6	15	0	4	2	0.91448	1.03968	0.860209	0.207423	0.587479	0	0.139372	0.0563617
ENSG00000272137	0	0	0	0	4.59676	2.81906	0	5.78711	0	3.30073	-4.16233	0.0416734	0.999939	AL451064.1	6	79561132	79561602	+	471	lincRNA	novel transcript	-	0	0	0	0	4	3	0	7	0	0	0	0	0.432398	0.264246	0	0.54447
ENSG00000227006	7.4996	12.0066	4.01107	1.02529	1.14919	0	2.04676	1.65346	6.13563	1.21235	2.34465	0.0419217	0.999939	AL136988.2	1	230258694	230268483	-	861	antisense	novel transcript	-	7	13	4	1	1	0	2	2	0.386609	0.618397	0.207809	0.0521971	0.0591346	0	0.105217	0.0850989
ENSG00000175727	1484.92	1777.9	1791.95	1332.88	1019.33	1230.05	1379.52	1306.23	1596.91	1233.78	0.372017	0.0420114	0.999939	MLXIP	12	122078722	122147347	+	13905	protein_coding	MLX interacting protein [Source:HGNC Symbol;Acc:HGNC:17055]	bHLH	1386	1925	1787	1300	887	1309	1348	1580	4.73991	5.67005	5.74858	4.20167	3.24786	3.9055	4.39115	4.16278
ENSG00000269352	110.351	112.677	104.288	73.8209	87.3385	52.6225	74.7068	57.8711	100.284	68.1347	0.563921	0.0420186	0.999939	PTOV1-AS2	19	49856970	49859289	-	1023	antisense	PTOV1 antisense RNA 2 [Source:HGNC Symbol;Acc:HGNC:51284]	-	103	122	104	72	76	56	73	70	4.78783	4.8844	4.54742	3.16305	3.78253	2.27102	3.23226	2.5068
ENSG00000273183	2.14274	0	1.00277	1.02529	3.44757	7.5175	5.1169	3.30692	1.0427	4.84723	-2.25301	0.0425439	0.999939	AC093726.2	7	154956429	154957107	+	679	antisense	novel transcript, antisense to PAXIP1	-	2	0	1	1	3	8	5	4	0.140068	0	0.0658776	0.0661881	0.224955	0.488797	0.333549	0.215818
ENSG00000201496	6.42823	1.84716	0	5.12645	11.4919	9.39688	7.16367	13.2277	3.35046	10.32	-1.64175	0.042719	0.999939	RN7SKP275	4	5458581	5458881	-	301	misc_RNA	RNA, 7SK small nuclear pseudogene 275 [Source:HGNC Symbol;Acc:HGNC:45999]	-	6	2	0	5	10	10	7	16	0.947899	0.272139	0	0.74654	1.69152	1.37829	1.05339	1.94738
ENSG00000213762	429.62	398.988	365.008	410.116	460.826	474.542	548.532	481.157	400.933	491.264	-0.293418	0.0430767	0.999939	ZNF134	19	57614233	57624723	+	5138	protein_coding	zinc finger protein 134 [Source:HGNC Symbol;Acc:HGNC:12918]	zf-C2H2	401	432	364	400	401	505	536	582	3.71131	3.44363	3.16894	3.49877	3.9737	4.07761	4.72531	4.14979
ENSG00000246889	16.0706	21.2424	11.0305	17.4299	13.7903	7.5175	4.09352	4.96038	16.4433	7.59042	1.14099	0.043125	0.999939	AP000487.1	11	70372246	70398488	-	3078	antisense	novel transcript	-	15	23	11	17	12	8	4	6	0.23174	0.306046	0.159857	0.248216	0.198499	0.107827	0.0588642	0.0714134
ENSG00000205572	64.2823	26.7839	106.293	51.2645	49.4152	31.0097	24.5611	22.3217	62.156	31.8269	0.970909	0.0431295	0.999939	SERF1B	5	70025247	70043113	+	3051	protein_coding	small EDRK-rich factor 1B [Source:HGNC Symbol;Acc:HGNC:10756]	-	60	29	106	50	43	33	24	27	0.935161	0.389299	1.55407	0.736508	0.717581	0.448724	0.356311	0.324204
ENSG00000239605	9.64234	0.923582	2.00554	1.02529	1.14919	0	0	0	3.39919	0.287298	3.51033	0.0431996	0.999939	STPG4	2	47045538	47155378	-	3273	protein_coding	sperm-tail PG-rich repeat containing 4 [Source:HGNC Symbol;Acc:HGNC:26850]	-	9	1	2	1	1	0	0	0	0.13076	0.0125136	0.0273333	0.0137311	0.015556	0	0	0
ENSG00000170417	88.9238	39.714	57.1578	65.6186	129.859	54.5019	134.063	109.955	62.8536	107.095	-0.769641	0.0432877	0.999939	TMEM182	2	102736905	103019900	+	6071	protein_coding	transmembrane protein 182 [Source:HGNC Symbol;Acc:HGNC:26391]	-	83	43	57	64	113	58	131	133	0.650123	0.290092	0.419974	0.473772	0.947683	0.396347	0.977396	0.80258
ENSG00000261215	9.64234	4.61791	1.00277	4.10116	0	0	2.04676	0.82673	4.84105	0.718373	2.73563	0.0433727	0.999939	AL162231.4	9	34661903	34666029	-	3264	processed_transcript	novel transcript (novel gene-CCL27 readthrough)	-	9	5	1	4	0	0	2	1	0.13112	0.0627404	0.0137043	0.0550757	0	0	0.0277549	0.011224
ENSG00000174564	3.21411	12.9302	4.01107	3.07587	18.3871	11.2763	16.3741	12.4009	5.8078	14.6096	-1.30627	0.0435294	0.999939	IL20RB	3	136946230	137011085	+	2473	protein_coding	interleukin 20 receptor subunit beta [Source:HGNC Symbol;Acc:HGNC:6004]	-	3	14	4	3	16	12	16	15	0.0576866	0.231863	0.0723508	0.0545189	0.329413	0.20131	0.293059	0.22221
ENSG00000108352	114.637	116.371	102.282	94.3268	94.2337	73.2957	80.8471	65.3116	106.904	78.422	0.453197	0.0436585	0.999939	RAPGEFL1	17	40177010	40195656	+	5711	protein_coding	Rap guanine nucleotide exchange factor like 1 [Source:HGNC Symbol;Acc:HGNC:17428]	-	107	126	102	92	82	78	79	79	0.890941	0.903619	0.798905	0.723978	0.731049	0.566618	0.626577	0.506771
ENSG00000206013	0	1.84716	0	0	0	10.3366	7.16367	4.13365	0.461791	5.40847	-3.46575	0.0439686	0.999939	IFITM5	11	298200	299526	-	736	protein_coding	interferon induced transmembrane protein 5 [Source:HGNC Symbol;Acc:HGNC:16644]	-	0	2	0	0	0	11	7	5	0	0.111296	0	0	0	0.620044	0.430804	0.24888
ENSG00000275882	245.344	27.7075	17.0471	63.568	27.5806	50.7432	17.3975	28.1088	88.4166	30.9575	1.51169	0.0439994	0.999939	IKBKGP1	X	154639978	154648275	-	1073	unprocessed_pseudogene	inhibitor of nuclear factor kappa B kinase subunit gamma pseudogene 1 [Source:HGNC Symbol;Acc:HGNC:24455]	-	229	30	17	62	24	54	17	34	10.1488	1.14511	0.70869	2.59682	1.13882	2.08786	0.717644	1.16085
ENSG00000238832	2.14274	0.923582	1.00277	4.10116	1.14919	11.2763	6.14029	13.2277	2.04256	7.94835	-1.98774	0.0440511	0.999939	RF01233	7	107603363	107603507	+	145	snoRNA		-	2	1	1	4	1	12	6	16	0.655903	0.282461	0.308489	1.23977	0.351137	3.43337	1.87432	4.04249
ENSG00000258413	1.07137	9.23582	2.00554	6.15174	2.29838	0	0	0	4.61612	0.574596	3.20743	0.0441398	0.999939	AL158801.2	14	55262767	55272075	-	748	lincRNA	novel transcript	-	1	10	2	6	2	0	0	0	0.0635735	0.547552	0.119601	0.360495	0.136136	0	0	0
ENSG00000230417	4.28548	0.923582	3.00831	3.07587	0	0	0	0.82673	2.82331	0.206682	3.24433	0.0445736	0.999939	LINC00856	10	78179185	78551355	+	9354	lincRNA	long intergenic non-protein coding RNA 856 [Source:HGNC Symbol;Acc:HGNC:45111]	-	4	1	3	3	0	0	0	1	0.0203348	0.00437854	0.014346	0.0144136	0	0	0	0.00391652
ENSG00000236404	24.6415	21.2424	22.0609	38.961	35.6249	62.0194	31.7248	52.084	26.7265	45.3633	-0.770335	0.044737	0.999939	VLDLR-AS1	9	2421597	2643359	-	5989	antisense	VLDLR antisense RNA 1 [Source:HGNC Symbol;Acc:HGNC:49621]	-	23	23	22	38	31	66	31	63	0.182621	0.15729	0.164314	0.285154	0.263543	0.457191	0.234459	0.385375
ENSG00000123908	1199.94	1140.62	950.624	806.904	750.422	732.017	730.694	913.536	1024.52	781.667	0.389926	0.0447502	0.999939	AGO2	8	140520156	140635619	-	15833	protein_coding	argonaute 2, RISC catalytic component [Source:HGNC Symbol;Acc:HGNC:3263]	-	1120	1235	948	787	653	779	714	1105	3.36382	3.19471	2.67826	2.23389	2.09988	2.04118	2.04265	2.5568
ENSG00000127774	36.4266	33.249	42.1163	21.5311	43.6693	43.2256	68.5665	57.0443	33.3307	53.1264	-0.673811	0.0448332	0.999939	EMC6	17	3668815	3669668	+	769	protein_coding	ER membrane protein complex subunit 6 [Source:HGNC Symbol;Acc:HGNC:28430]	-	34	36	42	21	38	46	67	69	2.10247	1.91736	2.44304	1.22728	2.51595	2.48164	3.94646	3.28715
ENSG00000240859	6.42823	21.2424	13.036	23.5817	24.133	31.9494	39.9119	27.2821	16.0721	30.8191	-0.934067	0.0449508	0.999939	AC093627.4	7	149571	155465	+	5175	lincRNA	uncharacterized LOC100507642 [Source:NCBI gene;Acc:100507642]	-	6	23	13	23	21	34	39	33	0.0551339	0.182031	0.112367	0.199741	0.206611	0.272569	0.341361	0.233615
ENSG00000249839	42.8548	6.46508	43.119	4.10116	9.19353	5.63813	12.2806	2.48019	24.135	7.3981	1.71583	0.0450014	0.999939	AC011330.1	15	43663654	43684339	-	3235	unprocessed_pseudogene	histidine acid phosphatase domain containing 2A (HISPPD2A) pseudogene	-	40	7	43	4	8	6	12	3	0.587981	0.0886239	0.594568	0.0555694	0.12591	0.0769458	0.168022	0.0339738
ENSG00000273513	10.7137	16.6245	11.0305	19.4805	0	4.69844	0	9.92076	14.4623	3.6548	1.93872	0.0450952	0.999939	TBC1D3K	17	37924415	37935365	+	2116	protein_coding	TBC1 domain family member 3K [Source:HGNC Symbol;Acc:HGNC:51245]	-	10	18	11	19	0	5	0	12	0.22473	0.348405	0.232533	0.403541	0	0.0980307	0	0.20776
ENSG00000182220	4447.26	4028.67	4211.63	3816.13	4699.04	4970.95	5065.74	4632.17	4125.92	4841.97	-0.230901	0.0451453	0.999939	ATP6AP2	X	40579372	40606848	+	9560	protein_coding	ATPase H+ transporting accessory protein 2 [Source:HGNC Symbol;Acc:HGNC:18305]	-	4151	4362	4200	3722	4089	5290	4950	5603	20.6477	18.6877	19.6516	17.4972	21.7773	22.9565	23.4535	21.4714
ENSG00000273026	8.57097	18.4716	18.0498	21.5311	8.04434	9.39688	7.16367	8.2673	16.6559	8.21805	1.02014	0.0451572	0.999939	AL358472.3	1	153966516	153966930	+	415	antisense	novel transcript, antisense to SLC39A1	-	8	20	18	21	7	10	7	10	0.916684	1.97383	1.94013	2.27416	0.858805	0.999677	0.764029	0.882773
ENSG00000259644	1.07137	2.77075	3.00831	4.10116	1.14919	0	0	0	2.7379	0.287298	3.20944	0.0452314	0.999939	AC022613.3	15	29728186	29729531	-	1346	sense_intronic	novel transcript	-	1	3	3	4	1	0	0	0	0.0353291	0.0912858	0.0996973	0.133556	0.0378268	0	0	0
ENSG00000251580	11.7851	16.6245	11.0305	9.22762	19.5362	20.6731	19.4442	28.1088	12.1669	21.9406	-0.851764	0.045836	0.999939	LINC02482	4	6648696	6673896	-	1167	lincRNA	long intergenic non-protein coding RNA 2482 [Source:HGNC Symbol;Acc:HGNC:53458]	-	11	18	11	9	17	22	19	34	0.448228	0.631726	0.421628	0.346594	0.741691	0.782095	0.737467	1.06735
ENSG00000166347	305.341	254.909	278.77	314.764	432.096	312.916	454.381	328.212	288.446	381.901	-0.403948	0.0469228	0.999939	CYB5A	18	74250847	74292016	-	9313	protein_coding	cytochrome b5 type A [Source:HGNC Symbol;Acc:HGNC:2570]	-	285	276	278	307	376	333	444	397	1.45523	1.2138	1.33525	1.48149	2.05562	1.48341	2.1595	1.5617
ENSG00000230054	0	0	0	0	6.89515	1.87938	1.02338	0.82673	0	2.65616	-3.82797	0.0473909	0.999939	TEX53	9	114656304	114662374	-	576	protein_coding	testis expressed 53 [Source:HGNC Symbol;Acc:HGNC:53655]	-	0	0	0	0	6	2	1	1	0	0	0	0	0.530363	0.144051	0.0786389	0.0636026
ENSG00000224677	1.07137	1.84716	12.0332	3.07587	0	0	0	1.65346	4.50691	0.413365	3.26521	0.0477329	0.999939	PDIA3P2	15	43649123	43649280	+	158	unprocessed_pseudogene	protein disulfide isomerase family A member 3 pseudogene 2 [Source:HGNC Symbol;Acc:HGNC:49403]	-	1	2	12	3	0	0	0	2	0.300968	0.518442	3.39728	0.853324	0	0	0	0.463735
ENSG00000134291	672.821	674.215	601.661	676.692	826.268	805.313	722.507	774.646	656.347	782.183	-0.252866	0.0481648	0.999939	TMEM106C	12	47963569	47968878	+	3475	protein_coding	transmembrane protein 106C [Source:HGNC Symbol;Acc:HGNC:28775]	-	628	730	600	660	719	857	706	937	8.59374	8.6039	7.72332	8.5357	10.5346	10.2314	9.20258	9.87829
ENSG00000204160	789.601	773.039	765.112	1019.14	630.906	662.48	717.39	667.998	836.723	669.693	0.321005	0.0482571	0.999939	ZDHHC18	1	26826710	26857602	+	5436	protein_coding	zinc finger DHHC-type containing 18 [Source:HGNC Symbol;Acc:HGNC:20712]	-	737	837	763	994	549	705	701	808	6.44712	6.30628	6.27845	8.21782	5.14207	5.38044	5.84115	5.44539
ENSG00000278599	12.8565	7.38866	44.1218	53.3151	9.19353	9.39688	9.21043	18.1881	29.4205	11.4972	1.34608	0.0482866	0.999939	TBC1D3E	17	38127951	38138862	+	2076	protein_coding	TBC1 domain family member 3E [Source:HGNC Symbol;Acc:HGNC:27071]	-	12	8	44	52	8	10	9	22	0.274873	0.15783	0.948053	1.12571	0.196204	0.199839	0.19637	0.388233
ENSG00000143473	24.6415	37.8669	27.0747	32.8093	22.9838	18.7938	17.3975	16.5346	30.5981	18.9274	0.70367	0.0484225	0.999939	KCNH1	1	210676823	211134180	-	9812	protein_coding	potassium voltage-gated channel subfamily H member 1 [Source:HGNC Symbol;Acc:HGNC:6250]	-	23	41	27	32	20	20	17	20	0.111467	0.171141	0.123087	0.146569	0.103781	0.084563	0.0784786	0.074674
ENSG00000126561	151.063	188.411	138.382	155.844	165.484	252.776	227.191	207.509	158.425	213.24	-0.429188	0.0484662	0.999939	STAT5A	17	42287547	42311943	+	5754	protein_coding	signal transducer and activator of transcription 5A [Source:HGNC Symbol;Acc:HGNC:11366]	STAT	141	204	138	152	144	269	222	251	1.16527	1.45207	1.07279	1.1872	1.2742	1.9395	1.7476	1.59809
ENSG00000253366	0	0.923582	5.01384	0	6.89515	2.81906	20.4676	3.30692	1.48436	8.37219	-2.48259	0.0487338	0.999939	AC139272.1	5	70751184	70795914	+	640	unprocessed_pseudogene	glucuronidase, beta (GUSB) pseudogene	-	0	1	5	0	6	3	20	4	0	0.0639952	0.34946	0	0.477327	0.194468	1.4155	0.228969
ENSG00000275371	11.7851	16.6245	14.0388	7.17704	3.44757	6.57782	7.16367	4.96038	12.4063	5.53736	1.1616	0.0490699	0.999939	AC012645.4	16	30110895	30111955	+	1061	antisense	novel transcript, antisense to GDPD3	-	11	18	14	7	3	7	7	6	0.493009	0.694839	0.590228	0.296505	0.143963	0.27371	0.298842	0.207173
ENSG00000060709	7.4996	0	2.00554	5.12645	0	0	0	0.82673	3.6579	0.206682	3.61825	0.0491715	0.999939	RIMBP2	12	130396137	130716281	-	9655	protein_coding	RIMS binding protein 2 [Source:HGNC Symbol;Acc:HGNC:30339]	-	7	0	2	5	0	0	0	1	0.0344765	0	0.00926585	0.0232738	0	0	0	0.00379442
ENSG00000184182	237.844	267.839	242.67	327.068	334.415	486.758	302.921	343.92	268.855	367.003	-0.449405	0.0492727	0.999939	UBE2F	2	237966827	238042782	+	4238	protein_coding	ubiquitin conjugating enzyme E2 F (putative) [Source:HGNC Symbol;Acc:HGNC:12480]	-	222	290	242	319	291	518	296	416	2.49098	2.80262	2.55424	3.38282	3.49604	5.0708	3.16366	3.59608

## Sheet: D_MAFF_KDvsD_C_deg_all
gene_id	O529D_MAF_KD	O571D_MAF_KD	O633D_MAF_KD	O781D_MAF_KD	O529D_C	O571D_C	O633D_C	O781D_C	D_MAFF_KD	D_C	log2FoldChange	pvalue	padj	gene_name	gene_chr	gene_start	gene_end	gene_strand	gene_length	gene_biotype	gene_description	tf_family	O529D_MAF_KD_count	O571D_MAF_KD_count	O633D_MAF_KD_count	O781D_MAF_KD_count	O529D_C_count	O571D_C_count	O633D_C_count	O781D_C_count	O529D_MAF_KD_fpkm	O571D_MAF_KD_fpkm	O633D_MAF_KD_fpkm	O781D_MAF_KD_fpkm	O529D_C_fpkm	O571D_C_fpkm	O633D_C_fpkm	O781D_C_fpkm
ENSG00000185022	82.2117	156.743	133.979	83.5573	600.991	901.412	1128.05	878.573	114.123	877.256	-2.93957	8.30166e-22	2.36489e-17	MAFF	22	38200767	38216511	+	5615	protein_coding	MAF bZIP transcription factor F [Source:HGNC Symbol;Acc:HGNC:6780]	TF_bZIP	74	162	164	79	511	936	1071	1038	0.635902	1.20915	1.04238	0.649469	4.63357	6.91567	8.63971	6.77243
ENSG00000090905	2037.52	2110.23	2235.98	2444.32	1170.23	1123.88	1333.43	1427.05	2207.01	1263.65	0.804195	1.22309e-07	0.00174211	TNRC6A	16	24610209	24827632	+	12924	protein_coding	trinucleotide repeat containing 6A [Source:HGNC Symbol;Acc:HGNC:11969]	-	1834	2181	2737	2311	995	1167	1266	1686	6.84716	7.07251	7.55803	8.25438	3.91986	3.74612	4.43707	4.77923
ENSG00000105778	919.882	985.933	950.926	1024.9	604.519	583.607	628.799	722.834	970.41	634.94	0.611146	1.24781e-05	0.0959921	AVL9	7	32495426	32588721	+	14757	protein_coding	AVL9 cell migration associated [Source:HGNC Symbol;Acc:HGNC:28994]	-	828	1019	1164	969	514	606	597	854	2.70733	2.89395	2.81505	3.03115	1.77341	1.70366	1.83247	2.1201
ENSG00000137463	119.985	117.074	158.488	142.788	255.215	262.912	207.493	246.305	134.583	242.981	-0.849979	1.88001e-05	0.0959921	MGARP	4	139266163	139280338	-	1339	protein_coding	mitochondria localized glutamic acid rich protein [Source:HGNC Symbol;Acc:HGNC:29969]	-	108	121	194	135	217	273	197	291	3.89181	3.78721	5.17073	4.65409	8.25133	8.45843	6.66416	7.96177
ENSG00000149948	3705.08	925.945	2871.57	1852.01	655.092	353.438	902.648	647.504	2338.65	639.67	1.87037	1.896e-05	0.0959921	HMGA2	12	65824131	65966295	+	15403	protein_coding	high mobility group AT-hook 2 [Source:HGNC Symbol;Acc:HGNC:5009]	HMGI/HMGY	3335	957	3515	1751	557	367	857	765	10.4472	2.60388	8.14424	5.24762	1.84117	0.988482	2.5202	1.81951
ENSG00000073792	1713.11	1998.96	1567.72	1904.9	884.432	1161.43	918.447	1210.37	1796.17	1043.67	0.78249	2.02181e-05	0.0959921	IGF2BP2	3	185643739	185825056	-	4735	protein_coding	insulin like growth factor 2 mRNA binding protein 2 [Source:HGNC Symbol;Acc:HGNC:28867]	-	1542	2066	1919	1801	752	1206	872	1430	15.7135	18.2863	14.4639	17.558	8.08616	10.5666	8.34173	11.064
ENSG00000124145	887.664	652.129	980.336	885.285	2098.17	1264.48	1501.96	1680.12	851.353	1636.18	-0.942176	3.77878e-05	0.15378	SDC4	20	45325288	45348424	-	2613	protein_coding	syndecan 4 [Source:HGNC Symbol;Acc:HGNC:10661]	-	799	674	1200	837	1784	1313	1426	1985	14.7542	10.8102	16.3898	14.7866	34.7616	20.8465	24.7195	27.8303
ENSG00000106609	2364.14	2534.01	2480.25	2257.11	3140.21	3513.2	3324.1	3272.22	2408.88	3312.43	-0.459458	5.0272e-05	0.179012	TMEM248	7	66921225	66958551	+	5086	protein_coding	transmembrane protein 248 [Source:HGNC Symbol;Acc:HGNC:25476]	-	2128	2619	3036	2134	2670	3648	3156	3866	20.1885	21.5811	21.3038	19.3687	26.7288	29.7568	28.1074	27.8473
ENSG00000162704	5394.86	5382.48	5422.89	5435.46	6613.25	7392.35	7320.19	7259.66	5408.92	7146.36	-0.401944	8.01859e-05	0.253806	ARPC5	1	183620846	183635757	-	10624	protein_coding	actin related protein 2/3 complex subunit 5 [Source:HGNC Symbol;Acc:HGNC:708]	-	4856	5563	6638	5139	5623	7676	6950	8577	22.0546	21.945	22.2987	22.3291	26.9479	29.9747	29.6317	29.5763
ENSG00000160712	365.509	328.967	322.694	223.172	145.837	181.053	192.748	147.275	310.085	166.728	0.895375	0.000103044	0.293541	IL6R	1	154405193	154469450	+	6453	protein_coding	interleukin 6 receptor [Source:HGNC Symbol;Acc:HGNC:6019]	-	329	340	395	211	124	188	183	174	2.46004	2.20817	2.18457	1.50939	0.978374	1.20866	1.28454	0.987836
ENSG00000149547	1877.54	1676.76	1496.65	1493.45	2508.64	2707.13	2126.54	2814.31	1636.1	2539.15	-0.634462	0.000141702	0.366971	EI24	11	125569216	125584687	+	3558	protein_coding	EI24, autophagy associated transmembrane protein [Source:HGNC Symbol;Acc:HGNC:13276]	-	1690	1733	1832	1412	2133	2811	2019	3325	22.9187	20.413	18.376	18.3194	30.5232	32.7765	25.7034	34.236
ENSG00000137075	954.322	846.606	773.648	848.265	566.884	607.683	628.799	594.18	855.71	599.386	0.51272	0.000179729	0.423247	RNF38	9	36336396	36487548	-	6138	protein_coding	ring finger protein 38 [Source:HGNC Symbol;Acc:HGNC:18052]	-	859	875	947	802	482	631	597	702	6.75266	5.97442	5.50622	6.03155	3.9982	4.26492	4.40562	4.18994
ENSG00000054983	404.393	380.247	402.755	473.844	269.328	276.395	301.234	245.459	415.31	273.104	0.605204	0.000193148	0.423247	GALC	14	87837820	87993665	-	6825	protein_coding	galactosylceramidase [Source:HGNC Symbol;Acc:HGNC:4115]	-	364	393	493	448	229	287	286	290	2.5734	2.41326	2.57795	3.0301	1.70835	1.74457	1.89812	1.55666
ENSG00000170291	435.5	395.728	427.263	363.845	603.343	610.572	715.167	534.931	405.584	616.003	-0.602119	0.000260335	0.529725	ELP5	17	7251416	7259940	+	2768	protein_coding	elongator acetyltransferase complex subunit 5 [Source:HGNC Symbol;Acc:HGNC:30617]	-	392	409	523	344	513	634	679	632	6.83327	6.19258	6.74321	5.73685	9.43617	9.50235	11.1113	8.36466
ENSG00000154310	315.515	390.89	415.009	397.691	258.744	264.838	247.517	230.223	379.776	250.331	0.603353	0.000324499	0.578061	TNIK	3	171061339	171460408	-	8523	protein_coding	TRAF2 and NCK interacting kinase [Source:HGNC Symbol;Acc:HGNC:30765]	-	284	404	508	376	220	275	235	272	1.60781	1.98657	2.12717	2.03646	1.31424	1.33859	1.24892	1.16916
ENSG00000013293	219.972	83.2093	156.037	49.7113	52.9248	8.66742	34.7578	16.9282	127.232	28.3195	2.17626	0.000333172	0.578061	SLC7A14	3	170459584	170586074	-	10459	protein_coding	solute carrier family 7 member 14 [Source:HGNC Symbol;Acc:HGNC:29326]	-	198	86	191	47	45	9	33	20	0.913447	0.344606	0.651739	0.207438	0.219062	0.0356993	0.142917	0.0700547
ENSG00000180801	8994.4	10697.2	6378.72	10534.6	5918.17	5553.89	5243.15	5097.08	9151.23	5453.07	0.746877	0.000344966	0.578061	ARSJ	4	113900284	113979727	-	5146	protein_coding	arylsulfatase family member J [Source:HGNC Symbol;Acc:HGNC:26286]	-	8096	11056	7808	9960	5032	5767	4978	6022	75.9118	90.0416	54.1503	89.3451	49.787	46.4931	43.8172	42.8714
ENSG00000100697	1639.79	1525.83	1252.38	1771.63	936.181	1017.94	733.073	1091.02	1547.41	944.554	0.71145	0.000412352	0.652594	DICER1	14	95086228	95158010	-	12294	protein_coding	dicer 1, ribonuclease III [Source:HGNC Symbol;Acc:HGNC:17098]	-	1476	1577	1533	1675	796	1057	696	1289	5.79297	5.37593	4.4502	6.28931	3.29659	3.56689	2.56434	3.84111
ENSG00000165566	4.44387	1.9351	15.522	101.538	2.35221	2.88914	1.05327	1.69282	30.8597	1.99686	3.94966	0.00059162	0.87912	AMER2	13	25161684	25172288	-	10605	protein_coding	APC membrane recruitment protein 2 [Source:HGNC Symbol;Acc:HGNC:26360]	-	4	2	19	96	2	3	1	2	0.0181994	0.00790377	0.0639402	0.417871	0.00960205	0.011736	0.00427119	0.00690902
ENSG00000187742	545.486	633.745	654.374	672.689	392.82	495.006	419.2	396.12	626.574	425.786	0.557472	0.000617208	0.87912	SECISBP2	9	89318506	89359662	+	9813	protein_coding	SECIS binding protein 2 [Source:HGNC Symbol;Acc:HGNC:30972]	-	491	655	801	636	334	514	398	468	2.41428	2.7974	2.91314	2.99183	1.73296	2.17305	1.83713	1.74719
ENSG00000111266	498.825	402.501	609.442	575.382	338.719	249.429	329.672	345.335	521.537	315.789	0.72438	0.000710756	0.964157	DUSP16	12	12474210	12562383	-	5724	protein_coding	dual specificity phosphatase 16 [Source:HGNC Symbol;Acc:HGNC:17909]	-	449	416	746	544	288	259	313	408	3.78491	3.04585	4.65125	4.38713	2.56175	1.87719	2.47688	2.61131
ENSG00000064393	2157.5	2369.53	2023.58	1813.93	1428.97	1384.86	1093.29	1578.55	2091.14	1371.42	0.608406	0.000780226	0.999934	HIPK2	7	139561570	139777778	-	15402	protein_coding	homeodomain interacting protein kinase 2 [Source:HGNC Symbol;Acc:HGNC:14402]	-	1942	2449	2477	1715	1215	1438	1038	1865	6.08388	6.66387	5.73957	5.14006	4.01646	3.87338	3.05267	4.43607
ENSG00000118579	904.328	954.004	758.943	872.592	623.337	646.205	616.16	647.504	872.467	633.301	0.461383	0.000866028	0.999934	MED28	4	17614631	17634105	+	10982	protein_coding	mediator complex subunit 28 [Source:HGNC Symbol;Acc:HGNC:24628]	-	814	986	929	825	530	671	585	765	3.57644	3.76279	3.01901	3.4678	2.45719	2.53483	2.41287	2.55198
ENSG00000183671	494.381	502.158	767.113	473.844	690.375	1020.83	1168.07	1213.75	559.374	1023.26	-0.870874	0.00104754	0.999934	GPR1	2	206175316	206218047	-	2834	protein_coding	G protein-coupled receptor 1 [Source:HGNC Symbol;Acc:HGNC:4463]	-	445	519	939	448	587	1060	1109	1434	7.5765	7.67507	11.8249	7.29725	10.5459	15.5172	17.7252	18.5373
ENSG00000117262	132.205	127.717	129.078	166.057	325.782	189.72	195.907	283.547	138.764	248.739	-0.842168	0.00109588	0.999934	GPR89A	1	145607990	145670648	+	5557	protein_coding	G protein-coupled receptor 89A [Source:HGNC Symbol;Acc:HGNC:31984]	-	119	132	158	157	277	197	186	335	1.03327	0.995516	1.01472	1.30419	2.53796	1.47073	1.51612	2.20852
ENSG00000100314	8.88775	3.8702	6.53557	16.923	1.17611	0	0	0.84641	9.05413	0.505629	4.18175	0.00112849	0.999934	CABP7	22	29720084	29731839	+	3259	protein_coding	calcium binding protein 7 [Source:HGNC Symbol;Acc:HGNC:20834]	-	8	4	8	16	1	0	0	1	0.118444	0.0514387	0.0876065	0.22663	0.0156229	0	0	0.0112412
ENSG00000144815	1287.61	1212.34	1268.72	1328.46	869.143	860.001	903.702	1079.17	1274.28	928.005	0.45669	0.00124875	0.999934	NXPE3	3	101779202	101827392	+	8635	protein_coding	neurexophilin and PC-esterase domain family member 3 [Source:HGNC Symbol;Acc:HGNC:28238]	-	1159	1253	1553	1256	739	893	858	1275	6.47634	6.0814	6.41859	6.71442	4.35739	4.29039	4.50075	5.40935
ENSG00000284879	6.66581	7.7404	8.16946	7.40381	48.2204	15.4088	49.5035	10.1569	7.49487	30.8224	-2.02776	0.0013971	0.999934	AC133644.3	2	87455476	87767359	+	3849	processed_transcript	novel transcript	-	6	8	10	7	41	16	47	12	0.0752162	0.0871078	0.092722	0.0839521	0.542351	0.172457	0.553108	0.114217
ENSG00000186193	11.1097	19.351	37.5795	13.7499	34.1071	80.896	55.8231	65.1736	20.4475	58.9999	-1.51531	0.0014764	0.999934	SAPCD2	9	137062124	137070588	-	3848	protein_coding	suppressor APC domain containing 2 [Source:HGNC Symbol;Acc:HGNC:28055]	-	10	20	46	13	29	84	53	77	0.125393	0.217826	0.426632	0.155952	0.383714	0.905633	0.623879	0.733082
ENSG00000182107	55.5484	134.489	62.9049	65.5766	150.542	249.429	120.072	206.524	79.6298	181.642	-1.19008	0.00171241	0.999934	TMEM30B	14	61277370	61281840	-	4471	protein_coding	transmembrane protein 30B [Source:HGNC Symbol;Acc:HGNC:27254]	-	50	139	77	62	128	259	114	244	0.539602	1.30294	0.614634	0.64013	1.45764	2.40327	1.15494	1.99932
ENSG00000059769	173.311	157.711	187.898	182.98	268.152	224.39	259.103	256.462	175.475	252.027	-0.520874	0.001751	0.999934	DNAJC25	9	111631352	111654351	+	2586	protein_coding	DnaJ heat shock protein family (Hsp40) member C25 [Source:HGNC Symbol;Acc:HGNC:34187]	-	156	163	230	173	228	233	246	303	2.91075	2.64164	3.17417	3.08815	4.48901	3.73797	4.3089	4.29251
ENSG00000110958	1655.34	2172.15	2920.58	1863.65	2877.93	3607.57	4168.82	3718.28	2152.93	3593.15	-0.738701	0.00180724	0.999934	PTGES3	12	56663341	56688408	-	3399	protein_coding	prostaglandin E synthase 3 [Source:HGNC Symbol;Acc:HGNC:16049]	-	1490	2245	3575	1762	2447	3746	3958	4393	21.1516	27.6809	37.5367	23.9296	36.6545	45.7219	52.7454	47.3486
ENSG00000159082	537.709	536.99	640.486	609.228	422.222	370.773	441.318	440.133	581.103	418.612	0.473818	0.00194503	0.999934	SYNJ1	21	32628759	32728048	-	8070	protein_coding	synaptojanin 1 [Source:HGNC Symbol;Acc:HGNC:11503]	-	484	555	784	576	359	385	419	520	2.89388	2.88227	3.46716	3.29481	2.26499	1.97922	2.3518	2.36062
ENSG00000132429	44.4387	36.7669	54.7354	61.3459	16.4655	17.3348	21.0653	33.01	49.3217	21.9689	1.15433	0.00198504	0.999934	POPDC3	6	105158280	105179995	-	1881	protein_coding	popeye domain containing 3 [Source:HGNC Symbol;Acc:HGNC:17649]	-	40	38	67	58	14	18	20	39	1.02608	0.846661	1.27121	1.42338	0.378952	0.397001	0.481616	0.759579
ENSG00000205670	2.22194	8.70795	13.0711	7.40381	12.9372	23.1131	66.3557	29.6243	7.85121	33.0076	-2.05252	0.00205913	0.999934	SMIM11A	21	34375480	34407866	+	4200	protein_coding	small integral membrane protein 11A [Source:HGNC Symbol;Acc:HGNC:1293]	-	2	9	16	7	11	24	63	35	0.0229768	0.0898065	0.135957	0.0769361	0.133348	0.237066	0.67944	0.305292
ENSG00000086848	226.638	202.218	178.911	180.865	130.548	134.827	106.38	143.89	197.158	128.911	0.609632	0.00214151	0.999934	ALG9	11	111782195	111871581	-	8013	protein_coding	ALG9, alpha-1,2-mannosyltransferase [Source:HGNC Symbol;Acc:HGNC:15672]	-	204	209	219	171	111	140	101	170	1.22841	1.09312	0.975393	0.985105	0.705298	0.724838	0.570934	0.777232
ENSG00000135900	365.509	284.46	416.643	249.614	588.053	448.78	601.414	511.232	329.056	537.37	-0.706106	0.00215292	0.999934	MRPL44	2	223957404	223967714	+	1748	protein_coding	mitochondrial ribosomal protein L44 [Source:HGNC Symbol;Acc:HGNC:16650]	-	329	294	510	236	500	466	571	604	9.08161	7.04889	10.4126	6.23235	14.5638	11.0599	14.7963	12.6588
ENSG00000275066	1045.42	1092.36	1225.42	1077.78	818.57	777.179	918.447	817.632	1110.25	832.957	0.415254	0.00215989	0.999934	SYNRG	17	37514797	37609496	-	14277	protein_coding	synergin gamma [Source:HGNC Symbol;Acc:HGNC:557]	-	941	1129	1500	1019	696	807	872	966	3.18025	3.31415	3.7496	3.29472	2.48209	2.34501	2.76655	2.47878
ENSG00000112333	21.1084	3.8702	31.8609	112.115	12.9372	1.92609	5.26633	5.07846	42.2386	6.30201	2.75883	0.00226673	0.999934	NR2E1	6	108166058	108188809	+	3733	protein_coding	nuclear receptor subfamily 2 group E member 1 [Source:HGNC Symbol;Acc:HGNC:7973]	RXR-like	19	4	39	106	11	2	5	6	0.245586	0.0449073	0.372853	1.31078	0.15003	0.022227	0.0606697	0.0588831
ENSG00000112981	23.3303	19.351	25.3253	28.5576	42.3399	45.2632	43.1839	49.0918	24.1411	44.9697	-0.900733	0.00292263	0.999934	NME5	5	138115172	138139443	-	2392	protein_coding	NME/NM23 family member 5 [Source:HGNC Symbol;Acc:HGNC:7853]	-	21	20	31	27	36	47	41	58	0.42361	0.350416	0.462521	0.521055	0.766277	0.815163	0.776394	0.888309
ENSG00000259417	7.77678	5.8053	13.8881	25.3845	1.17611	0.963047	5.26633	0.84641	13.2137	2.06297	2.70158	0.00292398	0.999934	CTXND1	15	80195484	80252213	-	6890	protein_coding	cortexin domain containing 1 [Source:HGNC Symbol;Acc:HGNC:50507]	-	7	6	17	24	1	1	5	1	0.0490216	0.0364961	0.0880563	0.160795	0.00738968	0.00602128	0.0328708	0.00531714
ENSG00000165238	21.1084	14.5132	44.1151	107.884	21.1699	5.77828	4.21306	10.1569	46.9052	10.3295	2.19275	0.00294696	0.999934	WNK2	9	93184916	93320572	+	13198	protein_coding	WNK lysine deficient protein kinase 2 [Source:HGNC Symbol;Acc:HGNC:14542]	-	19	15	54	102	18	6	4	12	0.069463	0.0476319	0.146021	0.356758	0.0694399	0.0188604	0.0137281	0.0333097
ENSG00000224649	6.66581	5.8053	3.26779	2.11538	0	0	0	0	4.46357	0	4.59369	0.00297408	0.999934	AF124730.1	21	29182027	29187795	-	327	antisense	novel transcript, antisense to BACH1	-	6	6	4	2	0	0	0	0	0.885344	0.768986	0.436559	0.282334	0	0	0	0
ENSG00000166822	216.639	203.185	292.467	196.73	125.843	152.161	165.363	132.886	227.255	144.063	0.659566	0.00299226	0.999934	TMEM170A	16	75443054	75465497	-	5572	protein_coding	transmembrane protein 170A [Source:HGNC Symbol;Acc:HGNC:29577]	-	195	210	358	186	107	158	157	157	1.68862	1.57951	2.29299	1.54093	0.977726	1.1764	1.27629	1.03225
ENSG00000108018	1.11097	0.96755	26.1423	62.4036	1.17611	0.963047	0	3.38564	22.6561	1.3812	3.99947	0.00303349	0.999934	SORCS1	10	106573663	107164534	-	9964	protein_coding	sortilin related VPS10 domain containing receptor 1 [Source:HGNC Symbol;Acc:HGNC:16697]	-	1	1	32	59	1	1	0	4	0.00484256	0.00420611	0.114616	0.273338	0.00510988	0.00416365	0	0.014707
ENSG00000159674	536.598	621.167	503.239	1043.94	281.09	440.113	338.098	413.894	676.235	368.299	0.875464	0.00333664	0.999934	SPON2	4	1166932	1208962	-	6013	protein_coding	spondin 2 [Source:HGNC Symbol;Acc:HGNC:11253]	-	483	642	616	987	239	457	321	489	3.87583	4.47464	3.65612	7.57717	2.02372	3.15307	2.4181	2.9793
ENSG00000257446	0	0	0	0	3.52832	6.74133	1.05327	7.61769	0	4.73515	-4.72183	0.00356594	0.999934	ZNF878	19	12043805	12052939	-	1734	protein_coding	zinc finger protein 878 [Source:HGNC Symbol;Acc:HGNC:37246]	zf-C2H2	0	0	0	0	3	7	1	9	0	0	0	0	0.088088	0.167478	0.0261222	0.190147
ENSG00000213999	1.11097	0.96755	0.816946	0	5.88053	7.70438	6.31959	6.77128	0.723866	6.66895	-3.196	0.00369134	0.999934	MEF2B	19	19145568	19170289	-	1848	protein_coding	myocyte enhancer factor 2B [Source:HGNC Symbol;Acc:HGNC:6995]	SRF	1	1	1	0	5	8	6	8	0.02611	0.0226784	0.0193121	0	0.137757	0.179596	0.147065	0.158593
ENSG00000131711	9885.4	10936.2	9965.11	13446.4	8008.11	6557.39	6577.64	8958.4	11058.3	7525.39	0.555244	0.00380168	0.999934	MAP1B	5	72107234	72209570	+	12630	protein_coding	microtubule associated protein 1B [Source:HGNC Symbol;Acc:HGNC:6836]	-	8898	11303	12198	12713	6809	6809	6245	10584	33.9936	37.5064	34.468	46.465	27.4489	22.366	22.3969	30.7004
ENSG00000272636	3.33291	8.70795	35.9456	126.923	1.17611	3.85219	1.05327	13.5426	43.7273	4.90603	3.12961	0.00403518	0.999934	DOC2B	17	142789	181636	-	6448	protein_coding	double C2 domain beta [Source:HGNC Symbol;Acc:HGNC:2986]	-	3	9	44	120	1	4	1	16	0.0224494	0.0584968	0.243533	0.859088	0.00789623	0.0257361	0.00702481	0.0909059
ENSG00000180667	326.625	185.77	239.365	233.749	171.712	161.792	121.125	150.661	246.377	151.322	0.702486	0.00427498	0.999934	YOD1	1	207043849	207052980	-	6521	protein_coding	YOD1 deubiquitinase [Source:HGNC Symbol;Acc:HGNC:25035]	-	294	192	293	221	146	168	115	178	2.17541	1.23396	1.60356	1.56444	1.13994	1.06882	0.79881	1.00001
ENSG00000155903	416.613	314.454	488.534	419.902	288.146	240.762	297.021	278.469	409.876	276.099	0.571076	0.00428936	0.999934	RASA2	3	141487047	141615342	+	5993	protein_coding	RAS p21 protein activator 2 [Source:HGNC Symbol;Acc:HGNC:9872]	-	375	325	598	397	245	250	282	329	3.01922	2.27276	3.56113	3.05793	2.08145	1.73063	2.1314	2.01117
ENSG00000075223	1665.34	1545.18	2775.17	1383.46	2387.5	3366.81	3419.95	3553.23	1842.29	3181.87	-0.788173	0.00434883	0.999934	SEMA3C	7	80742538	80922359	-	6268	protein_coding	semaphorin 3C [Source:HGNC Symbol;Acc:HGNC:10725]	-	1499	1597	3397	1308	2030	3496	3247	4198	11.5393	10.678	19.3418	9.63297	16.4897	23.1393	23.4646	24.5364
ENSG00000128739	66.6581	78.3715	58.8201	60.2882	109.378	126.159	116.912	81.2553	66.0345	108.426	-0.714094	0.00443242	0.999934	SNRPN	15	24823637	24978723	+	3416	protein_coding	small nuclear ribonucleoprotein polypeptide N [Source:HGNC Symbol;Acc:HGNC:11164]	-	60	81	72	57	93	131	111	96	0.847504	0.993761	0.752221	0.770262	1.38615	1.59097	1.47185	1.02956
ENSG00000134698	454.386	531.185	453.405	445.286	284.618	385.219	268.583	354.646	471.066	323.266	0.541661	0.00444298	0.999934	AGO4	1	35808172	35857890	+	7267	protein_coding	argonaute 4, RISC catalytic component [Source:HGNC Symbol;Acc:HGNC:18424]	-	409	549	555	421	242	400	255	419	2.71567	3.16615	2.72564	2.67429	1.69553	2.28356	1.58944	2.1123
ENSG00000146676	1249.84	1086.56	1240.12	1288.26	1022.04	876.373	775.203	923.433	1216.2	899.262	0.435714	0.00456167	0.999934	PURB	7	44876293	44885361	-	9069	protein_coding	purine rich element binding protein B [Source:HGNC Symbol;Acc:HGNC:9702]	Others	1125	1123	1518	1218	869	910	736	1091	5.98551	5.18961	5.9737	6.19968	4.87871	4.16284	3.67602	4.4072
ENSG00000253307	4.44387	1.9351	5.71862	8.4615	0	0	0	0.84641	5.13977	0.211602	4.07818	0.00464395	0.999934	AC011676.1	8	141252286	141253292	-	397	antisense	novel transcript	-	4	2	7	8	0	0	0	1	0.486158	0.211132	0.629272	0.93021	0	0	0	0.0922798
ENSG00000136014	96.6543	76.4364	63.7218	60.2882	38.8115	50.0785	36.8643	44.0133	74.2752	42.4419	0.800688	0.00480098	0.999934	USP44	12	95516560	95551490	-	5386	protein_coding	ubiquitin specific peptidase 44 [Source:HGNC Symbol;Acc:HGNC:20064]	-	87	79	78	57	33	52	35	52	0.779401	0.614717	0.516844	0.488528	0.311955	0.400539	0.294348	0.353699
ENSG00000169777	86.6555	171.256	102.935	56.0574	282.266	390.997	116.912	204.831	104.226	248.752	-1.25384	0.00499433	0.999934	TAS2R1	5	9628997	9712378	-	1727	protein_coding	taste 2 receptor member 1 [Source:HGNC Symbol;Acc:HGNC:14909]	-	78	177	126	53	240	406	111	242	2.17927	4.29532	2.60381	1.41666	7.07561	9.75308	2.91132	5.13358
ENSG00000203667	29.9961	43.5397	29.4101	52.8844	14.1133	22.1501	22.1186	14.389	38.9576	18.1927	1.09586	0.00514373	0.999934	COX20	1	244835322	244845057	+	4864	protein_coding	cytochrome c oxidase assembly factor COX20 [Source:HGNC Symbol;Acc:HGNC:26970]	-	27	45	36	50	12	23	21	17	0.267842	0.387734	0.264143	0.474524	0.125612	0.196174	0.195562	0.128042
ENSG00000084444	317.737	179.964	204.237	210.48	148.189	127.122	120.072	161.664	228.104	139.262	0.709453	0.00524334	0.999934	FAM234B	12	13044284	13142521	+	6807	protein_coding	family with sequence similarity 234 member B [Source:HGNC Symbol;Acc:HGNC:29288]	-	286	186	250	199	126	132	114	191	2.0273	1.14518	1.31074	1.34952	0.942453	0.8045	0.758593	1.02796
ENSG00000255250	0	0	0.816946	0	3.52832	4.81524	5.26633	4.23205	0.204237	4.46048	-3.90683	0.00551077	0.999934	AP003059.2	11	86727355	86765265	+	503	lincRNA	novel transcript	-	0	0	1	0	3	5	5	5	0	0	0.0709517	0	0.303667	0.412392	0.450258	0.364166
ENSG00000214776	2.22194	0	0.816946	1.05769	7.05664	5.77828	7.37286	7.61769	1.02414	6.95637	-2.81471	0.00553927	0.999934	AC092821.1	12	9480608	9576275	+	12000	transcribed_unprocessed_pseudogene	ovostatin	-	2	0	1	1	6	6	7	9	0.00804187	0	0.00297406	0.0038468	0.0254574	0.0207433	0.0264227	0.0274763
ENSG00000204160	935.435	928.848	800.607	879.996	645.683	678.948	738.339	683.899	886.222	686.717	0.367252	0.0056435	0.999934	ZDHHC18	1	26826710	26857602	+	5436	protein_coding	zinc finger DHHC-type containing 18 [Source:HGNC Symbol;Acc:HGNC:20712]	-	842	960	980	832	549	705	701	808	7.47379	7.40127	6.43395	7.06521	5.14207	5.38044	5.84115	5.44539
ENSG00000113249	6.66581	5.8053	3.26779	1.05769	0	0	0	0	4.19915	0	4.50673	0.00598621	0.999934	HAVCR1	5	157029413	157059119	-	2151	protein_coding	hepatitis A virus cellular receptor 1 [Source:HGNC Symbol;Acc:HGNC:17866]	-	6	6	4	1	0	0	0	0	0.134592	0.116903	0.0663667	0.0214606	0	0	0	0
ENSG00000173757	1337.61	1364.25	1177.22	1434.22	1153.76	871.558	926.873	974.218	1328.32	981.602	0.436607	0.00606831	0.999934	STAT5B	17	42199168	42276707	-	6447	protein_coding	signal transducer and activator of transcription 5B [Source:HGNC Symbol;Acc:HGNC:11367]	STAT	1204	1410	1441	1356	981	905	880	1151	9.01109	9.16592	7.97695	9.7092	7.7474	5.8237	6.18279	6.54056
ENSG00000189266	1492.03	1532.6	1603.67	1846.72	1107.89	1268.33	1205.99	1329.71	1618.75	1227.98	0.398101	0.00612345	0.999934	PNRC2	1	23956839	23963462	+	2779	protein_coding	proline rich nuclear receptor coactivator 2 [Source:HGNC Symbol;Acc:HGNC:23158]	-	1343	1584	1963	1746	942	1317	1145	1571	23.3182	23.8881	25.2094	29.0026	17.2587	19.661	18.6628	20.7102
ENSG00000283078	2.22194	0.96755	0	1.05769	5.88053	7.70438	5.26633	9.31051	1.06179	7.04044	-2.81871	0.00612799	0.999934	AL137077.2	20	62066830	62068437	+	1608	lincRNA	novel transcript	-	2	1	0	1	5	8	5	11	0.060014	0.0260633	0	0.0287075	0.158317	0.206401	0.140846	0.250613
ENSG00000165288	407.725	467.327	421.544	512.978	246.982	303.36	265.423	391.888	452.394	301.913	0.580989	0.00618383	0.999934	BRWD3	X	80670854	80809688	-	12694	protein_coding	bromodomain and WD repeat domain containing 3 [Source:HGNC Symbol;Acc:HGNC:17342]	-	367	483	516	485	210	315	252	463	1.39501	1.59464	1.45071	1.7637	0.842297	1.02948	0.899211	1.33623
ENSG00000249839	14.4426	20.3185	21.2406	34.9037	9.40886	5.77828	12.6392	2.53923	22.7264	7.59139	1.6063	0.00635653	0.999934	AC011330.1	15	43663654	43684339	-	3235	unprocessed_pseudogene	histidine acid phosphatase domain containing 2A (HISPPD2A) pseudogene	-	13	21	26	33	8	6	12	3	0.1939	0.272057	0.286834	0.470892	0.12591	0.0769458	0.168022	0.0339738
ENSG00000112851	2215.27	2480.8	2150.2	2341.72	1777.1	1810.53	1635.72	1963.67	2297	1796.75	0.354032	0.00641878	0.999934	ERBIN	5	65926475	66082549	+	10216	protein_coding	erbb2 interacting protein [Source:HGNC Symbol;Acc:HGNC:15842]	-	1994	2564	2632	2214	1511	1880	1553	2320	9.41787	10.5185	9.19466	10.0041	7.53058	7.63458	6.88573	8.31963
ENSG00000105810	3577.32	2611.42	2936.92	2331.14	2239.31	1784.53	2112.85	1766.46	2864.2	1975.79	0.535884	0.00660765	0.999934	CDK6	7	92604921	92836594	-	12260	protein_coding	cyclin dependent kinase 6 [Source:HGNC Symbol;Acc:HGNC:1777]	-	3220	2699	3595	2204	1904	1853	2006	2087	12.6728	9.22629	10.465	8.29855	7.90717	6.27037	7.4114	6.23633
ENSG00000254554	16.6645	11.6106	21.2406	16.923	3.52832	3.85219	6.31959	9.31051	16.6097	5.75265	1.5084	0.007612	0.999934	AC080023.1	11	10302657	10303704	-	803	antisense	novel transcript	-	15	12	26	16	3	4	6	11	0.90133	0.626297	1.15555	0.919784	0.190217	0.206658	0.338451	0.50185
ENSG00000203685	2.22194	0	10.6203	12.6923	0	0	0	0	6.38362	0	5.11581	0.00770313	0.999934	STUM	1	226548800	226609214	+	7791	protein_coding	stum, mechanosensory transduction mediator homolog [Source:HGNC Symbol;Acc:HGNC:30491]	-	2	0	13	12	0	0	0	0	0.0123864	0	0.0595499	0.0711	0	0	0	0
ENSG00000187630	104.431	182.867	147.05	142.788	216.404	254.244	195.907	218.374	144.284	221.232	-0.615043	0.00780249	0.999934	DHRS4L2	14	23969874	24006408	+	2516	protein_coding	dehydrogenase/reductase 4 like 2 [Source:HGNC Symbol;Acc:HGNC:19731]	-	94	189	180	135	184	264	186	258	1.80271	3.14823	2.55325	2.47688	3.7235	4.35313	3.34859	3.7567
ENSG00000260281	0	0	0	0	3.52832	3.85219	2.10653	4.23205	0	3.42977	-4.25109	0.00822245	0.999934	ITFG1-AS1	16	47144323	47162747	+	626	antisense	ITFG1 antisense RNA 1 [Source:HGNC Symbol;Acc:HGNC:51383]	-	0	0	0	0	3	4	2	5	0	0	0	0	0.244001	0.26509	0.144716	0.292612
ENSG00000169297	2.22194	1.9351	22.8745	9.51919	0	0.963047	1.05327	1.69282	9.13768	0.927283	3.25801	0.00849487	0.999934	NR0B1	X	30304206	30309598	-	2203	protein_coding	nuclear receptor subfamily 0 group B member 1 [Source:HGNC Symbol;Acc:HGNC:7960]	Miscellaneous	2	2	28	9	0	1	1	2	0.043805	0.0380479	0.453601	0.188586	0	0.0188319	0.020561	0.0332593
ENSG00000256540	14.4426	3.8702	4.90168	2.11538	0	0	1.05327	0.84641	6.33246	0.474919	3.66636	0.00861107	0.999934	AC007406.3	12	166856	182399	-	1184	lincRNA	novel transcript	-	13	4	6	2	0	0	1	1	0.529785	0.141587	0.180855	0.0779758	0	0	0.0382567	0.0309418
ENSG00000079215	128.872	54.1828	422.361	1116.92	162.303	30.8175	78.9949	143.89	430.584	104.001	2.04993	0.00863108	0.999934	SLC1A3	5	36606355	36688334	+	6265	protein_coding	solute carrier family 1 member 3 [Source:HGNC Symbol;Acc:HGNC:10941]	-	116	56	517	1056	138	32	75	170	0.893399	0.374612	2.9451	7.7808	1.12151	0.211903	0.54225	0.994088
ENSG00000139636	1306.5	1312.97	1111.05	975.188	797.401	949.564	880.53	629.729	1176.42	814.306	0.531027	0.0088197	0.999934	LMBR1L	12	49096551	49110900	-	6047	protein_coding	limb development membrane protein 1 like [Source:HGNC Symbol;Acc:HGNC:18268]	-	1176	1357	1360	922	678	986	836	744	9.38373	9.40491	8.02657	7.03837	5.70866	6.76464	6.26219	4.50744
ENSG00000182256	17.7755	6.77285	26.1423	88.8458	8.23275	1.92609	6.31959	14.389	34.8841	7.71685	2.16772	0.00912265	0.999934	GABRG3	15	26971282	27541991	+	12595	protein_coding	gamma-aminobutyric acid type A receptor gamma3 subunit [Source:HGNC Symbol;Acc:HGNC:4088]	-	16	7	32	84	7	2	6	17	0.0612957	0.0232924	0.090674	0.307867	0.0282973	0.00658779	0.0215781	0.0494479
ENSG00000230953	12.2207	4.83775	6.53557	9.51919	2.35221	1.92609	2.10653	0.84641	8.27829	1.80781	2.21693	0.00920415	0.999934	AC099677.1	1	52920422	52920596	+	175	processed_pseudogene	translational machinery associated 7 homolog (S. cerevisiae) (TMA7) pseudogene	-	11	5	8	9	2	2	2	1	3.03293	1.19742	1.63148	2.37403	0.581884	0.474133	0.517668	0.209343
ENSG00000173575	1459.81	1485.19	1646.96	1407.78	1299.6	960.158	1147.01	1133.34	1499.94	1135.03	0.402867	0.00928753	0.999934	CHD2	15	92900189	93028005	+	16960	protein_coding	chromodomain helicase DNA binding protein 2 [Source:HGNC Symbol;Acc:HGNC:1917]	-	1314	1535	2016	1331	1105	997	1089	1339	3.73833	3.79313	4.24224	3.62271	3.31727	2.43881	2.90845	2.89236
ENSG00000143952	528.821	652.129	584.934	620.863	432.807	508.489	396.028	451.136	596.686	447.115	0.415978	0.00936679	0.999934	VPS54	2	63892146	64019072	-	5091	protein_coding	VPS54, GARP complex subunit [Source:HGNC Symbol;Acc:HGNC:18652]	-	476	674	716	587	368	528	376	533	4.51141	5.54845	5.01927	5.32251	3.68035	4.30268	3.34537	3.83549
ENSG00000274315	3.33291	1.9351	2.45084	1.05769	9.40886	5.77828	5.26633	19.4674	2.19413	9.98022	-2.19827	0.00937403	0.999934	AC009318.3	12	29331434	29331936	-	503	antisense	novel transcript, antisense to FAR2	-	3	2	3	1	8	6	5	23	0.287781	0.166639	0.212855	0.0917727	0.809779	0.49487	0.450258	1.67516
ENSG00000198168	216.639	277.687	307.989	249.614	295.203	431.445	412.88	395.273	262.982	383.7	-0.544258	0.00961408	0.999934	SVIP	11	22813799	22830299	-	5263	protein_coding	small VCP interacting protein [Source:HGNC Symbol;Acc:HGNC:25238]	-	195	287	377	236	251	448	392	467	1.78776	2.28541	2.55646	2.06995	2.4282	3.53145	3.37375	3.25073
ENSG00000055118	4.44387	0.96755	3.26779	6.34613	0	0	0	0	3.75633	0	4.34284	0.00962229	0.999934	KCNH2	7	150944961	150978315	-	5877	protein_coding	potassium voltage-gated channel subfamily H member 2 [Source:HGNC Symbol;Acc:HGNC:6251]	-	4	1	4	6	0	0	0	0	0.0328407	0.00713114	0.0242904	0.0471278	0	0	0	0
ENSG00000131242	8.88775	30.9616	62.0879	71.9228	11.7611	11.5566	8.42612	22.8531	43.465	13.6492	1.66475	0.00978603	0.999934	RAB11FIP4	17	31391624	31538217	+	15383	protein_coding	RAB11 family interacting protein 4 [Source:HGNC Symbol;Acc:HGNC:30267]	-	8	32	76	68	10	12	8	27	0.0250933	0.0871814	0.176321	0.204056	0.0330981	0.032363	0.0235564	0.0643013
ENSG00000183048	43.3278	56.1179	52.2846	52.8844	81.1514	72.2285	92.6873	71.0984	51.1537	79.2914	-0.626988	0.00987481	0.999934	SLC25A10	17	81712236	81721016	+	2621	protein_coding	solute carrier family 25 member 10 [Source:HGNC Symbol;Acc:HGNC:10980]	-	39	58	64	50	69	75	88	84	0.717969	0.927418	0.871453	0.880611	1.34038	1.18714	1.52081	1.17411
ENSG00000112697	6962.44	6630.62	6714.48	6666.61	5948.75	5283.28	5649.71	5556.68	6743.54	5609.61	0.265676	0.00990295	0.999934	TMEM30A	6	75252924	75284968	-	5123	protein_coding	transmembrane protein 30A [Source:HGNC Symbol;Acc:HGNC:16667]	-	6267	6853	8219	6303	5058	5486	5364	6565	59.026	56.0623	57.2566	56.7942	50.2689	44.4262	47.4268	46.947
ENSG00000166173	1836.43	2541.75	2480.25	2359.7	2467.47	3801.15	3438.91	3678.5	2304.53	3346.51	-0.538205	0.00998193	0.999934	LARP6	15	70829130	70854159	-	5554	protein_coding	La ribonucleoprotein domain family member 6 [Source:HGNC Symbol;Acc:HGNC:24012]	-	1653	2627	3036	2231	2098	3947	3265	4346	14.3607	19.823	19.5086	18.5428	19.2329	29.4828	26.6279	28.6669
ENSG00000168477	2727.43	2797.19	4882.07	3977.96	5498.3	4332.75	7253.84	6197.41	3596.16	5820.57	-0.694589	0.0101838	0.999934	TNXB	6	32041153	32115334	-	15909	protein_coding	tenascin XB [Source:HGNC Symbol;Acc:HGNC:11976]	-	2455	2891	5976	3761	4675	4499	6887	7322	7.4459	7.61588	13.406	10.9129	14.9618	11.7322	19.6086	16.861
ENSG00000165795	25.5523	10.643	35.9456	156.538	24.6982	13.4827	4.21306	12.6961	57.1697	13.7725	2.05664	0.0104377	0.999934	NDRG2	14	21016763	21070872	-	7550	protein_coding	NDRG family member 2 [Source:HGNC Symbol;Acc:HGNC:14460]	-	23	11	44	148	21	14	4	15	0.14699	0.0610605	0.207987	0.904891	0.141618	0.0769288	0.0239979	0.0727849
ENSG00000186106	446.609	342.513	389.683	332.114	238.75	261.949	315.98	267.466	377.73	271.036	0.478248	0.0108808	0.999934	ANKRD46	8	100509752	100559784	-	5820	protein_coding	ankyrin repeat domain 46 [Source:HGNC Symbol;Acc:HGNC:27229]	-	402	354	477	314	203	272	300	316	3.33282	2.54915	2.925	2.49051	1.7759	1.93889	2.33484	1.98912
ENSG00000091513	22.2194	7.7404	2790.69	16412.1	36.4593	4.81524	36.8643	561.17	4808.2	159.827	4.91054	0.0110334	0.999934	TF	3	133745956	133796640	+	26199	protein_coding	transferrin [Source:HGNC Symbol;Acc:HGNC:11740]	-	20	8	3416	15517	31	5	35	663	0.0368344	0.0127973	4.65333	27.3404	0.0602451	0.00791759	0.0605122	0.927099
ENSG00000237842	2.22194	0.96755	0.816946	1.05769	5.88053	5.77828	7.37286	6.77128	1.26603	6.45074	-2.38754	0.0110422	0.999934	AL157713.1	1	157059232	157060762	-	1531	processed_pseudogene	smu-1 suppressor of mec-8 and unc-52 homolog (C. elegans) (SMU1) pseudogene	-	2	1	1	1	5	6	7	8	0.0630323	0.0273741	0.0233107	0.0301513	0.16628	0.162586	0.207101	0.191431
ENSG00000160345	21.1084	41.6046	35.9456	19.0384	56.4531	51.0415	43.1839	86.3338	29.4243	59.2531	-1.00557	0.0110816	0.999934	C9orf116	9	135495181	135501734	-	1864	protein_coding	chromosome 9 open reading frame 116 [Source:HGNC Symbol;Acc:HGNC:28435]	-	19	43	44	18	48	53	41	102	0.491831	0.966801	0.842437	0.445767	1.31111	1.17961	0.996317	2.00471
ENSG00000003137	607.7	658.901	348.019	309.902	311.668	283.136	220.132	82.1018	481.131	224.26	1.10243	0.0111697	0.999934	CYP26B1	2	72129238	72148038	-	5015	protein_coding	cytochrome P450 family 26 subfamily B member 1 [Source:HGNC Symbol;Acc:HGNC:20581]	-	547	681	426	293	265	294	209	97	5.2629	5.69103	3.03158	2.69698	2.69042	2.43212	1.88771	0.708595
ENSG00000154548	35.551	14.5132	17.1559	23.2691	12.9372	8.66742	7.37286	8.4641	22.6223	9.36039	1.27388	0.0112214	0.999934	SRSF12	6	89095959	89118081	-	4548	protein_coding	serine and arginine rich splicing factor 12 [Source:HGNC Symbol;Acc:HGNC:21220]	-	32	15	21	22	11	9	7	10	0.339498	0.138225	0.16479	0.223297	0.123145	0.0820975	0.0697168	0.0805521
ENSG00000197140	44.4387	53.2152	37.5795	33.846	23.5221	20.224	23.1718	27.9315	42.2699	23.7124	0.829857	0.0114399	0.999934	ADAM32	8	39106990	39284911	+	10044	protein_coding	ADAM metallopeptidase domain 32 [Source:HGNC Symbol;Acc:HGNC:15479]	-	40	55	46	32	20	21	22	33	0.192159	0.229494	0.163449	0.14707	0.101384	0.0867402	0.0992146	0.120366
ENSG00000075131	61.1033	64.8258	90.6811	71.9228	115.258	104.009	180.108	92.2587	72.1332	122.909	-0.763417	0.0114524	0.999934	TIPIN	15	66336206	66386746	-	2755	protein_coding	TIMELESS interacting protein [Source:HGNC Symbol;Acc:HGNC:30750]	-	55	67	111	68	98	108	171	109	0.963273	1.01922	1.43791	1.13938	1.81113	1.62634	2.81147	1.44945
ENSG00000196911	252.19	250.595	326.779	321.537	204.643	181.053	203.28	231.916	287.775	205.223	0.487925	0.0115055	0.999934	KPNA5	6	116681187	116741866	+	11417	protein_coding	karyopherin subunit alpha 5 [Source:HGNC Symbol;Acc:HGNC:6398]	-	227	259	400	304	174	188	193	274	0.959361	0.950742	1.25037	1.22914	0.775965	0.683146	0.765711	0.879216
ENSG00000186951	765.457	655.999	789.987	488.652	449.273	478.634	444.478	512.078	675.024	471.116	0.518804	0.0115395	0.999934	PPARA	22	46150521	46243756	+	13219	protein_coding	peroxisome proliferator activated receptor alpha [Source:HGNC Symbol;Acc:HGNC:9232]	THR-like	689	678	967	462	382	497	422	605	2.51495	2.14954	2.61071	1.61334	1.47133	1.55979	1.44602	1.67669
ENSG00000166126	14.4426	18.3834	9.80336	22.2114	7.05664	6.74133	5.26633	5.92487	16.2102	6.24729	1.37111	0.0116277	0.999934	AMN	14	102922656	102933596	+	4646	protein_coding	amnion associated transmembrane protein [Source:HGNC Symbol;Acc:HGNC:14604]	-	13	19	12	21	6	7	5	7	0.135012	0.171391	0.0921792	0.208651	0.0657532	0.0625067	0.0487473	0.0551971
ENSG00000177728	1442.04	1731.91	1481.12	1462.78	1117.3	1275.07	1274.45	1094.41	1529.46	1190.31	0.361822	0.0116293	0.999934	TMEM94	17	75441159	75500090	+	8854	protein_coding	transmembrane protein 94 [Source:HGNC Symbol;Acc:HGNC:28983]	-	1298	1790	1813	1383	950	1324	1210	1293	7.07365	8.47283	7.30784	7.21048	5.46297	6.20378	6.19021	5.35003
ENSG00000246145	0	0	0.816946	0	5.88053	4.81524	1.05327	5.07846	0.204237	4.20687	-3.82135	0.0117405	0.999934	RRS1-AS1	8	66419589	66428977	-	4366	lincRNA	RRS1 antisense RNA 1 (head to head) [Source:HGNC Symbol;Acc:HGNC:50465]	-	0	0	1	0	5	5	1	6	0	0	0.00817423	0	0.0583084	0.047511	0.0103747	0.050346
ENSG00000261652	16.6645	29.994	13.8881	14.8076	38.8115	35.6327	37.9175	33.8564	18.8386	36.5546	-0.955335	0.0118674	0.999934	C15orf65	15	55408548	55418764	+	843	protein_coding	chromosome 15 open reading frame 65 [Source:HGNC Symbol;Acc:HGNC:44654]	-	15	31	17	14	33	37	36	40	0.858563	1.54116	0.719701	0.766623	1.99311	1.82088	1.93435	1.73832
ENSG00000166275	368.842	384.117	343.934	390.287	546.89	601.904	397.081	510.385	371.795	514.065	-0.468002	0.0119702	0.999934	BORCS7	10	102854223	102864961	+	2708	protein_coding	BLOC-1 related complex subunit 7 [Source:HGNC Symbol;Acc:HGNC:23516]	-	332	397	421	369	465	625	377	603	5.91559	6.14408	5.54836	6.29012	8.74277	9.57501	6.30598	8.15766
ENSG00000124688	346.622	342.513	415.009	357.498	539.833	478.634	554.017	413.048	365.41	496.383	-0.439719	0.0119773	0.999934	MAD2L1BP	6	43629540	43640952	+	1880	protein_coding	MAD2L1 binding protein [Source:HGNC Symbol;Acc:HGNC:21059]	-	312	354	508	338	459	497	526	488	8.00765	7.89151	9.64354	8.29928	12.4308	10.9675	12.6732	9.50953
ENSG00000160404	326.625	240.92	209.138	255.96	210.523	150.235	169.576	170.975	258.161	175.327	0.558029	0.0122922	0.999934	TOR2A	9	127731524	127735317	-	3794	protein_coding	torsin family 2 member A [Source:HGNC Symbol;Acc:HGNC:11996]	-	294	249	256	242	179	156	161	202	3.73902	2.75053	2.40809	2.94442	2.40215	1.70583	1.92215	1.95052
ENSG00000163071	239.969	392.825	363.541	301.441	435.16	784.883	381.282	558.63	324.444	539.989	-0.734719	0.0123623	0.999934	SPATA18	4	52051331	52097292	+	4941	protein_coding	spermatogenesis associated 18 [Source:HGNC Symbol;Acc:HGNC:29579]	-	216	406	445	285	370	815	362	660	2.10934	3.4437	3.21422	2.66263	3.81269	6.84307	3.31859	4.89357
ENSG00000205572	17.7755	89.9821	64.5388	225.287	50.5726	31.7806	25.2784	22.8531	99.396	32.6211	1.61048	0.0123676	0.999934	SERF1B	5	70025247	70043113	+	3051	protein_coding	small EDRK-rich factor 1B [Source:HGNC Symbol;Acc:HGNC:10756]	-	16	93	79	213	43	33	24	27	0.253038	1.27748	0.924093	3.22269	0.717581	0.448724	0.356311	0.324204
ENSG00000285948	5.55484	3.8702	3.26779	1.05769	0	0	0	0	3.43763	0	4.21877	0.0123797	0.999934	AC123768.5	15	32624106	32641615	-	2228	antisense	novel transcript, antisense to ARHGAP11A	-	5	4	4	1	0	0	0	0	0.108284	0.0752419	0.0640731	0.0207189	0	0	0	0
ENSG00000136160	13.3316	20.3185	124.993	161.826	17.6416	6.74133	18.9588	38.0884	80.1173	20.3575	1.97349	0.0124894	0.999934	EDNRB	13	77895481	77975529	-	5607	protein_coding	endothelin receptor type B [Source:HGNC Symbol;Acc:HGNC:3180]	-	12	21	153	153	15	7	18	45	0.103266	0.156965	0.973849	1.25963	0.136209	0.0517935	0.145412	0.294022
ENSG00000117707	22.2194	0.96755	21.2406	14.8076	3.52832	1.92609	5.26633	1.69282	14.8088	3.10339	2.27323	0.0125778	0.999934	PROX1	1	213983181	214041502	+	8928	protein_coding	prospero homeobox 1 [Source:HGNC Symbol;Acc:HGNC:9459]	HPD	20	1	26	14	3	2	5	2	0.10809	0.00469419	0.103932	0.0723861	0.0171085	0.0092936	0.0253674	0.00820678
ENSG00000178732	3.33291	4.83775	8.16946	7.40381	0	1.92609	1.05327	0	5.93598	0.74484	2.99587	0.012603	0.999934	GP5	3	194394821	194398354	-	3534	protein_coding	glycoprotein V platelet [Source:HGNC Symbol;Acc:HGNC:4443]	-	3	5	10	7	0	2	1	0	0.0409603	0.059295	0.100987	0.0914351	0	0.0234786	0.0128172	0
ENSG00000113396	1.11097	0.96755	31.044	61.3459	1.17611	0.963047	0	6.77128	23.6171	2.22761	3.37181	0.0127224	0.999934	SLC27A6	5	128538013	129033642	+	3493	protein_coding	solute carrier family 27 member 6 [Source:HGNC Symbol;Acc:HGNC:11000]	-	1	1	38	58	1	1	0	8	0.0138137	0.0119982	0.388254	0.766498	0.0145763	0.0118771	0	0.0839051
ENSG00000175066	748.793	824.352	726.265	801.727	652.739	564.346	590.882	650.043	775.284	614.502	0.335188	0.0131188	0.999934	GK5	3	142157527	142225607	-	12158	protein_coding	glycerol kinase 5 [Source:HGNC Symbol;Acc:HGNC:28635]	-	674	852	889	758	555	586	561	768	2.67489	2.93692	2.60958	2.87798	2.32421	1.9996	2.09007	2.31418
ENSG00000145685	1630.9	1513.25	1968.84	1570.67	1231.38	1363.67	1303.94	1295.01	1670.91	1298.5	0.364027	0.0131567	0.999934	LHFPL2	5	78485215	78770021	-	7977	protein_coding	LHFPL tetraspan subfamily member 2 [Source:HGNC Symbol;Acc:HGNC:6588]	-	1468	1564	2410	1485	1047	1416	1238	1530	8.87963	8.21697	10.7822	8.59346	6.6827	7.3643	7.02976	7.02666
ENSG00000186479	111.097	48.3775	65.3557	82.4996	252.863	62.5981	115.859	276.776	76.8324	177.024	-1.20609	0.0135707	0.999934	RGS7BP	5	64506257	64612312	+	4379	protein_coding	regulator of G protein signaling 7 binding protein [Source:HGNC Symbol;Acc:HGNC:23271]	-	100	50	80	78	215	65	110	327	1.10188	0.478531	0.651997	0.822245	2.49982	0.615809	1.13783	2.73571
ENSG00000134996	495.492	585.368	553.073	434.71	643.331	731.916	781.523	628.036	517.16	696.201	-0.42804	0.0138135	0.999934	OSTF1	9	75088543	75147265	+	1319	protein_coding	osteoclast stimulating factor 1 [Source:HGNC Symbol;Acc:HGNC:8510]	-	446	605	677	411	547	760	742	742	16.3154	19.2232	18.3179	14.384	21.1148	23.9043	25.4811	20.609
ENSG00000143632	12.2207	14.5132	3.26779	44.4229	4.70443	5.77828	5.26633	0.84641	18.6061	4.14886	2.17466	0.0138975	0.999934	ACTA1	1	229431245	229434098	-	1495	protein_coding	actin, alpha 1, skeletal muscle [Source:HGNC Symbol;Acc:HGNC:129]	-	11	15	4	42	4	6	5	1	0.355026	0.420499	0.0954882	1.29685	0.136227	0.166501	0.151492	0.0245051
ENSG00000185008	55.5484	32.8967	40.8473	26.4422	74.0947	46.2263	69.5155	99.03	38.9337	72.2166	-0.894699	0.0139335	0.999934	ROBO2	3	75906695	77649964	+	16663	protein_coding	roundabout guidance receptor 2 [Source:HGNC Symbol;Acc:HGNC:10250]	-	50	34	50	25	63	48	66	117	0.144786	0.0855146	0.10709	0.0692577	0.192501	0.119508	0.179412	0.257235
ENSG00000254682	38.8839	40.6371	36.7626	42.3075	48.2204	65.4872	74.7818	61.7879	39.6478	62.5693	-0.662537	0.0139876	0.999934	AP002387.1	11	71448674	71452157	+	680	antisense	novel transcript	-	35	42	45	40	41	68	71	73	2.48352	2.58854	2.36175	2.71539	3.06987	4.14866	4.72943	3.93288
ENSG00000282057	173.311	134.489	166.657	144.903	124.667	103.046	109.54	106.648	154.84	110.975	0.483061	0.0140845	0.999934	AC092807.3	1	85482281	85578250	-	3607	lincRNA	novel transcript	-	156	139	204	137	106	107	104	126	2.08683	1.61504	2.01844	1.7533	1.49625	1.23068	1.30601	1.27974
ENSG00000107736	3.33291	0	62.0879	161.826	5.88053	1.92609	9.47939	11.0033	56.8118	7.07234	3.00344	0.0141311	0.999934	CDH23	10	71396934	71815947	+	18587	protein_coding	cadherin related 23 [Source:HGNC Symbol;Acc:HGNC:13733]	-	3	0	76	153	5	2	9	13	0.0077879	0	0.145927	0.379982	0.0136964	0.00446405	0.0219327	0.0256231
ENSG00000111727	587.702	690.831	624.147	574.324	491.613	464.189	497.141	506.999	619.251	489.986	0.338184	0.0141418	0.999934	HCFC2	12	104064457	104106524	+	6773	protein_coding	host cell factor C2 [Source:HGNC Symbol;Acc:HGNC:24972]	-	529	714	764	543	418	482	472	599	3.76862	4.41806	4.02572	3.70084	3.14224	2.95239	3.15661	3.23998
ENSG00000171119	3.33291	2.90265	3.26779	5.28844	0	0	1.05327	0	3.69794	0.263316	3.60109	0.0141945	0.999934	NRTN	19	5823802	5828324	+	1109	protein_coding	neurturin [Source:HGNC Symbol;Acc:HGNC:8007]	-	3	3	4	5	0	0	1	0	0.130526	0.113372	0.128724	0.208123	0	0	0.040844	0
ENSG00000177301	35.551	7.7404	19.6067	83.5573	14.1133	4.81524	6.31959	16.0818	36.6139	10.3325	1.81996	0.0142105	0.999934	KCNA2	1	110519837	110631474	-	17379	protein_coding	potassium voltage-gated channel subfamily A member 2 [Source:HGNC Symbol;Acc:HGNC:6220]	-	32	8	24	79	12	5	6	19	0.0888451	0.0192921	0.0492853	0.209838	0.0351561	0.0119358	0.0156382	0.0400522
ENSG00000137393	565.483	410.241	563.693	691.728	370.474	312.027	414.986	428.283	557.786	381.443	0.5477	0.0142361	0.999934	RNF144B	6	18387350	18468874	+	5175	protein_coding	ring finger protein 144B [Source:HGNC Symbol;Acc:HGNC:21578]	-	509	424	690	654	315	324	394	506	4.74587	3.43376	4.75849	5.83376	3.09917	2.59742	3.44862	3.5821
ENSG00000119227	162.201	152.873	137.247	160.769	235.221	237.873	187.481	186.21	153.272	211.696	-0.46643	0.0142854	0.999934	PIGZ	3	196946343	196969060	-	3211	protein_coding	phosphatidylinositol glycan anchor biosynthesis class Z [Source:HGNC Symbol;Acc:HGNC:30596]	-	146	158	168	152	200	247	178	220	2.19392	2.0622	1.86724	2.18517	3.17128	3.19128	2.51096	2.51003
ENSG00000188672	9.99872	5.8053	8.98641	5.28844	34.1071	10.5935	21.0653	14.389	7.51972	20.0387	-1.40008	0.0143652	0.999934	RHCE	1	25362249	25430192	-	2433	protein_coding	Rh blood group CcEe antigens [Source:HGNC Symbol;Acc:HGNC:10008]	-	9	6	11	5	29	11	20	17	0.178488	0.103353	0.161355	0.0948657	0.606877	0.187568	0.372347	0.255979
ENSG00000138315	25.5523	7.7404	4.08473	13.7499	3.52832	1.92609	2.10653	5.07846	12.7818	3.15985	1.98972	0.0145219	0.999934	OIT3	10	72893581	72933033	+	2365	protein_coding	oncoprotein induced transcript 3 [Source:HGNC Symbol;Acc:HGNC:29953]	-	23	8	5	13	3	2	2	6	0.469251	0.141766	0.0754518	0.253743	0.0645855	0.0350838	0.0383053	0.0929431
ENSG00000130021	346.622	425.722	341.484	279.23	192.882	259.06	287.541	212.449	348.264	237.983	0.549401	0.0145457	0.999934	PUDP	X	7048920	7148190	-	3168	protein_coding	pseudouridine 5'-phosphatase [Source:HGNC Symbol;Acc:HGNC:16818]	-	312	440	418	264	164	269	273	251	4.75201	5.82079	4.70893	3.8468	2.63574	3.52269	3.90335	2.90259
ENSG00000213281	1686.45	1316.84	1450.9	1784.32	998.515	1160.47	1089.08	1344.1	1559.63	1148.04	0.441244	0.0145934	0.999934	NRAS	1	114704469	114716894	-	4449	protein_coding	NRAS proto-oncogene, GTPase [Source:HGNC Symbol;Acc:HGNC:7989]	-	1518	1361	1776	1687	849	1205	1034	1588	16.4633	12.8207	14.2466	17.5039	9.71606	11.2365	10.5273	13.0763
ENSG00000140990	1003.2	1028.51	852.075	976.246	1266.67	1344.41	1176.5	1121.49	965.008	1227.27	-0.347105	0.0148612	0.999934	NDUFB10	16	1959508	1961975	+	1070	protein_coding	NADH:ubiquinone oxidoreductase subunit B10 [Source:HGNC Symbol;Acc:HGNC:7696]	-	903	1063	1043	923	1077	1396	1117	1325	40.7204	41.6355	34.7882	39.8198	51.248	54.1265	47.2856	45.3659
ENSG00000231728	12.2207	18.3834	15.522	6.34613	1.17611	3.85219	4.21306	6.77128	13.1181	4.00316	1.68246	0.0149223	0.999934	TMSB15B-AS1	X	103917411	103919548	-	1311	antisense	TMSB15B antisense RNA 1 [Source:HGNC Symbol;Acc:HGNC:53858]	-	11	19	19	6	1	4	4	8	0.404854	0.607387	0.517228	0.211266	0.0388367	0.12658	0.138203	0.223555
ENSG00000141750	15.5536	6.77285	155.22	486.536	7.05664	11.5566	1.05327	43.1669	166.021	15.7083	3.3968	0.0150051	0.999934	STAC2	17	39210536	39225872	-	3362	protein_coding	SH3 and cysteine rich domain 2 [Source:HGNC Symbol;Acc:HGNC:23990]	-	14	7	190	460	6	12	1	51	0.200927	0.08726	2.01691	6.31599	0.0908653	0.148078	0.0134729	0.555737
ENSG00000274600	1.11097	3.8702	3.26779	1.05769	3.52832	8.66742	10.5327	16.0818	2.32666	9.70255	-2.0411	0.0152745	0.999934	RIMBP3B	22	21383374	21389478	+	6105	protein_coding	RIMS binding protein 3B [Source:HGNC Symbol;Acc:HGNC:33891]	-	1	4	4	1	3	9	10	19	0.00790356	0.0274593	0.0233833	0.00756129	0.0250196	0.0611596	0.0741949	0.114016
ENSG00000226084	39.9949	37.7344	24.5084	42.3075	50.5726	72.2285	71.622	49.9382	36.1363	61.0903	-0.765425	0.0154349	0.999934	AC113935.1	1	77129114	77129668	+	555	processed_pseudogene	ribosomal protein L17 (RPL17) pseudogene	-	36	39	30	40	43	75	68	59	3.12981	2.94501	1.92912	3.32697	3.94476	5.6063	5.54978	3.89454
ENSG00000104213	298.851	346.383	361.09	258.076	369.298	546.048	491.875	403.737	316.1	452.739	-0.517459	0.0155474	0.999934	PDGFRL	8	17576433	17644071	+	2409	protein_coding	platelet derived growth factor receptor like [Source:HGNC Symbol;Acc:HGNC:8805]	-	269	358	442	244	314	567	467	477	5.38795	6.22818	6.54811	4.67557	6.63648	9.76459	8.78091	7.25402
ENSG00000185658	1002.09	934.653	936.221	902.208	858.558	717.47	640.385	715.216	943.794	732.907	0.365351	0.0156335	0.999934	BRWD1	21	39184176	39321559	-	19794	protein_coding	bromodomain and WD repeat domain containing 1 [Source:HGNC Symbol;Acc:HGNC:12760]	-	902	966	1146	853	730	745	608	845	2.19878	2.04531	2.06625	1.98928	1.87773	1.56146	1.39133	1.56394
ENSG00000112992	1262.06	1610	1295.68	1445.86	1666.54	1907.8	1707.34	1975.52	1403.4	1814.3	-0.370778	0.0157103	0.999934	NNT	5	43602692	43707405	+	8245	protein_coding	nicotinamide nucleotide transhydrogenase [Source:HGNC Symbol;Acc:HGNC:7863]	-	1136	1664	1586	1367	1417	1981	1621	2334	6.64808	8.45819	6.86504	7.65348	8.75032	9.96786	8.90537	10.3707
ENSG00000277435	1.11097	2.90265	1.63389	0	5.88053	12.5196	10.5327	2.53923	1.41188	7.86801	-2.44672	0.0160371	0.999934	AC138649.2	15	22690454	22691158	-	705	processed_pseudogene	zinc finger, FYVE domain containing 9 (ZFYVE9) pseudogene	-	1	3	2	0	5	13	10	3	0.0684415	0.178339	0.101245	0	0.361098	0.765001	0.642496	0.155894
ENSG00000171766	19.9974	13.5457	12.2542	71.9228	8.23275	9.63047	3.1598	13.5426	29.43	8.64139	1.75323	0.0161882	0.999934	GATM	15	45361124	45402327	-	6644	protein_coding	glycine amidinotransferase [Source:HGNC Symbol;Acc:HGNC:4175]	-	18	14	15	68	7	10	3	16	0.130723	0.0883107	0.0805735	0.472455	0.053643	0.0624422	0.0204527	0.0882242
ENSG00000279198	97.7652	159.646	87.4133	70.8651	77.6231	52.9676	40.0241	60.9415	103.922	57.8891	0.846403	0.0164393	0.999934	AC008894.3	19	16074293	16077395	-	3103	TEC	TEC	-	88	165	107	67	66	55	38	72	1.36839	2.22852	1.23065	0.996723	1.08295	0.735341	0.554704	0.850057
ENSG00000004864	509.935	661.804	484.449	571.151	366.945	466.115	422.359	396.966	556.835	413.096	0.430084	0.0165348	0.999934	SLC25A13	7	96120220	96322147	-	3710	protein_coding	solute carrier family 25 member 13 [Source:HGNC Symbol;Acc:HGNC:10983]	-	459	684	593	540	312	484	401	469	5.96963	7.72675	5.70442	6.71895	4.28179	5.41227	4.89587	4.63123
ENSG00000248121	75.5459	60.9556	101.301	62.4036	36.4593	39.4849	45.2904	58.4023	75.0516	44.9092	0.738409	0.0165868	0.999934	SMURF2P1	17	30600796	30615980	+	570	transcribed_unprocessed_pseudogene	SMAD specific E3 ubiquitin protein ligase 2 pseudogene 1 [Source:HGNC Symbol;Acc:HGNC:44402]	-	68	63	124	59	31	41	43	69	5.75629	4.63213	7.76386	4.77814	2.76905	2.98412	3.41707	4.43477
ENSG00000222489	4.44387	6.77285	0.816946	4.23075	0	0.963047	0	0	4.0661	0.240762	3.73282	0.0166172	0.999934	SNORA79B	14	20323179	20323326	-	148	snoRNA	small nucleolar RNA, H/ACA box 79B [Source:HGNC Symbol;Acc:HGNC:52222]	-	4	7	1	4	0	1	0	0	1.30409	1.98222	0.24114	1.24761	0	0.280315	0	0
ENSG00000275494	8.88775	12.5781	13.8881	2.11538	21.1699	25.0392	30.5447	17.7746	9.36734	23.6321	-1.315	0.0167614	0.999934	AC133552.5	16	25106569	25107102	-	534	sense_intronic	novel transcript	-	8	13	17	2	18	26	29	21	0.722865	1.02027	1.13616	0.17289	1.71623	2.01995	2.45989	1.44071
ENSG00000206532	21.1084	2.90265	9.80336	37.0191	5.88053	2.88914	6.31959	3.38564	17.7084	4.61873	1.94519	0.016787	0.999934	AC117402.1	3	110888384	110893476	-	1363	lincRNA	novel transcript	-	19	3	12	35	5	3	6	4	0.672614	0.0922444	0.314207	1.18537	0.186775	0.0913132	0.199395	0.107513
ENSG00000136490	354.399	317.356	349.653	541.536	131.724	250.392	211.706	322.482	390.736	229.076	0.767741	0.0168506	0.999934	LIMD2	17	63695902	63701172	-	4745	protein_coding	LIM domain containing 2 [Source:HGNC Symbol;Acc:HGNC:28142]	-	319	328	428	512	112	260	201	381	3.24387	2.89703	3.21913	4.98098	1.20178	2.27324	1.91875	2.94162
ENSG00000120868	425.501	501.191	432.165	640.959	301.083	273.505	307.553	447.751	499.954	332.473	0.586994	0.0168552	0.999934	APAF1	12	98645141	98735433	+	7908	protein_coding	apoptotic peptidase activating factor 1 [Source:HGNC Symbol;Acc:HGNC:576]	-	383	518	529	606	256	284	292	529	2.3369	2.74522	2.38737	3.53743	1.64823	1.48991	1.67254	2.45068
ENSG00000150938	29475.1	27986.4	23764.2	32772.5	24425.4	17935.8	21810	21090.8	28499.5	21315.5	0.419036	0.0169173	0.999934	CRIM1	2	36355926	36551135	+	7122	protein_coding	cysteine rich transmembrane BMP regulator 1 [Source:HGNC Symbol;Acc:HGNC:2359]	-	26531	28925	29089	30985	20768	18624	20707	24918	179.746	170.21	145.766	200.831	148.47	108.487	131.697	128.176
ENSG00000254827	1.11097	6.77285	8.16946	3.17306	18.8177	17.3348	10.5327	11.8497	4.80659	14.6337	-1.56452	0.0170021	0.999934	SLC22A18AS	11	2887780	2903740	-	1782	protein_coding	solute carrier family 22 member 18 antisense [Source:HGNC Symbol;Acc:HGNC:10965]	-	1	7	10	3	16	18	10	14	0.027077	0.164629	0.200273	0.0777132	0.457148	0.419057	0.254186	0.287818
ENSG00000276289	8.88775	10.643	3.26779	5.28844	16.4655	22.1501	7.37286	35.5492	7.02175	20.3844	-1.55802	0.0170746	0.999934	KCNE1B	21	7816675	7829926	-	3649	protein_coding	potassium voltage-gated channel subfamily E regulatory subunit 1B [Source:HGNC Symbol;Acc:HGNC:52280]	-	8	11	4	5	14	23	7	42	0.105785	0.126338	0.0391216	0.0632525	0.195343	0.261494	0.0868928	0.42167
ENSG00000100427	21.1084	0.96755	8.98641	208.364	18.8177	7.70438	5.26633	6.77128	59.8567	9.63992	2.63903	0.0173255	0.999934	MLC1	22	50059391	50085902	-	4297	protein_coding	megalencephalic leukoencephalopathy with subcortical cysts 1 [Source:HGNC Symbol;Acc:HGNC:17082]	-	19	1	11	197	16	8	5	8	0.213352	0.00975325	0.0913604	2.11632	0.189583	0.0772383	0.0527065	0.0682059
ENSG00000114520	893.219	887.243	786.719	800.67	623.337	723.248	675.143	682.206	841.963	675.984	0.315855	0.0174452	0.999934	SNX4	3	125446644	125520197	-	2709	protein_coding	sorting nexin 4 [Source:HGNC Symbol;Acc:HGNC:11175]	-	804	917	963	757	530	751	641	806	14.3204	14.1865	12.6867	12.8994	9.9612	11.5011	10.7179	10.8999
ENSG00000254461	34.44	28.0589	22.0576	30.6729	18.8177	19.2609	8.42612	6.77128	28.8074	13.319	1.12157	0.0174679	0.999934	AP001107.4	11	66259567	66261834	-	539	antisense	novel transcript	-	31	29	27	29	16	20	8	8	2.77512	2.25488	1.78775	2.48365	1.51139	1.53939	0.672297	0.543749
ENSG00000112685	982.096	849.509	1035.07	1025.96	690.375	775.253	824.707	777.004	973.158	766.835	0.343456	0.0175301	0.999934	EXOC2	6	485133	693111	-	4983	protein_coding	exocyst complex component 2 [Source:HGNC Symbol;Acc:HGNC:24968]	-	884	878	1267	970	587	805	783	918	8.55992	7.38445	9.07437	8.98591	5.9978	6.70213	7.11755	6.74915
ENSG00000197045	2826.3	2075.39	2234.35	2248.64	2021.73	1505.24	1810.56	1660.66	2346.17	1749.55	0.423446	0.0175307	0.999934	GMFB	14	54474484	54489196	-	7966	protein_coding	glia maturation factor beta [Source:HGNC Symbol;Acc:HGNC:4373]	-	2544	2145	2735	2126	1719	1563	1719	1962	15.4094	11.285	12.2532	12.3198	10.987	8.14004	9.77452	9.0231
ENSG00000140406	945.434	662.772	648.655	852.496	465.738	567.235	536.112	640.732	777.339	552.454	0.49109	0.0175623	0.999934	TLNRD1	15	81000944	81005788	+	4845	protein_coding	talin rod domain containing 1 [Source:HGNC Symbol;Acc:HGNC:13519]	-	851	685	794	806	396	589	509	757	8.47509	5.92532	5.84868	7.67932	4.16146	5.04347	4.75865	5.724
ENSG00000105409	1.11097	3.8702	4.08473	3.17306	0	0	0	0	3.05974	0	4.06078	0.0176916	0.999934	ATP1A3	19	41966582	41997497	-	5989	protein_coding	ATPase Na+/K+ transporting subunit alpha 3 [Source:HGNC Symbol;Acc:HGNC:801]	-	1	4	5	3	0	0	0	0	0.00805664	0.0279911	0.0297952	0.0231232	0	0	0	0
ENSG00000135912	297.74	355.091	348.019	372.306	212.875	302.397	239.091	256.462	343.289	252.706	0.440719	0.0179664	0.999934	TTLL4	2	218710845	218755416	+	7685	protein_coding	tubulin tyrosine ligase like 4 [Source:HGNC Symbol;Acc:HGNC:28976]	-	268	367	426	352	181	314	227	303	1.68267	2.00141	1.97832	2.11437	1.19917	1.69509	1.33796	1.44443
ENSG00000241218	0	1.9351	0.816946	0	7.05664	5.77828	3.1598	5.07846	0.688011	5.26829	-2.8721	0.0180437	0.999934	AC063944.2	3	107327830	107329197	-	1368	processed_pseudogene	citrate synthase (CS) pseudogene	-	0	2	1	0	6	6	3	6	0	0.0612715	0.0260882	0	0.223311	0.181959	0.0993333	0.16068
ENSG00000156509	3.33291	7.7404	8.16946	1.05769	7.05664	31.7806	12.6392	17.7746	5.07511	17.3127	-1.75207	0.0181737	0.999934	FBXO43	8	100133360	100145800	-	3950	protein_coding	F-box protein 43 [Source:HGNC Symbol;Acc:HGNC:28521]	-	3	8	10	1	6	33	12	21	0.0366465	0.0848804	0.0903512	0.0116865	0.0773391	0.346597	0.137608	0.194769
ENSG00000249588	22.2194	4.83775	8.98641	5.28844	81.1514	21.187	20.012	14.389	10.333	34.1849	-1.72792	0.0181844	0.999934	AC010280.3	5	68523878	68530007	+	587	lincRNA	novel transcript	-	20	5	11	5	69	22	19	17	1.64399	0.356982	0.668783	0.3932	5.98488	1.55486	1.46614	1.06098
ENSG00000261490	119.985	120.944	129.894	221.057	108.202	67.4133	78.9949	103.262	147.97	89.468	0.725513	0.0184034	0.999934	AC005674.2	4	10068089	10073019	-	3510	sense_overlapping	novel transcript, overlapping WDR1	-	108	125	159	209	92	70	75	122	1.48465	1.49251	1.61667	2.74866	1.33452	0.827368	0.967863	1.27336
ENSG00000089327	1374.27	1187.18	1181.3	1075.67	1436.03	1503.32	1608.34	1497.3	1204.61	1511.24	-0.327439	0.018424	0.999934	FXYD5	19	35154730	35169883	+	2993	protein_coding	FXYD domain containing ion transport regulator 5 [Source:HGNC Symbol;Acc:HGNC:4029]	-	1237	1227	1446	1017	1221	1561	1527	1769	19.9421	17.1812	17.2422	15.6854	20.7708	21.6374	23.1096	21.653
ENSG00000158270	43.3278	10.643	76.793	332.114	38.8115	8.66742	13.6924	50.7846	115.719	27.989	2.04608	0.0186939	0.999934	COLEC12	18	316740	500722	-	7340	protein_coding	collectin subfamily member 12 [Source:HGNC Symbol;Acc:HGNC:16016]	-	39	11	94	314	33	9	13	60	0.256376	0.0628075	0.457049	1.97476	0.228909	0.0508691	0.0802245	0.299469
ENSG00000100528	1449.81	1270.39	1483.57	1479.7	1802.97	1646.81	1749.47	1741.91	1420.87	1735.29	-0.288277	0.0187654	0.999934	CNIH1	14	54423560	54441431	-	5060	protein_coding	cornichon family AMPA receptor auxiliary protein 1 [Source:HGNC Symbol;Acc:HGNC:19431]	-	1305	1313	1816	1399	1533	1710	1661	2058	12.4442	10.875	12.8084	12.7629	15.4254	14.0202	14.8689	14.9002
ENSG00000013297	1373.16	971.42	1831.59	1887.97	704.488	498.858	827.866	1365.26	1516.04	849.118	0.835929	0.0187897	0.999934	CLDN11	3	170418865	170454733	+	3732	protein_coding	claudin 11 [Source:HGNC Symbol;Acc:HGNC:8514]	-	1236	1004	2242	1785	599	518	786	1613	15.9803	11.2747	21.44	22.0789	8.17203	5.75832	9.53983	15.834
ENSG00000177340	16.6645	0	6.53557	6.34613	1.17611	0	1.05327	0.84641	7.38656	0.768945	3.28131	0.0189508	0.999934	FLJ13224	12	31324316	31325829	+	1514	antisense	uncharacterized LOC79857 [Source:NCBI gene;Acc:79857]	-	15	0	8	6	1	0	1	1	0.47805	0	0.18858	0.182939	0.0336294	0	0.0299181	0.0241975
ENSG00000213413	6.66581	24.1887	13.0711	12.6923	4.70443	7.70438	1.05327	4.23205	14.1545	4.42353	1.67527	0.0192311	0.999934	PVRIG	7	100218241	100221490	+	1984	protein_coding	PVR related immunoglobulin domain containing [Source:HGNC Symbol;Acc:HGNC:32190]	-	6	25	16	12	4	8	1	5	0.145921	0.528096	0.287812	0.279204	0.102651	0.167285	0.0228306	0.0923263
ENSG00000262692	19.9974	24.1887	23.6914	23.2691	19.9938	2.88914	6.31959	6.77128	22.7867	8.99346	1.37121	0.0192639	0.999934	AC116914.2	17	3721628	3722488	+	291	antisense	novel transcript, antisense to ITGAE	-	18	25	29	22	17	3	6	8	2.98461	3.60049	3.55661	3.48988	2.97441	0.427697	0.933938	1.00715
ENSG00000162402	835.448	1071.08	1088.99	1120.09	830.332	770.438	740.445	837.946	1028.9	794.79	0.372802	0.0194699	0.999934	USP24	1	55066359	55215113	-	11772	protein_coding	ubiquitin specific peptidase 24 [Source:HGNC Symbol;Acc:HGNC:12623]	-	752	1107	1333	1059	706	800	703	990	3.08231	3.94105	4.0412	4.15267	3.05351	2.81934	2.70498	3.08093
ENSG00000129159	3.33291	2.90265	8.16946	1.05769	1.17611	0	0	0	3.86568	0.294027	3.68409	0.0196267	0.999934	KCNC1	11	17734774	17856804	+	14417	protein_coding	potassium voltage-gated channel subfamily C member 1 [Source:HGNC Symbol;Acc:HGNC:6233]	-	3	3	10	1	1	0	0	0	0.0100405	0.0087209	0.0247546	0.00320189	0.00353159	0	0	0
ENSG00000144040	329.958	316.389	341.484	396.633	302.259	260.023	247.517	242.92	346.116	263.18	0.396579	0.0196751	0.999934	SFXN5	2	72942036	73075619	-	11087	protein_coding	sideroflexin 5 [Source:HGNC Symbol;Acc:HGNC:16073]	-	297	327	418	375	257	270	235	287	1.29256	1.23609	1.34553	1.56134	1.18022	1.01032	0.960093	0.948342
ENSG00000284747	13.3316	29.0265	34.3117	34.9037	4.70443	12.5196	13.6924	16.9282	27.8934	11.9612	1.20922	0.0196874	0.999934	AL034417.4	1	7991134	8005312	+	4116	antisense	novel transcript, antisense to ERRFI1	-	12	30	42	33	4	13	13	20	0.140674	0.305464	0.36417	0.370101	0.04948	0.131032	0.143063	0.178013
ENSG00000140632	2819.64	2331.79	2569.3	2705.56	2073.48	1862.53	2002.26	2327.63	2606.57	2066.47	0.334715	0.019842	0.999934	GLYR1	16	4803203	4847342	-	5470	protein_coding	glyoxylate reductase 1 homolog [Source:HGNC Symbol;Acc:HGNC:24434]	-	2538	2410	3145	2558	1763	1934	1901	2750	22.3879	18.4648	20.5194	21.5871	16.41	14.6682	15.7418	18.418
ENSG00000162946	126.65	146.1	156.037	141.73	76.447	124.233	105.327	84.641	142.629	97.6619	0.546443	0.0198777	0.999934	DISC1	1	231626815	232041272	+	12906	protein_coding	DISC1 scaffold protein [Source:HGNC Symbol;Acc:HGNC:2888]	-	114	151	191	134	65	129	100	100	0.426208	0.490343	0.528169	0.479286	0.256429	0.414673	0.350968	0.283861
ENSG00000141639	13.3316	1.9351	69.4404	143.846	15.2894	2.88914	8.42612	20.3138	57.1382	11.7296	2.28278	0.0199347	0.999934	MAPK4	18	50560078	50731824	+	7601	protein_coding	mitogen-activated protein kinase 4 [Source:HGNC Symbol;Acc:HGNC:6878]	-	12	2	85	136	13	3	8	24	0.0761761	0.0110274	0.399098	0.825942	0.0870798	0.0163741	0.0476737	0.115675
ENSG00000229108	1.11097	0.96755	1.63389	0	3.52832	11.5566	8.42612	1.69282	0.928103	6.30096	-2.72135	0.0201185	0.999934	LINC02587	7	15688378	15695491	+	697	lincRNA	long intergenic non-protein coding RNA 2587 [Source:HGNC Symbol;Acc:HGNC:50672]	-	1	1	2	0	3	12	8	2	0.069227	0.0601287	0.102407	0	0.219146	0.71426	0.519896	0.105122
ENSG00000264769	39.9949	30.9616	23.6914	23.2691	27.0505	4.81524	6.31959	6.77128	29.4793	11.2391	1.41457	0.0201325	0.999934	AC145207.8	17	81922899	81924511	+	563	antisense	novel transcript, antisense MAFG	-	36	32	29	22	23	5	6	8	3.08534	2.38208	1.83832	1.80383	2.08	0.368442	0.482728	0.52057
ENSG00000082146	558.817	418.949	421.544	487.594	385.763	314.916	370.749	347.874	471.726	354.826	0.41049	0.0201835	0.999934	STRADB	2	201387858	201480846	+	3242	protein_coding	STE20-related kinase adaptor beta [Source:HGNC Symbol;Acc:HGNC:13205]	-	503	433	516	461	328	327	352	411	7.48623	5.59744	5.68025	6.56401	5.15117	4.18449	4.91801	4.64436
ENSG00000100714	613.255	583.432	696.855	716.055	789.168	749.251	940.566	903.119	652.399	845.526	-0.374077	0.0204325	0.999934	MTHFD1	14	64388031	64463457	+	9377	protein_coding	methylenetetrahydrofolate dehydrogenase, cyclohydrolase and formyltetrahydrofolate synthetase 1 [Source:HGNC Symbol;Acc:HGNC:7432]	-	552	603	853	677	671	778	893	1067	2.84043	2.69506	3.2465	3.33278	3.64337	3.4421	4.31367	4.16867
ENSG00000168916	284.408	328.967	298.185	380.768	271.681	250.392	221.186	220.067	323.082	240.831	0.424858	0.0204516	0.999934	ZNF608	5	124636913	124748807	-	6922	protein_coding	zinc finger protein 608 [Source:HGNC Symbol;Acc:HGNC:29238]	-	256	340	365	360	231	260	210	260	1.7845	2.05855	1.88188	2.40078	1.69912	1.5583	1.37419	1.37606
ENSG00000100162	87.7665	71.5987	58.8201	47.5959	55.277	115.566	150.617	177.746	66.4453	124.801	-0.91366	0.0208359	0.999934	CENPM	22	41938721	41947164	-	1778	protein_coding	centromere protein M [Source:HGNC Symbol;Acc:HGNC:18352]	-	79	74	72	45	47	120	143	210	2.1439	1.74427	1.44521	1.16832	1.34589	2.8	3.64304	4.32698
ENSG00000108523	1243.17	1287.81	1341.43	1198.36	1439.55	1648.74	1734.73	1464.29	1267.69	1571.83	-0.309974	0.0209322	0.999934	RNF167	17	4940008	4945222	+	2744	protein_coding	ring finger protein 167 [Source:HGNC Symbol;Acc:HGNC:24544]	-	1119	1331	1642	1133	1224	1712	1647	1730	19.6768	20.3287	21.356	19.0602	22.7113	25.8838	27.1875	23.0972
ENSG00000181026	2119.73	1476.48	1703.33	1983.16	1431.32	1110.39	1435.6	1411.81	1820.68	1347.28	0.434288	0.0211108	0.999934	AEN	15	88621296	88632282	+	6018	protein_coding	apoptosis enhancing nuclease [Source:HGNC Symbol;Acc:HGNC:25722]	-	1908	1526	2085	1875	1217	1153	1363	1668	15.298	10.6272	12.3647	14.3824	10.2963	7.9485	10.259	10.1541
ENSG00000213742	33.3291	28.0589	26.9592	15.8653	14.1133	9.63047	14.7457	14.389	26.0531	13.2196	0.980714	0.0213497	0.999934	ZNF337-AS1	20	25624045	25678074	+	5308	antisense	ZNF337 antisense RNA 1 [Source:HGNC Symbol;Acc:HGNC:40759]	-	30	29	33	15	12	10	14	17	0.272708	0.228972	0.221878	0.130449	0.115105	0.0781586	0.119469	0.117332
ENSG00000008086	433.278	449.911	615.978	466.44	346.952	290.84	387.602	396.12	491.402	355.378	0.468401	0.021367	0.999934	CDKL5	X	18425583	18653629	+	17075	protein_coding	cyclin dependent kinase like 5 [Source:HGNC Symbol;Acc:HGNC:11411]	-	390	465	754	441	295	302	368	468	1.10208	1.14132	1.57595	1.19223	0.879642	0.73376	0.976218	1.00411
ENSG00000272374	5.55484	11.6106	23.6914	11.6346	7.05664	1.92609	5.26633	2.53923	13.1229	4.19707	1.68921	0.0214421	0.999934	Z97832.2	6	35220370	35224630	-	4261	lincRNA	novel transcript, antisense to SCUBE3	-	5	12	29	11	6	2	5	3	0.0566196	0.118028	0.242894	0.119169	0.0716943	0.0194727	0.0531518	0.0257933
ENSG00000165264	504.38	491.515	455.856	498.171	612.752	560.493	679.356	583.176	487.48	608.944	-0.32109	0.0214617	0.999934	NDUFB6	9	32552999	32573184	-	1388	protein_coding	NADH:ubiquinone oxidoreductase subunit B6 [Source:HGNC Symbol;Acc:HGNC:7701]	-	454	508	558	471	521	582	645	689	15.7825	15.3387	14.3475	15.6644	19.1114	17.3957	21.0489	18.1856
ENSG00000100211	286.63	316.389	236.914	240.095	422.222	485.376	347.578	297.936	270.007	388.278	-0.523871	0.0215405	0.999934	CBY1	22	38656636	38673854	+	2348	protein_coding	chibby family member 1, beta catenin antagonist [Source:HGNC Symbol;Acc:HGNC:1307]	-	258	327	290	227	359	504	330	352	5.30188	5.83666	4.40789	4.46282	7.78469	8.90513	6.36613	5.49214
ENSG00000198633	3.33291	0.96755	3.26779	4.23075	0	0	0	0	2.94975	0	3.99739	0.0215849	0.999934	ZNF534	19	52429187	52452315	+	3279	protein_coding	zinc finger protein 534 [Source:HGNC Symbol;Acc:HGNC:26337]	zf-C2H2	3	1	4	4	0	0	0	0	0.0441457	0.0127812	0.0435361	0.0563119	0	0	0	0
ENSG00000113300	727.684	723.727	1069.38	829.227	505.726	499.821	748.872	583.176	837.505	584.399	0.519646	0.0220783	0.999934	CNOT6	5	180494412	180578405	+	6586	protein_coding	CCR4-NOT transcription complex subunit 6 [Source:HGNC Symbol;Acc:HGNC:14099]	-	655	748	1309	784	430	519	711	689	4.79875	4.75986	7.09331	5.4951	3.32423	3.26929	4.88998	3.83261
ENSG00000134954	2968.51	1913.81	2670.6	2409.41	1841.78	1234.63	1871.65	1973.83	2490.58	1730.47	0.525297	0.022182	0.999934	ETS1	11	128458761	128587558	-	7149	protein_coding	ETS proto-oncogene 1, transcription factor [Source:HGNC Symbol;Acc:HGNC:3488]	ETS	2672	1978	3269	2278	1566	1282	1777	2332	18.0343	11.5957	16.3193	14.7092	11.153	7.43962	11.2591	11.9503
ENSG00000151233	473.273	235.115	346.385	335.287	232.869	204.166	266.476	225.145	347.515	232.164	0.581535	0.0223322	0.999934	GXYLT1	12	42081845	42144879	-	7497	protein_coding	glucoside xylosyltransferase 1 [Source:HGNC Symbol;Acc:HGNC:27482]	-	426	243	424	317	198	212	253	266	2.74177	1.35842	2.01841	1.95188	1.34469	1.17316	1.5286	1.29984
ENSG00000165113	15.5536	17.4159	14.705	23.2691	25.8744	31.7806	29.4914	38.0884	17.7359	31.3087	-0.832169	0.0225967	0.999934	GKAP1	9	83739421	83829516	-	3381	protein_coding	G kinase anchoring protein 1 [Source:HGNC Symbol;Acc:HGNC:17496]	-	14	18	18	22	22	33	28	45	0.199798	0.223122	0.190002	0.300372	0.331301	0.404927	0.375122	0.487601
ENSG00000185518	1.11097	0	37.5795	136.442	1.17611	1.92609	3.1598	13.5426	43.7831	4.95114	3.12912	0.0227633	0.999934	SV2B	15	91099950	91301309	+	12454	protein_coding	synaptic vesicle glycoprotein 2B [Source:HGNC Symbol;Acc:HGNC:16874]	-	1	0	46	129	1	2	3	16	0.00387436	0	0.13182	0.478148	0.00408823	0.00666237	0.0109112	0.0470661
ENSG00000277491	7.77678	0	5.71862	3.17306	0	0	0	0	4.16712	0	4.49687	0.0227889	0.999934	AC087392.5	17	795306	795794	+	489	lincRNA	novel transcript	-	7	0	7	3	0	0	0	0	0.690713	0	0.510881	0.2832	0	0	0	0
ENSG00000249304	8.88775	25.1563	24.5084	14.8076	5.88053	6.74133	4.21306	11.8497	18.34	7.17117	1.34387	0.023026	0.999934	AC104779.1	4	113943256	113944320	+	441	antisense	novel transcript	-	8	26	30	14	5	7	4	14	0.875306	2.47087	2.4278	1.46545	0.577266	0.658518	0.410848	1.16302
ENSG00000259146	22.2194	29.0265	20.4237	16.923	35.2832	43.3371	38.9708	33.01	22.1481	37.6503	-0.763884	0.0230567	0.999934	AC005476.2	14	71292729	71321814	-	973	antisense	novel transcript, antisense to SIPA1L1	-	20	30	25	16	30	45	37	39	0.991803	1.29218	0.916976	0.759082	1.56983	1.9187	1.72246	1.46842
ENSG00000165699	1043.2	1102.04	1065.3	1036.53	842.093	742.509	869.997	956.443	1061.77	852.761	0.316007	0.0232585	0.999934	TSC1	9	132891348	132946874	-	17600	protein_coding	TSC complex subunit 1 [Source:HGNC Symbol;Acc:HGNC:12362]	-	939	1139	1304	980	716	771	826	1130	2.57431	2.71223	2.64421	2.57036	2.07131	1.8174	2.12582	2.35214
ENSG00000176974	131.094	89.0146	72.7082	131.153	182.297	135.79	154.83	174.36	105.993	161.819	-0.61486	0.0235499	0.999934	SHMT1	17	18327860	18363563	-	7281	protein_coding	serine hydroxymethyltransferase 1 [Source:HGNC Symbol;Acc:HGNC:10850]	-	118	92	89	124	155	141	147	206	0.781987	0.529556	0.436244	0.786162	1.08389	0.803408	0.914505	1.03651
ENSG00000156968	27.7742	18.3834	17.9728	17.9807	56.4531	37.5588	25.2784	33.01	20.5278	38.0751	-0.891722	0.0238163	0.999934	MPV17L	16	15395754	15413268	+	6009	protein_coding	MPV17 mitochondrial inner membrane protein like [Source:HGNC Symbol;Acc:HGNC:26827]	-	25	19	22	17	48	39	24	39	0.200746	0.132515	0.130663	0.130595	0.406709	0.269259	0.180913	0.237771
ENSG00000103460	3.33291	0	18.7898	37.0191	1.17611	0	0	4.23205	14.7854	1.35204	3.41251	0.0238566	0.999934	TOX3	16	52438005	52547802	-	5031	protein_coding	TOX high mobility group box family member 3 [Source:HGNC Symbol;Acc:HGNC:11972]	HMG	3	0	23	35	1	0	0	5	0.0287723	0	0.163156	0.32114	0.0101202	0	0	0.0364093
ENSG00000260075	4.44387	2.90265	2.45084	12.6923	83.5036	2.88914	8.42612	12.6961	5.6224	26.8788	-2.26115	0.0242898	0.999934	NSFP1	17	46372855	46487141	+	1471	unprocessed_pseudogene	N-ethylmaleimide-sensitive factor pseudogene 1 [Source:HGNC Symbol;Acc:HGNC:31405]	-	4	3	3	12	71	3	8	15	0.131207	0.0854719	0.0727846	0.376574	2.45748	0.084609	0.246341	0.373573
ENSG00000164398	0	2.90265	10.6203	5.28844	0	0	1.05327	0	4.70285	0.263316	3.96317	0.024301	0.999934	ACSL6	5	131949973	132012243	-	13013	protein_coding	acyl-CoA synthetase long chain family member 6 [Source:HGNC Symbol;Acc:HGNC:16496]	-	0	3	13	5	0	0	1	0	0	0.00966181	0.0356531	0.0177367	0	0	0.00348083	0
ENSG00000203721	29.9961	10.643	42.4812	19.0384	18.8177	1.92609	6.31959	7.61769	25.5397	8.67027	1.58108	0.0243082	0.999934	LINC00862	1	200253419	200400705	-	3174	lincRNA	long intergenic non-protein coding RNA 862 [Source:HGNC Symbol;Acc:HGNC:21901]	-	27	11	52	18	16	2	6	9	0.410455	0.145245	0.584692	0.261786	0.25666	0.0261415	0.0856257	0.10388
ENSG00000247315	822.117	758.559	692.771	716.055	476.323	651.02	551.911	620.418	747.375	574.918	0.376949	0.0243267	0.999934	ZCCHC3	20	296968	300321	+	3354	protein_coding	zinc finger CCHC-type containing 3 [Source:HGNC Symbol;Acc:HGNC:16230]	-	740	784	848	677	405	676	524	733	10.6458	9.79643	9.02326	9.31766	6.14804	8.36164	7.07665	8.00641
ENSG00000132170	93.3214	233.179	32.6779	258.076	54.1009	92.4525	25.2784	65.1736	154.314	59.2513	1.37877	0.0243494	0.999934	PPARG	3	12287368	12434356	+	4535	protein_coding	peroxisome proliferator activated receptor gamma [Source:HGNC Symbol;Acc:HGNC:9236]	THR-like	84	241	40	244	46	96	24	77	0.893738	2.22718	0.314785	2.48367	0.516446	0.878217	0.239714	0.622029
ENSG00000167992	113.319	110.301	75.976	84.615	71.7425	72.2285	60.0361	48.2454	96.0526	63.0631	0.608548	0.0244603	0.999934	VWCE	11	61258286	61295424	-	4874	protein_coding	von Willebrand factor C and EGF domains [Source:HGNC Symbol;Acc:HGNC:26487]	-	102	114	93	80	61	75	57	57	1.00977	0.980244	0.68097	0.75768	0.637219	0.638386	0.529723	0.428437
ENSG00000137727	155.536	294.135	299.819	334.229	329.31	431.445	427.626	492.611	270.93	420.248	-0.633085	0.0245956	0.999934	ARHGAP20	11	110577042	110713189	-	7125	protein_coding	Rho GTPase activating protein 20 [Source:HGNC Symbol;Acc:HGNC:18357]	-	140	304	367	316	280	448	406	582	0.948094	1.78815	1.83828	2.04731	2.00087	2.60856	2.58108	2.99251
ENSG00000265480	3.33291	1.9351	7.35252	8.4615	0	0.963047	0	1.69282	5.27051	0.663967	2.8845	0.025091	0.999934	KRT18P55	17	28275986	28317783	-	2086	transcribed_unprocessed_pseudogene	keratin 18 pseudogene 55 [Source:HGNC Symbol;Acc:HGNC:26874]	-	3	2	9	8	0	1	0	2	0.0693929	0.0401819	0.153978	0.177034	0	0.0198881	0	0.0351247
ENSG00000137449	1482.03	2255.36	2410.81	2411.53	1517.18	1505.24	1489.32	1707.21	2139.93	1554.74	0.460993	0.0251054	0.999934	CPEB2	4	15002674	15070153	+	7177	protein_coding	cytoplasmic polyadenylation element binding protein 2 [Source:HGNC Symbol;Acc:HGNC:21745]	-	1334	2331	2951	2280	1290	1563	1414	2017	8.96853	13.6118	14.6743	14.6647	9.15148	9.03491	8.92413	10.2958
ENSG00000107443	171.089	144.165	166.657	202.018	114.082	131.937	111.646	138.811	170.982	124.119	0.458213	0.0252309	0.999934	CCNJ	10	96043394	96060870	+	4148	protein_coding	cyclin J [Source:HGNC Symbol;Acc:HGNC:23434]	-	154	149	204	191	97	137	106	164	1.79139	1.50544	1.75518	2.12557	1.19063	1.37022	1.15752	1.44845
ENSG00000270110	11.1097	1.9351	0	7.40381	0	0.963047	0	0	5.11215	0.240762	4.0604	0.0252745	0.999934	AL353593.3	1	228295911	228302998	-	764	antisense	novel transcript, antisense to OBSCN	-	10	2	0	7	0	1	0	0	0.631561	0.109711	0	0.422947	0	0.0543018	0	0
ENSG00000103042	1377.6	1115.58	1182.12	1097.88	895.017	927.414	1006.92	987.76	1193.3	954.278	0.32199	0.0252992	0.999934	SLC38A7	16	58665109	58685104	-	6991	protein_coding	solute carrier family 38 member 7 [Source:HGNC Symbol;Acc:HGNC:25582]	-	1240	1153	1447	1038	761	963	956	1167	8.55836	6.91202	7.38686	6.85393	5.5423	5.71472	6.1941	6.11545
ENSG00000265190	1.11097	2.90265	5.71862	2.11538	16.4655	4.81524	10.5327	9.31051	2.9619	10.281	-1.74086	0.0254095	0.999934	ANXA8	10	47460162	47484158	-	4955	protein_coding	annexin A8 [Source:HGNC Symbol;Acc:HGNC:546]	-	1	3	7	2	14	5	10	11	0.00973789	0.0253742	0.050418	0.0186324	0.143856	0.0418634	0.0914147	0.0813291
ENSG00000124733	1217.62	1335.22	1109.41	1218.46	1531.29	1568.8	1963.29	1339.02	1220.18	1600.6	-0.391423	0.0255307	0.999934	MEA1	6	43011143	43016868	-	3017	protein_coding	male-enhanced antigen 1 [Source:HGNC Symbol;Acc:HGNC:6986]	-	1096	1380	1358	1152	1302	1629	1864	1582	17.5285	19.1698	16.0641	17.6262	21.9725	22.4003	27.9853	19.21
ENSG00000129355	219.972	177.062	158.488	160.769	248.159	226.316	301.234	217.527	179.072	248.309	-0.472317	0.0255413	0.999934	CDKN2D	19	10566462	10569059	-	1503	protein_coding	cyclin dependent kinase inhibitor 2D [Source:HGNC Symbol;Acc:HGNC:1790]	-	198	183	194	152	211	235	286	257	6.35645	5.10278	4.60653	4.66838	7.14773	6.4866	8.61919	6.26428
ENSG00000229950	15.5536	14.5132	26.9592	29.6153	7.05664	2.88914	13.6924	11.8497	21.6603	8.87199	1.28635	0.025555	0.999934	TFAP2A-AS1	6	10409340	10416446	+	1692	antisense	TFAP2A antisense RNA 1 [Source:HGNC Symbol;Acc:HGNC:40579]	-	14	15	33	28	6	3	13	14	0.399242	0.37154	0.696056	0.763904	0.180549	0.0735578	0.348019	0.303127
ENSG00000170837	1.11097	0.96755	0.816946	5.28844	9.40886	7.70438	4.21306	11.0033	2.04598	8.08241	-2.01908	0.025569	0.999934	GPR27	3	71754050	71756496	+	2447	protein_coding	G protein-coupled receptor 27 [Source:HGNC Symbol;Acc:HGNC:4482]	-	1	1	1	5	8	8	4	13	0.0197185	0.017127	0.0145847	0.0943229	0.166456	0.135633	0.0740433	0.194629
ENSG00000164283	51.1046	47.4099	128.261	25.3845	99.9691	67.4133	327.565	137.965	63.0399	158.228	-1.32349	0.025756	0.999934	ESM1	5	54977864	55022671	-	2695	protein_coding	endothelial cell specific molecule 1 [Source:HGNC Symbol;Acc:HGNC:3466]	-	46	49	157	24	85	70	311	163	0.823583	0.761995	2.07908	0.411087	1.60585	1.07757	5.22711	2.21578
ENSG00000134531	1747.55	1581.94	2128.96	1957.78	2168.74	2085.96	2851.19	3054.69	1854.06	2540.15	-0.454255	0.0259226	0.999934	EMP1	12	13196716	13219939	+	7838	protein_coding	epithelial membrane protein 1 [Source:HGNC Symbol;Acc:HGNC:3333]	-	1573	1635	2606	1851	1844	2166	2707	3609	9.68349	8.74233	11.8659	10.9014	11.9784	11.4647	15.6438	16.8686
ENSG00000163625	1269.84	1610.97	1522.79	1384.51	1153.76	1189.36	981.643	1223.91	1447.03	1137.17	0.347713	0.0260493	0.999934	WDFY3	4	84669610	84966391	-	16856	protein_coding	WD repeat and FYVE domain containing 3 [Source:HGNC Symbol;Acc:HGNC:20751]	-	1143	1665	1864	1309	981	1235	932	1446	3.2719	4.13975	3.94659	3.58481	2.96319	3.03963	2.5045	3.14276
ENSG00000254198	52.2155	29.994	38.3965	39.1344	22.346	18.2979	13.6924	32.1636	39.9351	21.625	0.872807	0.0260828	0.999934	AC113191.1	8	43125995	43126397	-	403	processed_pseudogene	Family with sequence similarity 9, member C (FAM9C) pseudogene	-	47	31	47	37	19	19	13	38	5.62731	3.22382	4.16221	4.23817	2.40045	1.95594	1.46116	3.45442
ENSG00000115159	852.113	1123.33	1379.82	1304.13	656.268	664.503	1070.12	776.158	1164.85	791.761	0.557272	0.0260972	0.999934	GPD2	2	156435290	156613735	+	7155	protein_coding	glycerol-3-phosphate dehydrogenase 2 [Source:HGNC Symbol;Acc:HGNC:4456]	-	767	1161	1689	1233	558	690	1016	917	5.17242	6.80044	8.42463	7.9549	3.97072	4.0008	6.43197	4.69523
ENSG00000139579	667.692	665.674	496.703	628.266	809.162	812.812	803.641	728.759	614.584	788.593	-0.360384	0.0261057	0.999934	NABP2	12	56222015	56229854	+	2218	protein_coding	nucleic acid binding protein 2 [Source:HGNC Symbol;Acc:HGNC:28412]	-	601	688	608	594	688	844	763	861	13.0744	12.9999	9.78302	12.3625	15.7933	15.7866	15.582	14.2213
ENSG00000134864	83.3226	78.3715	105.386	86.7304	138.781	127.122	115.859	111.726	88.4527	123.372	-0.474217	0.0261531	0.999934	GGACT	13	100530164	100589528	-	3477	protein_coding	gamma-glutamylamine cyclotransferase [Source:HGNC Symbol;Acc:HGNC:25100]	-	75	81	129	82	118	132	110	132	1.04079	0.976326	1.32408	1.08866	1.72791	1.57499	1.433	1.39081
ENSG00000250889	39.9949	37.7344	29.4101	47.5959	18.8177	12.5196	13.6924	33.8564	38.6838	19.7215	0.956532	0.0262094	0.999934	LINC01336	5	75047719	75052843	-	793	lincRNA	long intergenic non-protein coding RNA 1336 [Source:HGNC Symbol;Acc:HGNC:50543]	-	36	39	36	45	16	13	13	40	2.19047	2.06113	1.62017	2.61951	1.02729	0.680108	0.742557	1.84792
ENSG00000150967	186.643	246.725	202.603	239.037	334.014	271.579	249.624	339.41	218.752	298.657	-0.449335	0.0263447	0.999934	ABCB9	12	122920951	122981649	-	13291	protein_coding	ATP binding cassette subfamily B member 9 [Source:HGNC Symbol;Acc:HGNC:50]	-	168	255	248	226	284	282	237	401	0.609902	0.804076	0.665924	0.784932	1.08794	0.880237	0.8077	1.10531
ENSG00000226942	2.22194	3.8702	3.26779	3.17306	0	0.963047	0	0	3.13325	0.240762	3.36937	0.0264188	0.999934	IL9RP3	16	29336	38321	-	1674	unprocessed_pseudogene	interleukin 9 receptor pseudogene 3 [Source:HGNC Symbol;Acc:HGNC:6033]	-	2	4	4	3	0	1	0	0	0.0576478	0.100143	0.0852777	0.082727	0	0.0247829	0	0
ENSG00000226935	1.11097	0	5.71862	1.05769	16.4655	3.85219	13.6924	5.92487	1.97182	9.98375	-2.27147	0.0266201	0.999934	LINC00161	21	28539318	28540355	+	870	lincRNA	long intergenic non-protein coding RNA 161 [Source:HGNC Symbol;Acc:HGNC:17138]	-	1	0	7	1	14	4	13	7	0.0554612	0	0.287151	0.0530594	0.81932	0.190743	0.676836	0.294765
ENSG00000269388	16.6645	12.5781	14.705	11.6346	17.6416	26.0023	26.3316	33.01	13.8956	25.7464	-0.899777	0.0266711	0.999934	AC018755.3	19	51594561	51606150	+	1472	transcribed_processed_pseudogene	putative ATP-binding domain-containing protein 3-like protein (ABP3L) pseudogene	-	15	13	18	11	15	27	25	39	0.49169	0.370127	0.436411	0.344958	0.518834	0.760964	0.769293	0.970631
ENSG00000176236	8.88775	3.8702	8.98641	6.34613	3.52832	0.963047	2.10653	0.84641	7.02262	1.86108	1.97242	0.0266713	0.999934	C10orf111	10	15095385	15097319	-	1714	bidirectional_promoter_lncRNA	chromosome 10 open reading frame 111 [Source:HGNC Symbol;Acc:HGNC:28582]	-	8	4	11	6	3	1	2	1	0.22521	0.0978056	0.229041	0.161593	0.0891159	0.0242046	0.0528541	0.021374
ENSG00000278991	2.22194	10.643	14.705	5.28844	2.35221	0	3.1598	1.69282	8.21461	1.80121	2.22749	0.0269645	0.999934	AC090181.3	15	77063397	77064910	-	1514	TEC	TEC	-	2	11	18	5	2	0	3	2	0.0637401	0.304496	0.424304	0.152449	0.0672588	0	0.0897543	0.0483951
ENSG00000100629	14.4426	45.4748	33.4948	40.1921	51.7487	54.8937	58.9828	74.4841	33.4011	60.0273	-0.84383	0.0269711	0.999934	CEP128	14	80476983	80959517	-	9400	protein_coding	centrosomal protein 128 [Source:HGNC Symbol;Acc:HGNC:20359]	-	13	47	41	38	44	57	56	88	0.0667304	0.209549	0.155664	0.186611	0.238325	0.251568	0.269848	0.342967
ENSG00000033170	233.303	276.719	243.45	294.037	284.618	461.3	314.926	416.434	261.877	369.319	-0.497702	0.0272989	0.999934	FUT8	14	65410592	65744121	+	6700	protein_coding	fucosyltransferase 8 [Source:HGNC Symbol;Acc:HGNC:4019]	-	210	286	298	278	242	479	299	492	1.51235	1.78898	1.58735	1.91536	1.83901	2.96598	2.02142	2.69022
ENSG00000172062	186.643	108.366	152.769	134.326	439.864	302.397	225.399	113.419	145.526	270.27	-0.891928	0.0274871	0.999934	SMN1	5	70925030	70953942	+	3097	protein_coding	survival of motor neuron 1, telomeric [Source:HGNC Symbol;Acc:HGNC:11117]	-	168	112	187	127	374	314	214	134	2.61744	1.51562	2.15492	1.89297	6.14858	4.20626	3.12991	1.58511
ENSG00000100731	1520.92	1276.2	1732.74	1524.13	1287.84	1072.83	1185.98	1210.37	1513.5	1189.25	0.348226	0.027489	0.999934	PCNX1	14	70907405	71115382	+	16715	protein_coding	pecanex 1 [Source:HGNC Symbol;Acc:HGNC:19740]	-	1369	1319	2121	1441	1095	1114	1126	1430	3.95189	3.30714	4.52861	3.9796	3.33543	2.76495	3.05135	3.1342
ENSG00000262454	73.3239	68.696	63.7218	65.5766	37.6354	56.8198	33.7045	49.0918	67.8296	44.3129	0.605864	0.0276391	0.999934	MIR193BHG	16	14301389	14331067	+	6049	lincRNA	MIR193B host gene [Source:HGNC Symbol;Acc:HGNC:51945]	-	66	71	78	62	32	59	32	58	0.526464	0.491914	0.460195	0.47314	0.269346	0.404647	0.239622	0.35127
ENSG00000235749	1.11097	0	0	0	3.52832	3.85219	5.26633	0.84641	0.277742	3.37331	-3.49171	0.0276573	0.999934	AL390860.1	1	247639749	247747062	+	1882	antisense	novel transcript, antisense to OR13G1, OR6F1 and OR14A2	-	1	0	0	0	3	4	5	1	0.0256383	0	0	0	0.0811608	0.0881756	0.12034	0.019466
ENSG00000239470	3.33291	4.83775	2.45084	3.17306	11.7611	11.5566	4.21306	12.6961	3.44864	10.0567	-1.55533	0.0277024	0.999934	AC011979.1	11	9660438	9660920	+	483	processed_pseudogene	ribosomal protein L21 (RPL21) pseudogene	-	3	5	3	3	10	12	4	15	0.299697	0.433848	0.221669	0.286718	1.05414	1.03072	0.375122	1.13774
ENSG00000113328	2513.01	2324.05	1949.23	2274.03	1966.45	1928.98	1524.07	1581.94	2265.08	1750.36	0.371887	0.0278306	0.999934	CCNG1	5	163437569	163446151	+	3096	protein_coding	cyclin G1 [Source:HGNC Symbol;Acc:HGNC:1592]	-	2262	2402	2386	2150	1672	2003	1447	1869	35.2533	32.5152	27.5043	32.0567	27.4967	26.8403	21.1703	22.1159
ENSG00000253368	974.319	658.901	687.052	1067.21	572.764	531.602	676.196	620.418	846.87	600.245	0.495917	0.0279814	0.999934	TRNP1	1	26993707	27000898	+	1976	protein_coding	TMF1-regulated nuclear protein 1 [Source:HGNC Symbol;Acc:HGNC:34348]	-	877	681	841	1009	487	552	642	733	21.4151	14.4436	15.1894	23.5714	12.5484	11.5894	14.7166	13.5898
ENSG00000182263	154.425	171.256	178.094	202.018	128.196	144.457	114.806	138.811	176.448	131.567	0.422042	0.0280669	0.999934	FIGN	2	163593396	163736012	-	9942	protein_coding	fidgetin, microtubule severing factor [Source:HGNC Symbol;Acc:HGNC:13285]	-	139	177	218	191	109	150	109	164	0.674605	0.74613	0.782553	0.886831	0.55821	0.62593	0.496606	0.60432
ENSG00000026297	299.961	281.557	210.772	309.902	356.36	332.251	362.323	628.883	275.548	419.954	-0.610168	0.0282101	0.999934	RNASET2	6	166929504	166957191	-	7643	protein_coding	ribonuclease T2 [Source:HGNC Symbol;Acc:HGNC:21686]	-	270	291	258	293	303	345	344	743	1.70454	1.59567	1.20472	1.76964	2.01848	1.87268	2.0387	3.56141
ENSG00000269688	5.55484	8.70795	11.4372	20.0961	3.52832	5.77828	3.1598	3.38564	11.449	3.96301	1.52737	0.0282806	0.999934	AC008982.2	19	38844729	38845499	-	493	sense_intronic	novel transcript, sense intronic to HNRNPL	-	5	9	14	19	3	6	3	4	0.489363	0.765086	1.01347	1.77905	0.309827	0.504908	0.275635	0.297242
ENSG00000100196	2227.49	1720.3	2048.08	2008.55	2309.87	2325.76	2786.94	2727.98	2001.11	2537.64	-0.342902	0.0283913	0.999934	KDELR3	22	38468062	38483447	+	1929	protein_coding	KDEL endoplasmic reticulum protein retention receptor 3 [Source:HGNC Symbol;Acc:HGNC:6306]	-	2005	1778	2507	1899	1964	2415	2646	3223	50.1523	38.6291	46.3824	45.4437	51.8387	51.9389	62.1323	61.2104
ENSG00000125968	97.7652	244.79	180.545	140.672	111.73	106.898	107.433	51.631	165.943	94.4231	0.817835	0.0285394	0.999934	ID1	20	31605283	31606515	+	1233	protein_coding	inhibitor of DNA binding 1, HLH protein [Source:HGNC Symbol;Acc:HGNC:5360]	bHLH	88	253	221	133	95	111	102	61	3.44372	8.59948	6.39676	4.97932	3.92288	3.7348	3.74711	1.81244
ENSG00000164116	57.7704	56.1179	33.4948	43.3652	27.0505	34.6697	28.4382	11.0033	47.6871	25.2904	0.919375	0.028776	0.999934	GUCY1A1	4	155666711	155732349	+	5766	protein_coding	guanylate cyclase 1 soluble subunit alpha 1 [Source:HGNC Symbol;Acc:HGNC:4685]	-	52	58	41	41	23	36	27	13	0.435148	0.421568	0.25377	0.328239	0.203094	0.259021	0.212104	0.0825973
ENSG00000028137	42.2168	199.315	51.4676	140.672	31.7549	47.1893	30.5447	77.0233	108.418	46.628	1.21263	0.0288225	0.999934	TNFRSF1B	1	12167003	12209228	+	3766	protein_coding	TNF receptor superfamily member 1B [Source:HGNC Symbol;Acc:HGNC:11917]	-	38	206	63	133	27	49	29	91	0.486868	2.29246	0.597023	1.63024	0.36503	0.539789	0.348801	0.885234
ENSG00000270889	6.66581	6.77285	0.816946	1.05769	0	0	1.05327	0	3.82832	0.263316	3.64603	0.0288883	0.999934	AC087072.1	7	35971147	35971567	-	421	processed_pseudogene	protein phosphatase 1, regulatory (inhibitor) subunit 14B (PPP1R14B) pseudogene	-	6	7	1	1	0	0	1	0	0.687666	0.696836	0.0847713	0.109648	0	0	0.107591	0
ENSG00000235718	4.44387	0.96755	1.63389	4.23075	0	0	0	0	2.81902	0	3.92351	0.0290011	0.999934	MFRP	11	119338942	119346673	-	4064	protein_coding	membrane frizzled-related protein [Source:HGNC Symbol;Acc:HGNC:18121]	-	4	1	2	4	0	0	0	0	0.0474914	0.0103124	0.0175633	0.0454347	0	0	0	0
ENSG00000105131	6.66581	4.83775	10.6203	6.34613	1.17611	0.963047	2.10653	3.38564	7.1175	1.90783	1.87454	0.0291034	0.999934	EPHX3	19	15226919	15233435	-	2034	protein_coding	epoxide hydrolase 3 [Source:HGNC Symbol;Acc:HGNC:23760]	-	6	5	13	6	1	1	2	4	0.142334	0.103023	0.228099	0.13617	0.0250319	0.0203966	0.0445388	0.0720454
ENSG00000243554	6.66581	4.83775	7.35252	6.34613	11.7611	15.4088	13.6924	14.389	6.30055	13.8128	-1.13314	0.0291163	0.999934	AC004967.1	7	97969005	97972254	-	447	transcribed_unprocessed_pseudogene	CCZ1 homolog, vacuolar protein trafficking and biogenesis associated (CCZ1) pseudogene	-	6	5	9	6	10	16	13	17	0.647667	0.468789	0.718565	0.619619	1.13904	1.48498	1.31733	1.39328
ENSG00000100271	154.425	162.548	173.193	158.653	177.592	208.018	238.038	229.377	162.205	213.256	-0.395281	0.0292217	0.999934	TTLL1	22	43039644	43089428	-	1749	protein_coding	tubulin tyrosine ligase like 1 [Source:HGNC Symbol;Acc:HGNC:1312]	-	139	168	212	150	151	216	226	271	3.83472	4.02563	4.3259	3.95898	4.39574	5.12356	5.853	5.67645
ENSG00000188917	302.183	265.109	267.141	242.21	357.537	319.732	358.11	326.714	269.161	340.523	-0.338898	0.0292286	0.999934	TRMT2B	X	101009346	101052116	-	4055	protein_coding	tRNA methyltransferase 2 homolog B [Source:HGNC Symbol;Acc:HGNC:25748]	-	272	274	327	229	304	332	340	386	3.23658	2.83188	2.87798	2.60691	3.81705	3.39668	3.79794	3.48733
ENSG00000010278	2994.06	3465.76	2849.51	1820.28	4448.04	4142.07	4908.22	3006.45	2782.4	4126.19	-0.568345	0.0294083	0.999934	CD9	12	6199715	6238271	+	4165	protein_coding	CD9 molecule [Source:HGNC Symbol;Acc:HGNC:1709]	-	2695	3582	3488	1721	3782	4301	4660	3552	31.2214	36.0434	29.8877	19.0742	46.2329	42.8413	50.6793	31.2432
ENSG00000128564	59.9923	13.5457	52.2846	30.6729	23.5221	3.85219	22.1186	10.1569	39.1239	14.9125	1.40318	0.0295989	0.999934	VGF	7	101162509	101165593	-	2704	protein_coding	VGF nerve growth factor inducible [Source:HGNC Symbol;Acc:HGNC:12684]	-	54	14	64	29	20	4	21	12	0.963597	0.216988	0.844703	0.495077	0.376589	0.0613707	0.351781	0.162582
ENSG00000072609	1523.14	1446.49	1047.33	1438.46	1102.01	1087.28	936.353	1041.93	1363.85	1041.89	0.38802	0.0296136	0.999934	CHFR	12	132822187	132956304	-	17127	protein_coding	checkpoint with forkhead and ring finger domains [Source:HGNC Symbol;Acc:HGNC:20455]	-	1371	1495	1282	1360	937	1129	889	1231	3.86246	3.65826	2.67139	3.66555	2.7855	2.73477	2.35115	2.63314
ENSG00000258498	14.4426	4.83775	3.26779	63.4613	7.05664	1.92609	6.31959	5.07846	21.5023	5.0952	2.07949	0.0297926	0.999934	DIO3OS	14	101552221	101560431	-	5603	lincRNA	DIO3 opposite strand upstream RNA [Source:HGNC Symbol;Acc:HGNC:20348]	-	13	5	4	60	6	2	6	6	0.111952	0.0373994	0.0254783	0.494324	0.0545224	0.0148087	0.0485054	0.0392309
ENSG00000274340	3.33291	2.90265	6.53557	5.28844	1.17611	0.963047	0	0.84641	4.51489	0.746391	2.6068	0.0298424	0.999934	AC032011.1	15	62387327	62388875	-	1549	lincRNA	novel transcript	-	3	3	8	5	1	1	0	1	0.0934498	0.0811679	0.184319	0.149005	0.0328695	0.0267828	0	0.0236508
ENSG00000135747	0	0	0	0	1.17611	4.81524	1.05327	4.23205	0	2.81916	-3.97715	0.0298483	0.999934	ZNF670-ZNF695	1	246945547	247078811	-	3197	protein_coding	ZNF670-ZNF695 readthrough (NMD candidate) [Source:HGNC Symbol;Acc:HGNC:49200]	zf-C2H2	0	0	0	0	1	5	1	5	0	0	0	0	0.0159258	0.0648837	0.0141683	0.057296
ENSG00000228492	4.44387	9.6755	24.5084	11.6346	7.05664	2.88914	2.10653	4.23205	12.5656	4.07109	1.65473	0.0298558	0.999934	RAB11FIP1P1	X	74202834	74204595	+	1762	processed_pseudogene	RAB11 family interacting protein 1 pseudogene 1 [Source:HGNC Symbol;Acc:HGNC:42366]	-	4	10	30	11	6	3	2	5	0.109537	0.237853	0.60764	0.288183	0.173376	0.0706355	0.0514143	0.103959
ENSG00000122756	3.33291	0	18.7898	44.4229	4.70443	1.92609	1.05327	3.38564	16.6364	2.76736	2.59277	0.0298777	0.999934	CNTFR	9	34551432	34590140	-	2111	protein_coding	ciliary neurotrophic factor receptor [Source:HGNC Symbol;Acc:HGNC:2170]	-	3	0	23	42	4	2	1	4	0.0685711	0	0.38884	0.918422	0.0964754	0.0393052	0.0214571	0.0694175
ENSG00000235677	0	1.9351	0.816946	0	5.88053	1.92609	3.1598	9.31051	0.688011	5.06923	-2.83206	0.0299485	0.999934	NPM1P26	10	96560185	96560922	+	738	processed_pseudogene	nucleophosmin 1 pseudogene 26 [Source:HGNC Symbol;Acc:HGNC:45205]	-	0	2	1	0	5	2	3	11	0	0.113576	0.0483587	0	0.344952	0.11243	0.18413	0.546051
ENSG00000232333	4.44387	3.8702	1.63389	1.05769	0	0	0	0	2.75141	0	3.89386	0.0300084	0.999934	RPS27AP2	20	17516843	17517307	+	465	processed_pseudogene	ribosomal protein S27a pseudogene 2 [Source:HGNC Symbol;Acc:HGNC:16572]	-	4	4	2	1	0	0	0	0	0.415064	0.360514	0.1535	0.0992724	0	0	0	0
ENSG00000285863	1.11097	1.9351	4.08473	6.34613	0	0	0	0.84641	3.36923	0.211602	3.47347	0.030113	0.999934	AC009554.2	15	61861109	61894164	+	589	antisense	novel transcript, antisense to VPS13C	-	1	2	5	6	0	0	0	1	0.0819206	0.142308	0.30296	0.470238	0	0	0	0.0621988
ENSG00000110324	31.1071	0.96755	15.522	11.6346	7.05664	0	3.1598	1.69282	14.8078	2.97731	2.34491	0.0301198	0.999934	IL10RA	11	117986348	118003037	+	8102	protein_coding	interleukin 10 receptor subunit alpha [Source:HGNC Symbol;Acc:HGNC:5964]	-	28	1	19	11	6	0	3	2	0.166753	0.00517276	0.0836936	0.0626732	0.0377054	0	0.0167721	0.00904347
ENSG00000143337	1415.37	1801.58	1632.26	1759.99	1954.69	2172.63	1883.24	2510.45	1652.3	2130.25	-0.366749	0.0302873	0.999934	TOR1AIP1	1	179882042	179925000	+	9615	protein_coding	torsin 1A interacting protein 1 [Source:HGNC Symbol;Acc:HGNC:29456]	-	1274	1862	1998	1664	1662	2256	1788	2966	6.39335	8.11606	7.41612	7.98887	8.80089	9.73414	8.42321	11.3011
ENSG00000246250	5.55484	8.70795	1.63389	0	0	0	0	0	3.97417	0	4.42819	0.030488	0.999934	AC087521.2	11	43829709	43880726	-	3296	antisense	novel transcript	-	5	9	2	0	0	0	0	0	0.0731966	0.114438	0.0216558	0	0	0	0	0
ENSG00000123977	17.7755	8.70795	6.53557	11.6346	39.9876	8.66742	25.2784	32.1636	11.1634	26.5242	-1.25922	0.0306047	0.999934	DAW1	2	227871054	227924344	+	2933	protein_coding	dynein assembly factor with WD repeats 1 [Source:HGNC Symbol;Acc:HGNC:26383]	-	16	9	8	11	34	9	24	38	0.263218	0.128601	0.0973439	0.173126	0.590217	0.127303	0.370646	0.474645
ENSG00000281183	46.6607	55.1503	44.1151	57.1151	31.7549	20.224	34.7578	38.9349	50.7603	31.4179	0.688543	0.0306143	0.999934	NPTN-IT1	15	73567012	73569294	-	2283	sense_intronic	NPTN intronic transcript 1 [Source:HGNC Symbol;Acc:HGNC:45091]	-	42	57	54	54	27	21	33	46	0.88767	1.04637	0.844148	1.09187	0.602147	0.381611	0.654738	0.738158
ENSG00000225217	7.77678	13.5457	2.45084	6.34613	2.35221	1.92609	0	2.53923	7.52986	1.70438	2.12284	0.0307094	0.999934	HSPA7	1	161606291	161608217	+	1927	unprocessed_pseudogene	heat shock protein family A (Hsp70) member 7 [Source:HGNC Symbol;Acc:HGNC:5240]	-	7	14	3	6	2	2	0	3	0.175277	0.304482	0.055561	0.143731	0.0528437	0.0430582	0	0.0570344
ENSG00000172071	542.153	453.781	571.862	567.978	410.461	434.334	372.856	457.908	533.944	418.89	0.349343	0.0308489	0.999934	EIF2AK3	2	88556741	88627576	-	5434	protein_coding	eukaryotic translation initiation factor 2 alpha kinase 3 [Source:HGNC Symbol;Acc:HGNC:3255]	-	488	469	700	537	349	451	354	541	4.3332	3.61716	4.59737	4.5618	3.27002	3.44322	2.95082	3.64733
ENSG00000160216	2765.2	2035.72	2717.16	2558.55	1949.99	1470.57	2119.17	2013.61	2519.16	1888.33	0.415868	0.0309439	0.999934	AGPAT3	21	43865186	43986536	+	11296	protein_coding	1-acylglycerol-3-phosphate O-acyltransferase 3 [Source:HGNC Symbol;Acc:HGNC:326]	-	2489	2104	3326	2419	1658	1527	2012	2379	10.6318	7.80613	10.5082	9.88536	7.47316	5.60818	8.06795	7.71555
ENSG00000214336	3.33291	0	14.705	40.1921	4.70443	0	0	0	14.5575	1.17611	3.6951	0.0313113	0.999934	FOXI3	2	88446787	88452656	-	2804	protein_coding	forkhead box I3 [Source:HGNC Symbol;Acc:HGNC:35123]	-	3	0	18	38	4	0	0	0	0.051624	0	0.2291	0.625586	0.0726318	0	0	0
ENSG00000259224	0	0.96755	0	0	4.70443	3.85219	2.10653	1.69282	0.241887	3.08899	-3.36457	0.031326	0.999934	SLC35G6	17	7481332	7483496	+	1697	protein_coding	solute carrier family 35 member G6 [Source:HGNC Symbol;Acc:HGNC:31351]	-	0	1	0	0	4	4	2	2	0	0.0246964	0	0	0.120011	0.0977881	0.0533836	0.0431763
ENSG00000169826	1040.98	1105.91	1604.48	674.805	1911.17	1545.69	1906.41	1410.97	1106.54	1693.56	-0.613376	0.0315217	0.999934	CSGALNACT2	10	43138486	43185308	+	3730	protein_coding	chondroitin sulfate N-acetylgalactosaminyltransferase 2 [Source:HGNC Symbol;Acc:HGNC:24292]	-	937	1143	1964	638	1625	1605	1810	1667	12.121	12.8426	18.7916	7.89575	22.1814	17.8515	21.9801	16.3728
ENSG00000261505	48.8826	58.053	38.3965	47.5959	28.2266	22.1501	36.8643	33.01	48.232	30.0627	0.678773	0.0321054	0.999934	AL031714.1	16	1317891	1322845	-	4489	antisense	novel transcript, antisense to UBE2I	-	44	60	47	45	24	23	35	39	0.472946	0.560166	0.373662	0.462748	0.272211	0.212562	0.353165	0.318282
ENSG00000262655	157.758	81.2742	307.989	970.957	194.058	56.8198	75.8351	210.756	379.494	134.367	1.49766	0.0321491	0.999934	SPON1	11	13962689	14267884	+	5102	protein_coding	spondin 1 [Source:HGNC Symbol;Acc:HGNC:11252]	-	142	84	377	918	165	59	72	249	1.34294	0.690007	2.63713	8.30584	1.6466	0.479755	0.639222	1.78795
ENSG00000205583	128.872	29.0265	101.301	34.9037	57.6292	21.187	24.2251	22.0067	73.526	31.262	1.24054	0.0322199	0.999934	STAG3L1	7	75359194	75395383	+	2094	transcribed_unprocessed_pseudogene	stromal antigen 3-like 1 (pseudogene) [Source:HGNC Symbol;Acc:HGNC:33852]	-	116	30	124	33	49	22	23	26	2.67294	0.600426	2.11337	0.727476	1.19142	0.435867	0.49752	0.454877
ENSG00000227502	2.22194	7.7404	10.6203	8.4615	2.35221	1.92609	1.05327	2.53923	7.26103	1.9677	1.88929	0.0322664	0.999934	LINC01268	6	113868013	113873351	-	2755	lincRNA	long intergenic non-protein coding RNA 1268 [Source:HGNC Symbol;Acc:HGNC:50323]	-	2	8	13	8	2	2	1	3	0.0350281	0.121698	0.168404	0.134045	0.0369618	0.0301173	0.0164414	0.039893
ENSG00000158158	159.979	167.386	169.108	113.173	181.12	192.609	220.132	275.083	152.412	217.236	-0.511909	0.0324321	0.999934	CNNM4	2	96760902	96811891	+	5105	protein_coding	cyclin and CBS domain divalent metal cation transport mediator 4 [Source:HGNC Symbol;Acc:HGNC:105]	-	144	173	207	107	154	200	209	325	1.36105	1.42025	1.44712	0.967541	1.53592	1.62533	1.85443	2.3323
ENSG00000168874	1096.53	1522.92	1594.68	974.13	718.601	968.825	1134.37	605.183	1297.06	856.744	0.598769	0.0327389	0.999934	ATOH8	2	85751344	85788066	+	6076	protein_coding	atonal bHLH transcription factor 8 [Source:HGNC Symbol;Acc:HGNC:24126]	bHLH	987	1574	1952	921	611	1006	1077	715	7.83804	10.8568	11.4655	6.99718	5.11998	6.86892	8.02893	4.31107
ENSG00000256576	8.88775	12.5781	4.08473	11.6346	18.8177	26.9653	11.5859	23.6995	9.2963	20.2671	-1.1434	0.0331511	0.999934	LINC02361	12	132186735	132189695	-	1484	lincRNA	long intergenic non-protein coding RNA 2361 [Source:HGNC Symbol;Acc:HGNC:53283]	-	8	13	5	11	16	28	11	28	0.260114	0.367134	0.120245	0.342169	0.548947	0.782766	0.335752	0.691228
ENSG00000283563	0	0	0.816946	0	2.35221	1.92609	2.10653	5.92487	0.204237	3.07743	-3.3835	0.0333029	0.999934	AC098650.1	3	28349178	29767537	+	3535	protein_coding	novel transcript	-	0	0	1	0	2	2	2	7	0	0	0.0100958	0	0.0288062	0.0234719	0.0256271	0.0725447
ENSG00000223749	171.089	111.268	122.542	170.288	90.5602	62.5981	90.5808	126.115	143.797	92.4635	0.632846	0.0333359	0.999934	MIR503HG	X	134543337	134546632	-	1678	lincRNA	MIR503 host gene [Source:HGNC Symbol;Acc:HGNC:28258]	-	154	115	150	161	77	65	86	149	4.4283	2.87224	3.19029	4.4291	2.33638	1.60705	2.32149	3.25306
ENSG00000105612	964.321	1057.53	1078.37	1064.03	1216.09	1359.82	1475.62	1133.34	1041.06	1296.22	-0.31584	0.0336277	0.999934	DNASE2	19	12875211	12881468	-	2389	protein_coding	deoxyribonuclease 2, lysosomal [Source:HGNC Symbol;Acc:HGNC:2960]	-	868	1093	1320	1006	1034	1412	1401	1339	17.5312	19.1743	19.7192	19.4385	22.0368	24.5203	26.5633	20.5334
ENSG00000224043	22.2194	23.2212	9.80336	12.6923	5.88053	10.5935	8.42612	4.23205	16.984	7.28306	1.21872	0.0336977	0.999934	CCNT2-AS1	2	134735464	134918710	-	910	antisense	CCNT2 antisense RNA 1 [Source:HGNC Symbol;Acc:HGNC:40130]	-	20	24	12	12	5	11	8	5	1.06047	1.10531	0.47062	0.608725	0.279752	0.501486	0.398206	0.201292
ENSG00000118162	222.194	212.861	235.281	224.23	370.474	249.429	347.578	251.384	223.641	304.716	-0.443687	0.0337386	0.999934	KPTN	19	47475144	47484268	-	2124	protein_coding	kaptin, actin binding protein [Source:HGNC Symbol;Acc:HGNC:6404]	-	200	220	288	212	315	259	330	297	4.54343	4.34093	4.83915	4.60747	7.55094	5.05887	7.03751	5.1227
ENSG00000237813	18.8865	6.77285	11.4372	17.9807	9.40886	5.77828	3.1598	2.53923	13.7693	5.22154	1.41907	0.0337718	0.999934	AC002066.1	7	116238260	116499465	-	1213	antisense	novel transcript	-	17	7	14	17	8	6	3	3	0.676233	0.241853	0.411906	0.646948	0.335795	0.20521	0.112026	0.0906061
ENSG00000086300	26.6632	11.6106	138.064	103.653	28.2266	0.963047	18.9588	29.6243	69.9978	19.4432	1.85021	0.0338561	0.999934	SNX10	7	26291895	26374329	+	3518	protein_coding	sorting nexin 10 [Source:HGNC Symbol;Acc:HGNC:14974]	-	24	12	169	98	24	1	18	35	0.329173	0.142955	1.71444	1.28591	0.347344	0.0117927	0.231759	0.364476
ENSG00000270248	4.44387	2.90265	2.45084	2.11538	0	0	0	0.84641	2.97818	0.211602	3.2864	0.0338823	0.999934	AC011468.4	19	52110318	52110726	-	409	processed_pseudogene	transmembrane protein 50B (TMEM50B) pseudogene	-	4	3	3	2	0	0	0	1	0.471895	0.307406	0.261775	0.225729	0	0	0	0.0895723
ENSG00000184984	1.11097	3.8702	2.45084	0	2.35221	14.4457	6.31959	9.31051	1.858	8.107	-2.10432	0.0339466	0.999934	CHRM5	15	33968720	34067457	+	5817	protein_coding	cholinergic receptor muscarinic 5 [Source:HGNC Symbol;Acc:HGNC:1954]	-	1	4	3	0	2	15	6	11	0.00829486	0.0288188	0.0184057	0	0.0175055	0.106979	0.046721	0.0692773
ENSG00000274605	45.5497	23.2212	31.044	33.846	74.0947	42.3741	47.3969	56.7095	33.4152	55.1438	-0.725072	0.0341203	0.999934	AL355338.1	13	100086031	100088848	-	913	lincRNA	uncharacterized LOC105370333 [Source:NCBI gene;Acc:105370333]	-	41	24	38	32	63	44	45	67	2.16681	1.10168	1.4854	1.61793	3.51329	1.99935	2.23255	2.68845
ENSG00000267127	7.77678	7.7404	8.98641	6.34613	11.7611	24.0762	11.5859	18.621	7.71243	16.511	-1.10133	0.0341676	0.999934	AC090360.1	18	80034346	80097088	+	3902	protein_coding	novel transcript	-	7	8	11	6	10	25	11	22	0.0865604	0.0859246	0.100609	0.0709815	0.130484	0.265803	0.127692	0.206554
ENSG00000174796	174.422	233.179	270.409	197.788	282.266	338.993	301.234	270.005	218.95	298.124	-0.442443	0.0341988	0.999934	THAP6	4	75513946	75550473	+	7127	protein_coding	THAP domain containing 6 [Source:HGNC Symbol;Acc:HGNC:23189]	THAP	157	241	331	187	240	352	286	319	1.06292	1.41718	1.65749	1.2112	1.71455	2.04901	1.81769	1.63976
ENSG00000062725	1336.5	1380.69	1395.34	1454.32	916.187	1219.22	1151.22	1179.9	1391.71	1116.63	0.317111	0.0342784	0.999934	APPBP2	17	60443149	60526219	-	9876	protein_coding	amyloid beta precursor protein binding protein 2 [Source:HGNC Symbol;Acc:HGNC:622]	-	1203	1427	1708	1375	779	1266	1093	1394	5.8775	6.05561	6.17217	6.42692	4.01607	5.31815	5.01301	5.17105
ENSG00000093000	1216.51	977.225	1074.28	1242.78	789.168	755.992	817.334	1068.17	1127.7	857.666	0.394002	0.034281	0.999934	NUP50	22	45163841	45188015	+	8318	protein_coding	nucleoporin 50 [Source:HGNC Symbol;Acc:HGNC:8065]	-	1095	1010	1315	1175	671	785	776	1262	6.3519	5.08882	5.64206	6.52079	4.10722	3.91524	4.22574	5.55824
ENSG00000151151	233.303	167.386	196.067	154.422	117.611	117.492	141.138	159.125	187.795	133.841	0.485946	0.0345174	0.999934	IPMK	10	58191517	58267934	-	6133	protein_coding	inositol polyphosphate multikinase [Source:HGNC Symbol;Acc:HGNC:20739]	-	210	173	240	146	100	122	134	188	1.65217	1.18219	1.39659	1.09891	0.830179	0.825268	0.989672	1.12301
ENSG00000161013	6492.5	5700.8	4904.13	5550.74	4976.11	4404.98	4531.15	4397.95	5662.04	4577.54	0.306711	0.0345579	0.999934	MGAT4B	5	179797597	179806952	-	5495	protein_coding	alpha-1,3-mannosyl-glycoprotein 4-beta-N-acetylglucosaminyltransferase B [Source:HGNC Symbol;Acc:HGNC:7048]	-	5844	5892	6003	5248	4231	4574	4302	5196	51.3158	44.9376	38.988	44.0867	39.2031	34.5332	35.4619	34.6417
ENSG00000214922	21.1084	28.0589	24.5084	48.6536	16.4655	19.2609	15.799	14.389	30.5823	16.4786	0.890467	0.0346253	0.999934	HLA-F-AS1	6	29726601	29749049	-	4179	processed_transcript	HLA-F antisense RNA 1 [Source:HGNC Symbol;Acc:HGNC:26645]	-	19	29	30	46	14	20	15	17	0.219376	0.290831	0.2562	0.508121	0.170569	0.198548	0.162584	0.14903
ENSG00000171786	0	0	3.26779	3.17306	14.1133	4.81524	12.6392	2.53923	1.61021	8.52673	-2.35992	0.0346809	0.999934	NHLH1	1	160367067	160372848	+	2563	protein_coding	nescient helix-loop-helix 1 [Source:HGNC Symbol;Acc:HGNC:7817]	bHLH	0	0	4	3	12	5	12	3	0	0	0.0556983	0.0540324	0.238384	0.0809337	0.212076	0.0428815
ENSG00000229261	1.11097	0	0.816946	0	2.35221	1.92609	5.26633	5.92487	0.481979	3.86738	-3.0083	0.0347614	0.999934	AL596223.1	10	69215333	69232490	-	1933	antisense	uncharacterized LOC101928994 [Source:NCBI gene;Acc:101928994]	-	1	0	1	0	2	2	5	7	0.0249618	0	0.0184629	0	0.0526796	0.0429246	0.117165	0.132667
ENSG00000141448	678.802	751.786	619.245	689.612	780.935	1127.73	702.528	1376.26	684.861	996.863	-0.542369	0.0348096	0.999934	GATA6	18	22169443	22202528	+	3945	protein_coding	GATA binding protein 6 [Source:HGNC Symbol;Acc:HGNC:4174]	zf-GATA	611	777	758	652	664	1171	667	1626	7.47313	8.25446	6.8573	7.62925	8.5697	12.3145	7.65841	15.0998
ENSG00000103326	1168.74	993.674	1278.52	1072.5	696.255	793.551	987.963	957.29	1128.36	858.765	0.393575	0.0348261	0.999934	CAPN15	16	527717	554636	+	7987	protein_coding	calpain 15 [Source:HGNC Symbol;Acc:HGNC:11182]	Others	1052	1027	1565	1014	592	824	938	1131	6.35536	5.38892	6.99297	5.86051	3.77383	4.28008	5.3196	5.18771
ENSG00000151835	1528.69	1646.77	1487.66	1415.19	1410.15	1184.55	1084.86	1225.6	1519.58	1226.29	0.309696	0.034854	0.999934	SACS	13	23328826	23433740	-	15918	protein_coding	sacsin molecular chaperone [Source:HGNC Symbol;Acc:HGNC:10519]	-	1376	1702	1821	1338	1199	1230	1030	1448	4.17098	4.48111	4.08275	3.88015	3.83509	3.20571	2.93095	3.33255
ENSG00000272359	11.1097	0	4.08473	6.34613	1.17611	0	1.05327	0	5.38514	0.557343	3.37786	0.0349264	0.999934	RNU4-89P	3	196747192	196747324	-	133	snRNA	RNA, U4 small nuclear 89, pseudogene [Source:HGNC Symbol;Acc:HGNC:47025]	-	10	0	5	6	1	0	1	0	3.62791	0	1.34168	2.08248	0.382819	0	0.340571	0
ENSG00000150977	884.331	842.736	699.306	602.882	1071.43	989.049	1032.2	881.113	757.314	993.449	-0.391433	0.034937	0.999934	RILPL2	12	123410683	123436717	-	6141	protein_coding	Rab interacting lysosomal protein like 2 [Source:HGNC Symbol;Acc:HGNC:28787]	-	796	871	856	570	911	1027	980	1041	6.25435	5.94421	4.97468	4.28467	7.55308	6.93808	7.22847	6.21025
ENSG00000184545	377.729	251.563	291.65	249.614	235.221	226.316	207.493	189.596	292.639	214.657	0.447451	0.0349927	0.999934	DUSP8	11	1554044	1571920	-	4616	protein_coding	dual specificity phosphatase 8 [Source:HGNC Symbol;Acc:HGNC:3074]	-	340	260	357	236	200	235	197	224	3.55403	2.3606	2.76015	2.36008	2.20602	2.11208	1.93313	1.77779
ENSG00000285621	4.44387	0.96755	7.35252	1.05769	1.17611	0	0	0	3.45541	0.294027	3.51784	0.0351185	0.999934	AL138999.2	13	33335497	33349619	+	1312	antisense	novel transcript, antisense to STARD13	-	4	1	9	1	1	0	0	0	0.147107	0.0319434	0.244816	0.0351842	0.0388071	0	0	0
ENSG00000180190	237.747	196.413	196.884	193.557	172.888	149.272	167.469	110.033	206.15	149.916	0.46246	0.0351902	0.999934	TDRP	8	489792	545781	-	3613	protein_coding	testis development related protein [Source:HGNC Symbol;Acc:HGNC:26951]	-	214	203	241	183	147	155	159	130	2.85795	2.35474	2.38056	2.33811	2.07154	1.7798	1.99337	1.31817
ENSG00000187634	9.99872	114.171	27.7762	115.288	11.7611	40.448	4.21306	25.3923	66.8084	20.4536	1.70223	0.0353467	0.999934	SAMD11	1	923928	944581	+	4166	protein_coding	sterile alpha motif domain containing 11 [Source:HGNC Symbol;Acc:HGNC:28706]	-	9	118	34	109	10	42	4	30	0.104239	1.18707	0.291266	1.20778	0.122215	0.418252	0.0434911	0.263815
ENSG00000107105	1.11097	0	3.26779	2.11538	22.346	0	4.21306	16.9282	1.62353	10.8718	-2.71993	0.0354067	0.999934	ELAVL2	9	23690104	23826337	-	5140	protein_coding	ELAV like RNA binding protein 2 [Source:HGNC Symbol;Acc:HGNC:3313]	-	1	0	4	2	19	0	4	20	0.0093874	0	0.0277733	0.0179617	0.188207	0	0.0352498	0.142549
ENSG00000140832	5.55484	2.90265	1.63389	2.11538	0	0	1.05327	0	3.05169	0.263316	3.31509	0.0356298	0.999934	MARVELD3	16	71626161	71642114	+	6446	protein_coding	MARVEL domain containing 3 [Source:HGNC Symbol;Acc:HGNC:30525]	-	5	3	2	2	0	0	1	0	0.0374273	0.019505	0.0110731	0.0143226	0	0	0.00702699	0
ENSG00000130294	91.0994	13.5457	182.996	179.807	61.1576	14.4457	44.2371	52.4774	116.862	43.0795	1.4414	0.0356472	0.999934	KIF1A	2	240713761	240821036	-	16695	protein_coding	kinesin family member 1A [Source:HGNC Symbol;Acc:HGNC:888]	-	82	14	224	170	52	15	42	62	0.236993	0.0351444	0.478842	0.47005	0.158585	0.0372746	0.113952	0.136051
ENSG00000162998	271.076	798.229	374.161	2019.13	451.625	513.304	154.83	320.789	865.648	360.137	1.26515	0.0356673	0.999934	FRZB	2	182833275	182867162	-	3162	protein_coding	frizzled related protein [Source:HGNC Symbol;Acc:HGNC:3959]	-	244	825	458	1909	384	533	147	379	3.72337	10.9347	5.16933	27.8693	6.18321	6.99316	2.10579	4.39111
ENSG00000118096	342.178	349.285	334.131	432.594	430.455	474.782	476.076	455.368	364.547	459.17	-0.334052	0.0359651	0.999934	IFT46	11	118544528	118572970	-	3814	protein_coding	intraflagellar transport 46 [Source:HGNC Symbol;Acc:HGNC:26146]	-	308	361	409	409	366	493	452	538	3.89653	3.96681	3.82713	4.95021	4.88591	5.36258	5.36806	5.16772
ENSG00000102390	356.621	357.993	350.47	386.056	451.625	422.778	471.863	420.666	362.785	441.733	-0.28376	0.0359945	0.999934	PBDC1	X	76172936	76178204	+	1201	protein_coding	polysaccharide biosynthesis domain containing 1 [Source:HGNC Symbol;Acc:HGNC:28790]	-	321	370	429	365	384	439	448	497	12.8965	12.9114	12.7481	14.0291	16.2792	15.1645	16.8964	15.1604
ENSG00000165322	628.808	656.966	815.313	736.151	553.946	477.671	637.225	536.624	709.309	551.367	0.364435	0.0361575	0.999934	ARHGAP12	10	31805404	31928876	-	5938	protein_coding	Rho GTPase activating protein 12 [Source:HGNC Symbol;Acc:HGNC:16348]	-	566	679	998	696	471	496	605	634	4.59922	4.7923	5.9982	5.41066	4.03855	3.46537	4.61503	3.91153
ENSG00000278517	0	0	0	0	1.17611	0.963047	6.31959	2.53923	0	2.74949	-3.92815	0.0361737	0.999934	MIR6865	17	4970086	4970150	-	65	miRNA	microRNA 6865 [Source:HGNC Symbol;Acc:HGNC:50182]	-	0	0	0	0	1	1	6	3	0	0	0	0	0.783306	0.638256	4.18117	1.69085
ENSG00000224468	18.8865	26.1238	26.1423	17.9807	12.9372	12.5196	13.6924	10.1569	22.2833	12.3265	0.868231	0.0361833	0.999934	LAMC1-AS1	1	183138402	183141282	-	479	antisense	LAMC1 antisense RNA 1 [Source:HGNC Symbol;Acc:HGNC:52645]	-	17	27	32	17	11	13	13	12	1.71247	2.36234	2.38421	1.6383	1.16924	1.12594	1.22933	0.917789
ENSG00000149289	359.954	358.961	574.313	351.152	286.97	256.171	346.524	271.698	411.095	290.341	0.503675	0.0363097	0.999934	ZC3H12C	11	110093361	110171841	+	9719	protein_coding	zinc finger CCCH-type containing 12C [Source:HGNC Symbol;Acc:HGNC:29362]	-	324	371	703	332	244	266	329	321	1.60854	1.59981	2.58145	1.57688	1.27824	1.13545	1.53332	1.20999
ENSG00000169962	13.3316	32.8967	30.227	47.5959	12.9372	17.3348	18.9588	13.5426	31.0128	15.6933	0.984356	0.036437	0.999934	TAS1R3	1	1331314	1335306	+	3433	protein_coding	taste 1 receptor member 3 [Source:HGNC Symbol;Acc:HGNC:15661]	-	12	34	37	45	11	18	18	16	0.168661	0.415069	0.384644	0.60509	0.163141	0.217524	0.237497	0.170743
ENSG00000214026	171.089	101.593	154.403	200.961	405.757	156.014	243.304	236.995	157.011	260.517	-0.729827	0.0366543	0.999934	MRPL23	11	1947278	1984522	+	2975	protein_coding	mitochondrial ribosomal protein L23 [Source:HGNC Symbol;Acc:HGNC:10322]	-	154	105	189	190	345	162	231	280	2.49771	1.47917	2.26728	2.94814	5.90441	2.2591	3.5171	3.44801
ENSG00000176148	353.288	413.144	391.317	283.46	502.198	482.487	449.744	440.133	360.302	468.64	-0.377705	0.036723	0.999934	TCP11L1	11	33039417	33105943	+	5370	protein_coding	t-complex 11 like 1 [Source:HGNC Symbol;Acc:HGNC:25655]	-	318	427	479	268	427	501	427	520	2.85733	3.33249	3.18341	2.30378	4.04854	3.87054	3.60175	3.54753
ENSG00000263002	207.751	218.666	277.762	248.557	191.705	162.755	193.801	181.978	238.184	182.56	0.38654	0.0367532	0.999934	ZNF234	19	44141557	44160309	+	5210	protein_coding	zinc finger protein 234 [Source:HGNC Symbol;Acc:HGNC:13027]	zf-C2H2	187	226	340	235	163	169	184	215	1.73186	1.81796	2.32901	2.08215	1.59292	1.34573	1.5997	1.51181
ENSG00000138028	93.3214	74.5013	87.4133	31.7306	102.321	119.418	185.375	97.3371	71.7416	126.113	-0.811863	0.0370083	0.999934	CGREF1	2	27098889	27119115	-	4039	protein_coding	cell growth regulator with EF-hand domain 1 [Source:HGNC Symbol;Acc:HGNC:16962]	-	84	77	107	30	87	124	176	115	1.00349	0.798972	0.945455	0.342869	1.09671	1.27367	1.97378	1.04309
ENSG00000253352	2641.88	3055.52	3470.39	3184.7	2352.21	2402.8	2447.79	2758.45	3088.12	2490.31	0.310427	0.0372012	0.999934	TUG1	22	30969245	30979395	+	10151	bidirectional_promoter_lncRNA	taurine up-regulated 1 [Source:HGNC Symbol;Acc:HGNC:26066]	-	2378	3158	4248	3011	2000	2495	2324	3259	11.3035	13.0382	14.935	13.6925	10.0315	10.1969	10.3702	11.7618
ENSG00000258072	0	0	0	1.05769	11.7611	0	2.10653	3.38564	0.264422	4.31331	-3.84465	0.0374616	0.999934	AC126177.7	12	107903270	107903948	-	679	processed_pseudogene	programmed cell death 2 (PDCD2) pseudogene	-	0	0	0	1	10	0	2	4	0	0	0	0.0679848	0.749851	0	0.13342	0.215818
ENSG00000166148	0	2.90265	4.90168	20.0961	2.35221	0	0	0	6.9751	0.588053	3.74455	0.0375565	0.999934	AVPR1A	12	63142759	63150942	-	5963	protein_coding	arginine vasopressin receptor 1A [Source:HGNC Symbol;Acc:HGNC:895]	-	0	3	6	19	2	0	0	0	0	0.0210849	0.0359102	0.147086	0.0170769	0	0	0
ENSG00000254876	18.8865	4.83775	13.0711	10.5769	34.1071	25.0392	15.799	23.6995	11.8431	24.6612	-1.06123	0.0375613	0.999934	SUGT1P4-STRA6LP	9	97238449	97297314	+	3701	processed_transcript	SUGT1P4-STRA6LP readthrough [Source:HGNC Symbol;Acc:HGNC:53834]	-	17	5	16	10	29	26	15	28	0.221635	0.0566195	0.154288	0.124728	0.398955	0.291449	0.183583	0.277164
ENSG00000147036	145.537	157.711	64.5388	208.364	96.4408	76.0807	35.811	98.1835	144.038	76.629	0.908063	0.0376488	0.999934	LANCL3	X	37571569	37684463	+	10298	protein_coding	LanC like 3 [Source:HGNC Symbol;Acc:HGNC:24767]	-	131	163	79	197	82	79	34	116	0.6138	0.66336	0.273782	0.883069	0.40542	0.31826	0.14955	0.412669
ENSG00000196812	8.88775	21.2861	22.0576	23.2691	31.7549	33.7066	35.811	31.3172	18.8751	33.1474	-0.802184	0.0376696	0.999934	ZSCAN16	6	28124560	28130082	+	1328	protein_coding	zinc finger and SCAN domain containing 16 [Source:HGNC Symbol;Acc:HGNC:20813]	zf-C2H2	8	22	27	22	27	35	34	37	0.29067	0.694287	0.725599	0.764726	1.03517	1.0934	1.15969	1.02071
ENSG00000197312	401.06	401.533	521.212	439.998	299.907	300.471	337.045	402.891	440.951	335.078	0.395694	0.0376994	0.999934	DDI2	1	15617500	15669044	+	12136	protein_coding	DNA damage inducible 1 homolog 2 [Source:HGNC Symbol;Acc:HGNC:24578]	-	361	415	638	416	255	312	320	476	1.43529	1.43314	1.87619	1.58234	1.06982	1.06656	1.19436	1.43691
ENSG00000225578	6.66581	10.643	9.80336	10.5769	7.05664	2.88914	2.10653	1.69282	9.42227	3.43628	1.50281	0.0377115	0.999934	NCBP2-AS1	3	196939877	196942534	+	562	antisense	NCBP2 antisense RNA 1 [Source:HGNC Symbol;Acc:HGNC:40392]	-	6	11	12	10	6	3	2	2	0.515138	0.820297	0.762036	0.821382	0.543575	0.221459	0.161196	0.130374
ENSG00000114405	92.2104	102.56	107.02	82.4996	121.139	123.27	131.658	135.426	96.0726	127.873	-0.410216	0.0378564	0.999934	C3orf14	3	62318973	62336213	+	4430	protein_coding	chromosome 3 open reading frame 14 [Source:HGNC Symbol;Acc:HGNC:25024]	-	83	106	131	78	103	128	125	160	0.90403	1.00281	1.05535	0.812779	1.1838	1.19871	1.2781	1.32316
ENSG00000169249	114.43	152.873	185.447	144.903	197.586	212.833	200.12	198.06	149.413	202.15	-0.432121	0.0380306	0.999934	ZRSR2	X	15790472	15823260	+	2077	protein_coding	zinc finger CCCH-type, RNA binding motif and serine/arginine rich 2 [Source:HGNC Symbol;Acc:HGNC:23019]	-	103	158	227	137	168	221	190	234	2.39281	3.18812	3.9005	3.04485	4.1183	4.41432	4.14359	4.1274
ENSG00000271092	8.88775	10.643	13.8881	19.0384	7.05664	6.74133	4.21306	5.07846	13.1143	5.77237	1.19148	0.0382934	0.999934	TMEM56-RWDD3	1	95117923	95247225	+	1961	protein_coding	TMEM56-RWDD3 readthrough [Source:HGNC Symbol;Acc:HGNC:49388]	-	8	11	17	18	6	7	4	6	0.196843	0.235088	0.309387	0.423717	0.155782	0.148091	0.0923936	0.112091
ENSG00000263345	67.7691	79.3391	64.5388	66.6343	57.6292	52.9676	32.6512	44.0133	69.5703	46.8153	0.573962	0.0383092	0.999934	AC006435.2	17	2375061	2379306	-	1234	antisense	novel transcript, antisense to SGSM2	-	61	82	79	63	49	55	31	52	2.38519	2.78492	2.28477	2.35671	2.02174	1.84908	1.13791	1.54378
ENSG00000278376	9.99872	8.70795	9.80336	9.51919	22.346	22.1501	14.7457	14.389	9.5073	18.4077	-0.947635	0.0384442	0.999934	AP004609.3	11	118791254	118793137	+	1884	lincRNA	novel transcript	-	9	9	12	9	19	23	14	17	0.230499	0.200206	0.227317	0.220517	0.513473	0.506471	0.336594	0.330571
ENSG00000136999	257.745	1077.85	642.12	527.786	390.468	2574.22	1035.36	1558.24	626.375	1389.57	-1.14951	0.0385889	0.999934	NOV	8	119416306	119424353	+	2673	protein_coding	nephroblastoma overexpressed [Source:HGNC Symbol;Acc:HGNC:7885]	-	232	1114	786	499	332	2673	983	1841	4.18791	17.4663	10.4943	8.61753	6.32388	41.4866	16.6577	25.232
ENSG00000102981	11.1097	18.3834	30.227	37.0191	47.0443	53.9306	56.8763	27.9315	24.1848	46.4457	-0.9336	0.0386113	0.999934	PARD6A	16	67660946	67662778	+	1488	protein_coding	par-6 family cell polarity regulator alpha [Source:HGNC Symbol;Acc:HGNC:15943]	-	10	19	37	35	40	56	54	33	0.324269	0.535138	0.887421	1.08579	1.36868	1.56132	1.64381	0.812472
ENSG00000064300	69.991	53.2152	146.233	392.402	124.667	55.8567	31.598	50.7846	165.46	65.7267	1.33392	0.0386628	0.999934	NGFR	17	49495293	49515017	+	4150	protein_coding	nerve growth factor receptor [Source:HGNC Symbol;Acc:HGNC:7809]	-	63	55	179	371	106	58	30	60	0.732488	0.55543	1.53934	4.12674	1.30048	0.579813	0.327441	0.529664
ENSG00000176909	21.1084	19.351	22.0576	23.2691	54.1009	44.3002	24.2251	27.9315	21.4465	37.6394	-0.805205	0.0386969	0.999934	MAMSTR	19	48712742	48719721	-	2265	protein_coding	MEF2 activating motif and SAP domain containing transcriptional regulator [Source:HGNC Symbol;Acc:HGNC:26689]	-	19	20	27	22	46	46	23	33	0.404756	0.370064	0.425428	0.448369	1.03403	0.842554	0.459959	0.533756
ENSG00000213073	32.2181	60.9556	66.1727	30.6729	27.0505	36.5958	22.1186	20.3138	47.5048	26.5197	0.849182	0.0389582	0.999934	AL353625.1	6	160093082	160096212	+	3131	transcribed_processed_pseudogene	calcineurin like EF-hand protein 1 pseudogene [Source:NCBI gene;Acc:729603]	-	29	63	81	29	23	38	21	24	0.446913	0.843281	0.923279	0.427559	0.374015	0.50351	0.303806	0.280818
ENSG00000136485	2732.98	2508.86	3017.8	2632.58	1904.12	1873.13	2588.93	2176.12	2723.06	2135.57	0.350657	0.0390219	0.999934	DCAF7	17	63550461	63594266	+	6575	protein_coding	DDB1 and CUL4 associated factor 7 [Source:HGNC Symbol;Acc:HGNC:30915]	-	2460	2593	3694	2489	1619	1945	2458	2571	18.0529	16.528	20.0508	17.4747	12.5371	12.2725	16.9335	14.3253
ENSG00000169570	88.8775	76.4364	81.6946	108.942	130.548	104.009	109.54	176.9	88.9876	130.249	-0.553777	0.039151	0.999934	DTWD2	5	118837322	118988545	-	4617	protein_coding	DTW domain containing 2 [Source:HGNC Symbol;Acc:HGNC:19334]	-	80	79	100	103	111	108	104	209	0.836062	0.717104	0.772985	1.02981	1.22407	0.970447	1.02031	1.65838
ENSG00000133104	1948.64	2016.37	2100.37	2617.78	1613.62	1458.05	1645.2	1990.76	2170.79	1676.91	0.372153	0.0391974	0.999934	SPART	13	36301638	36370180	-	6504	protein_coding	spartin [Source:HGNC Symbol;Acc:HGNC:18514]	-	1754	2084	2571	2475	1372	1514	1562	2352	13.0124	13.4286	14.1076	17.5661	10.7403	9.65725	10.8783	13.2481
ENSG00000111261	447.72	397.663	541.635	384.998	617.456	485.376	675.143	575.559	443.004	588.383	-0.408056	0.0392528	0.999934	MANSC1	12	12326056	12350541	-	6015	protein_coding	MANSC domain containing 1 [Source:HGNC Symbol;Acc:HGNC:25505]	-	403	411	663	364	525	504	641	680	3.23279	2.86366	3.93377	2.79349	4.44394	3.47618	4.82705	4.14162
ENSG00000175600	333.291	344.448	285.931	277.114	349.304	405.443	512.94	376.652	310.196	411.085	-0.406645	0.0392633	0.999934	SUGCT	7	40134977	40860763	+	2857	protein_coding	succinyl-CoA:glutarate-CoA transferase [Source:HGNC Symbol;Acc:HGNC:16001]	-	300	356	350	262	297	421	487	445	5.06663	5.22221	4.37209	4.23324	5.29287	6.11336	7.72109	5.7062
ENSG00000157680	617.698	371.539	542.452	471.729	426.927	213.796	300.181	393.581	500.855	333.621	0.586438	0.0392694	0.999934	DGKI	7	137381037	137847092	-	15549	protein_coding	diacylglycerol kinase iota [Source:HGNC Symbol;Acc:HGNC:2855]	-	556	384	664	446	363	222	285	465	1.72536	1.03501	1.52404	1.32408	1.18864	0.592323	0.830237	1.09559
ENSG00000127080	254.412	165.451	145.416	199.903	121.139	79.9329	129.552	165.05	191.296	123.918	0.623194	0.0393481	0.999934	IPPK	9	92613184	92670265	-	5166	protein_coding	inositol-pentakisphosphate 2-kinase [Source:HGNC Symbol;Acc:HGNC:14645]	-	229	171	178	189	103	83	123	195	2.13889	1.38726	1.22969	1.68884	1.01514	0.666548	1.07848	1.38286
ENSG00000202078	8.88775	10.643	5.71862	4.23075	1.17611	3.85219	1.05327	2.53923	7.37004	2.1552	1.74087	0.0393512	0.999934	RF00019	1	160326104	160326216	-	113	misc_RNA		-	8	11	7	4	1	4	1	3	3.41602	4.07971	2.2108	1.63404	0.450574	1.46855	0.400849	0.972613
ENSG00000197956	11333	15834	17099.5	15423.2	15414.1	21497.1	30178.2	19138.2	14922.4	21556.9	-0.530651	0.0397876	0.999934	S100A6	1	153534599	153536244	-	971	protein_coding	S100 calcium binding protein A6 [Source:HGNC Symbol;Acc:HGNC:10496]	-	10201	16365	20931	14582	13106	22322	28652	22611	506.911	706.336	769.31	693.233	687.22	953.722	1336.58	853.096
ENSG00000148730	2815.19	1941.87	2318.49	2283.55	1874.71	1689.18	1881.13	1939.12	2339.78	1846.04	0.341767	0.0399698	0.999934	EIF4EBP2	10	70404379	70428618	+	7257	protein_coding	eukaryotic translation initiation factor 4E binding protein 2 [Source:HGNC Symbol;Acc:HGNC:3289]	-	2534	2007	2838	2159	1594	1754	1786	2291	16.8484	11.5906	13.9568	13.7334	11.1835	10.0272	11.1477	11.5655
ENSG00000163638	224.416	309.616	166.657	116.346	144.661	135.79	126.392	104.108	204.259	127.738	0.678454	0.039985	0.999934	ADAMTS9	3	64515654	64688000	-	10680	protein_coding	ADAM metallopeptidase with thrombospondin type 1 motif 9 [Source:HGNC Symbol;Acc:HGNC:13202]	-	202	320	204	110	123	141	120	123	0.912617	1.25572	0.681694	0.475448	0.586379	0.547716	0.508944	0.421921
ENSG00000157851	3.33291	0	1.63389	12.6923	0	0.963047	0	0	4.41476	0.240762	3.85258	0.0400654	0.999934	DPYSL5	2	26847747	26950351	+	7079	protein_coding	dihydropyrimidinase like 5 [Source:HGNC Symbol;Acc:HGNC:20637]	-	3	0	2	12	0	1	0	0	0.0204483	0	0.010083	0.0782511	0	0.00586052	0	0
ENSG00000258279	2.22194	0.96755	4.90168	3.17306	14.1133	7.70438	6.31959	6.77128	2.81606	8.72713	-1.59499	0.0401706	0.999934	LINC00592	12	52164115	52223804	+	1457	lincRNA	long intergenic non-protein coding RNA 592 [Source:HGNC Symbol;Acc:HGNC:27474]	-	2	1	6	3	12	8	6	8	0.0662337	0.0287644	0.146968	0.095048	0.41934	0.227792	0.186531	0.201154
ENSG00000100526	61.1033	71.5987	42.4812	53.9421	59.9815	112.677	87.421	90.5659	57.2813	87.6612	-0.620363	0.0403478	0.999934	CDKN3	14	54396849	54420218	+	1836	protein_coding	cyclin dependent kinase inhibitor 3 [Source:HGNC Symbol;Acc:HGNC:1791]	-	55	74	52	51	51	117	83	107	1.44543	1.68917	1.01079	1.28227	1.4143	2.64375	2.04769	2.13505
ENSG00000155545	489.937	548.601	676.432	511.921	324.606	422.778	465.543	457.061	556.723	417.497	0.415097	0.0403864	0.999934	MIER3	5	56919602	56971675	-	5763	protein_coding	MIER family member 3 [Source:HGNC Symbol;Acc:HGNC:26678]	Others	441	567	828	484	276	439	442	540	3.69231	4.12334	5.12758	3.87684	2.4384	3.16027	3.47403	3.43275
ENSG00000183397	62.2142	73.5338	89.8641	78.2689	121.139	90.5264	142.191	90.5659	75.9703	111.106	-0.5416	0.0405274	0.999934	C19orf71	19	3539154	3544030	+	674	protein_coding	chromosome 19 open reading frame 71 [Source:HGNC Symbol;Acc:HGNC:34496]	-	56	76	110	74	103	94	135	107	4.009	4.72572	5.82457	5.06819	7.78076	5.78597	9.07264	5.81596
ENSG00000023171	324.403	261.238	437.883	310.96	184.649	174.312	314.926	227.684	333.621	225.393	0.566544	0.0407356	0.999934	GRAMD1B	11	123358428	123627774	+	14863	protein_coding	GRAM domain containing 1B [Source:HGNC Symbol;Acc:HGNC:29214]	-	292	270	536	294	157	181	299	269	0.947948	0.761328	1.28703	0.913108	0.537821	0.505219	0.911222	0.663045
ENSG00000151148	1307.61	1187.18	1391.26	1188.84	1064.38	1095.95	1006.92	1073.25	1268.72	1060.12	0.259328	0.040949	0.999934	UBE3B	12	109477402	109536705	+	12453	protein_coding	ubiquitin protein ligase E3B [Source:HGNC Symbol;Acc:HGNC:13478]	-	1177	1227	1703	1124	905	1138	956	1268	4.56048	4.12938	4.88058	4.16652	3.70015	3.7912	3.47731	3.73029
ENSG00000162068	5.55484	16.4483	2.45084	9.51919	1.17611	4.81524	0	1.69282	8.4933	1.92104	2.11792	0.0409542	0.999934	NTN3	16	2471499	2474145	+	1986	protein_coding	netrin 3 [Source:HGNC Symbol;Acc:HGNC:8030]	-	5	17	3	9	1	5	0	2	0.121478	0.358744	0.0539104	0.209192	0.0256369	0.104448	0	0.0368933
ENSG00000263393	0	1.9351	9.80336	4.23075	1.17611	0	0	0	3.9923	0.294027	3.72885	0.0411323	0.999934	AC011825.2	18	32122400	32124478	-	553	antisense	novel transcript, antisense to RNF138	-	0	2	12	4	1	0	0	0	0	0.151572	0.774438	0.3339	0.0920703	0	0	0
ENSG00000184574	0	0	0	0	7.05664	2.88914	0	3.38564	0	3.33286	-4.20123	0.0412422	0.999934	LPAR5	12	6618835	6636447	-	3258	protein_coding	lysophosphatidic acid receptor 5 [Source:HGNC Symbol;Acc:HGNC:13307]	-	0	0	0	0	6	3	0	4	0	0	0	0	0.0937659	0.0382013	0	0.0449786
ENSG00000133216	168.867	35.7993	162.572	279.23	92.9124	14.4457	73.7286	82.1018	161.617	65.7971	1.29703	0.0412951	0.999934	EPHB2	1	22710839	22921500	+	12516	protein_coding	EPH receptor B2 [Source:HGNC Symbol;Acc:HGNC:3393]	-	152	37	199	264	79	15	70	97	0.585985	0.123894	0.567438	0.973688	0.321371	0.0497203	0.253333	0.283925
ENSG00000160202	0	0	4.08473	41.2498	2.35221	0	0	0	11.3336	0.588053	4.42417	0.0416158	0.999934	CRYAA	21	43169008	43172805	+	1821	protein_coding	crystallin alpha A [Source:HGNC Symbol;Acc:HGNC:2388]	-	0	0	5	39	2	0	0	0	0	0	0.0979921	0.988635	0.0559197	0	0	0
ENSG00000228484	2.22194	3.8702	4.08473	7.40381	0	0.963047	0	1.69282	4.39517	0.663967	2.617	0.0417395	0.999934	AL137025.1	10	114764788	114794344	+	2773	lincRNA	uncharacterized LOC101927692 [Source:NCBI gene;Acc:101927692]	-	2	4	5	7	0	1	0	2	0.0348007	0.060454	0.0643504	0.116528	0	0.0149609	0	0.0264227
ENSG00000138696	31.1071	16.4483	24.5084	99.4226	17.6416	18.2979	11.5859	24.5459	42.8716	18.0178	1.24276	0.0418148	0.999934	BMPR1B	4	94757968	95158448	+	6312	protein_coding	bone morphogenetic protein receptor type 1B [Source:HGNC Symbol;Acc:HGNC:1077]	-	28	17	30	94	15	19	11	29	0.214042	0.112875	0.169623	0.687452	0.120995	0.12488	0.0789379	0.168317
ENSG00000162873	7.77678	0	4.08473	49.7113	5.88053	0	1.05327	1.69282	15.3932	2.15665	2.85971	0.0419366	0.999934	KLHDC8A	1	205336065	205357090	-	3651	protein_coding	kelch domain containing 8A [Source:HGNC Symbol;Acc:HGNC:25573]	-	7	0	5	47	5	0	1	2	0.0925112	0	0.0488752	0.594247	0.0697273	0	0.0124065	0.0200685
ENSG00000250644	3.33291	5.8053	5.71862	9.51919	18.8177	12.5196	10.5327	12.6961	6.094	13.6415	-1.15555	0.041994	0.999934	AC068580.4	11	1734821	1763954	-	4807	protein_coding	novel protein	-	3	6	7	9	16	13	10	15	0.0301131	0.0523109	0.0519702	0.0864271	0.169469	0.112196	0.0942292	0.114318
ENSG00000060237	3651.75	3447.38	3826.58	3880.66	2936.74	2746.61	2730.06	3564.23	3701.59	2994.41	0.305695	0.0421432	0.999934	WNK1	12	752593	911452	+	14370	protein_coding	WNK lysine deficient protein kinase 1 [Source:HGNC Symbol;Acc:HGNC:14540]	-	3287	3563	4684	3669	2497	2852	2592	4211	11.037	10.3914	11.633	11.7862	8.84721	8.23381	8.1703	10.7356
ENSG00000142235	14.4426	19.351	12.2542	21.1538	12.9372	8.66742	4.21306	5.92487	16.8004	7.93563	1.09534	0.0421532	0.999934	LMTK3	19	48485271	48513935	-	5667	protein_coding	lemur tyrosine kinase 3 [Source:HGNC Symbol;Acc:HGNC:19295]	-	13	20	15	20	11	9	4	7	0.110687	0.147908	0.0944646	0.162914	0.0988289	0.0658866	0.0319718	0.0452524
ENSG00000165905	5.55484	4.83775	4.08473	0	1.17611	0	0	0	3.61933	0.294027	3.57514	0.0424364	0.999934	LARGE2	11	45921621	45929096	+	3115	protein_coding	LARGE xylosyl- and glucuronyltransferase 2 [Source:HGNC Symbol;Acc:HGNC:16522]	-	5	5	5	0	1	0	0	0	0.0774498	0.0672708	0.0572852	0	0.0163451	0	0	0
ENSG00000100503	1475.37	1417.46	1233.59	1626.72	1111.42	1018.9	841.559	1351.72	1438.28	1080.9	0.411516	0.0424662	0.999934	NIN	14	50719763	50831121	-	13683	protein_coding	ninein [Source:HGNC Symbol;Acc:HGNC:14906]	-	1328	1465	1510	1538	945	1058	799	1597	4.68301	4.48715	3.93846	5.18867	3.51637	3.20784	2.645	4.27583
ENSG00000137210	453.275	366.701	330.863	398.748	511.607	592.274	577.189	394.427	387.397	518.874	-0.422068	0.0425163	0.999934	TMEM14B	6	10747759	10852753	+	4815	protein_coding	transmembrane protein 14B [Source:HGNC Symbol;Acc:HGNC:21384]	-	408	379	405	377	435	615	548	466	4.08858	3.29881	3.00185	3.61432	4.59979	5.29891	5.15518	3.54558
ENSG00000268650	1.11097	1.9351	2.45084	0	8.23275	6.74133	2.10653	6.77128	1.37423	5.96297	-2.06881	0.0425348	0.999934	AC005759.1	19	18204730	18220480	+	1212	antisense	uncharacterized LOC102725254 [Source:NCBI gene;Acc:102725254]	-	1	2	3	0	7	7	2	8	0.0398112	0.069158	0.0883384	0	0.294063	0.239609	0.0747458	0.241816
ENSG00000169508	113.319	32.8967	38.3965	90.9611	52.9248	10.5935	15.799	38.9349	68.8933	29.563	1.22061	0.0425506	0.999934	GPR183	13	99294530	99307405	-	1700	protein_coding	G protein-coupled receptor 183 [Source:HGNC Symbol;Acc:HGNC:3128]	-	102	34	47	86	45	11	15	46	2.89507	0.838194	0.986688	2.33524	1.34775	0.268443	0.39967	0.991302
ENSG00000183648	541.042	597.946	590.652	643.074	759.765	825.331	842.612	601.797	593.178	757.376	-0.351875	0.0426105	0.999934	NDUFB1	14	92116122	92121917	-	2263	protein_coding	NADH:ubiquinone oxidoreductase subunit B1 [Source:HGNC Symbol;Acc:HGNC:7695]	-	487	618	723	608	646	857	800	711	10.3837	11.4451	11.4021	12.4022	14.5343	15.711	16.0127	11.5102
ENSG00000278467	8.88775	14.5132	9.80336	7.40381	5.88053	2.88914	2.10653	5.07846	10.152	3.98867	1.35451	0.0426508	0.999934	AC138393.3	1	223994262	223995196	+	573	lincRNA	novel transcript	-	8	15	12	7	5	3	2	6	0.673665	1.09711	0.747407	0.563929	0.444283	0.217207	0.158101	0.383613
ENSG00000260409	3.33291	3.8702	0	8.4615	1.17611	0	0	0	3.91615	0.294027	3.67766	0.0427443	0.999934	AC012414.5	15	20729747	20756183	-	1602	lincRNA	novel transcript	-	3	4	0	8	1	0	0	0	0.0903581	0.104643	0	0.23052	0.0317821	0	0	0
ENSG00000183722	1926.42	2438.23	1892.86	1988.45	2320.46	2996.04	2503.61	2568.01	2061.49	2597.03	-0.333305	0.0427481	0.999934	LHFPL6	13	39209116	39603528	-	4564	protein_coding	LHFPL tetraspan subfamily member 6 [Source:HGNC Symbol;Acc:HGNC:6586]	-	1734	2520	2317	1880	1973	3111	2377	3034	18.3321	23.1403	18.118	19.0149	22.0103	28.2789	23.5908	24.3538
ENSG00000196712	1507.58	1638.06	1986.81	1676.43	1468.96	1209.59	1177.55	1495.61	1702.22	1337.93	0.347709	0.0427814	0.999934	NF1	17	31094927	31382116	+	27130	protein_coding	neurofibromin 1 [Source:HGNC Symbol;Acc:HGNC:7765]	-	1357	1693	2432	1585	1249	1256	1118	1767	2.41345	2.6153	3.19922	2.69687	2.344	1.92065	1.8666	2.38607
ENSG00000168615	17247.8	16096.2	14119.3	16137.1	13966.3	10796.7	13052.1	13622.1	15900.1	12859.3	0.306209	0.0432354	0.999934	ADAM9	8	38996869	39105144	+	6913	protein_coding	ADAM metallopeptidase domain 9 [Source:HGNC Symbol;Acc:HGNC:216]	-	15525	16636	17283	15257	11875	11211	12392	16094	108.361	100.855	89.2243	101.879	87.4605	67.28	81.196	85.2893
ENSG00000130203	381.062	201.25	532.649	1111.63	466.914	186.831	76.8884	244.612	556.648	243.812	1.19148	0.0432823	0.999934	APOE	19	44905754	44909393	+	2191	protein_coding	apolipoprotein E [Source:HGNC Symbol;Acc:HGNC:613]	-	343	208	652	1051	397	194	73	289	7.55371	3.97865	10.6203	22.1433	9.22556	3.67339	1.50918	4.83229
ENSG00000135905	1003.2	1158.16	1724.57	2165.09	720.954	684.727	1058.53	1327.17	1512.76	947.846	0.674213	0.0434642	0.999934	DOCK10	2	224765090	225042445	-	11265	protein_coding	dedicator of cytokinesis 10 [Source:HGNC Symbol;Acc:HGNC:23479]	-	903	1197	2111	2047	613	711	1005	1568	3.86781	4.45326	6.68787	8.38818	2.7706	2.61846	4.04105	5.09932
ENSG00000137474	5.55484	0.96755	17.9728	48.6536	4.70443	2.88914	5.26633	5.92487	18.2872	4.69619	1.9584	0.0434907	0.999934	MYO7A	11	77128264	77215241	+	10147	protein_coding	myosin VIIA [Source:HGNC Symbol;Acc:HGNC:7606]	-	5	1	22	46	4	3	5	7	0.0237761	0.00413026	0.0773777	0.209267	0.0200709	0.0122657	0.0223199	0.025273
ENSG00000100796	1278.72	1250.07	1341.43	1392.97	949.118	1114.25	952.152	1230.68	1315.8	1061.55	0.309032	0.0435004	0.999934	PPP4R3A	14	91457611	91510554	-	5912	protein_coding	protein phosphatase 4 regulatory subunit 3A [Source:HGNC Symbol;Acc:HGNC:20219]	-	1151	1292	1642	1317	807	1157	904	1454	9.39397	9.15889	9.91219	10.2833	6.94998	8.11908	6.92618	9.01005
ENSG00000197558	46.6607	66.7609	89.8641	38.0768	24.6982	48.1524	35.811	9.31051	60.3406	29.493	1.03928	0.0435208	0.999934	SSPO	7	149776042	149833979	+	21144	protein_coding	SCO-spondin [Source:HGNC Symbol;Acc:HGNC:21998]	-	42	69	110	36	21	50	34	11	0.0958452	0.136766	0.185668	0.0785953	0.0505681	0.0981049	0.0728369	0.0190591
ENSG00000211445	2935.18	2579.49	3565.97	7397.47	3449.52	2418.21	2030.7	1750.38	4119.53	2412.2	0.772212	0.0435866	0.999934	GPX3	5	151020438	151028993	+	3163	protein_coding	glutathione peroxidase 3 [Source:HGNC Symbol;Acc:HGNC:4555]	-	2642	2666	4365	6994	2933	2511	1928	2068	40.3034	35.3245	49.2511	102.072	47.2126	32.9348	27.6101	23.9524
ENSG00000143742	2660.77	2687.85	2713.9	2927.68	3148.44	3476.6	3209.3	3053.85	2747.55	3222.05	-0.229858	0.0436348	0.999934	SRP9	1	225777813	225790466	+	1728	protein_coding	signal recognition particle 9 [Source:HGNC Symbol;Acc:HGNC:11304]	-	2395	2778	3322	2768	2677	3610	3047	3608	66.876	67.3757	68.6099	73.9441	78.8768	86.6705	79.8709	76.4927
ENSG00000126432	4199.46	4127.57	2653.44	4093.25	4730.3	5394.03	5241.05	4592.62	3768.43	4989.5	-0.405096	0.0438266	0.999934	PRDX5	11	64318088	64321811	+	893	protein_coding	peroxiredoxin 5 [Source:HGNC Symbol;Acc:HGNC:9355]	-	3780	4266	3248	3870	4022	5601	4976	5426	204.244	200.209	129.806	200.051	229.317	260.209	252.4	222.6
ENSG00000103226	1338.72	551.503	455.856	597.594	331.662	391.96	420.253	589.948	735.917	433.456	0.762522	0.0439008	0.999934	NOMO3	16	16232495	16294814	+	8274	protein_coding	NODAL modulator 3 [Source:HGNC Symbol;Acc:HGNC:25242]	-	1205	570	558	565	282	407	399	697	7.02716	2.88718	2.40685	3.1522	1.73531	2.04074	2.18432	3.08613
ENSG00000066557	298.851	330.902	314.524	318.364	356.36	394.849	386.548	388.502	315.66	381.565	-0.273964	0.0439454	0.999934	LRRC40	1	70144805	70205620	-	2884	protein_coding	leucine rich repeat containing 40 [Source:HGNC Symbol;Acc:HGNC:26004]	-	269	342	385	301	303	410	367	459	4.50055	4.96988	4.76427	4.81784	5.34924	5.89789	5.76409	5.83062
ENSG00000242265	1598.68	2030.89	1581.61	3390.95	1110.24	1254.85	1382.94	1834.17	2150.53	1395.55	0.62353	0.0439635	0.999934	PEG10	7	94656325	94669695	+	6689	protein_coding	paternally expressed 10 [Source:HGNC Symbol;Acc:HGNC:14005]	-	1439	2099	1936	3206	944	1303	1313	2167	10.3803	13.1512	10.3294	22.125	7.18548	8.08148	8.89126	11.8685
ENSG00000242085	2.22194	0.96755	3.26779	5.28844	0	0.963047	0	0	2.93643	0.240762	3.27049	0.0440919	0.999934	RPS20P33	14	105374618	105374971	+	354	processed_pseudogene	ribosomal protein S20 pseudogene 33 [Source:HGNC Symbol;Acc:HGNC:36725]	-	2	1	4	5	0	1	0	0	0.272606	0.118389	0.403262	0.652001	0	0.117194	0	0
ENSG00000281333	5.55484	1.9351	0	6.34613	0	0	0	0	3.45902	0	4.21972	0.0442138	0.999934	AC024941.2	12	88580531	88598218	+	493	antisense	novel transcript, antisense to KITLG	-	5	2	0	6	0	0	0	0	0.489363	0.170019	0	0.561805	0	0	0	0
ENSG00000151694	708.798	909.497	1053.04	799.612	629.217	636.574	721.487	706.752	867.738	673.508	0.366202	0.0443307	0.999934	ADAM17	2	9488486	9556732	-	10750	protein_coding	ADAM metallopeptidase domain 17 [Source:HGNC Symbol;Acc:HGNC:195]	-	638	940	1289	756	535	661	685	835	2.86365	3.66466	4.27932	3.24634	2.5339	2.55094	2.8863	2.84561
ENSG00000187944	7.77678	5.8053	3.26779	0	11.7611	14.4457	10.5327	10.1569	4.21247	11.7241	-1.48552	0.0443391	0.999934	C2orf66	2	196805002	196810276	-	1669	protein_coding	chromosome 2 open reading frame 66 [Source:HGNC Symbol;Acc:HGNC:33809]	-	7	6	4	0	10	15	10	12	0.202372	0.150664	0.0855332	0	0.305062	0.372857	0.271396	0.263404
ENSG00000185985	26.6632	0.96755	75.1591	304.614	36.4593	4.81524	25.2784	28.7779	101.851	23.8327	2.09638	0.0443631	0.999934	SLITRK2	X	145817832	145829856	+	11881	protein_coding	SLIT and NTRK like family member 2 [Source:HGNC Symbol;Acc:HGNC:13449]	-	24	1	92	288	31	5	24	34	0.097469	0.00352746	0.276354	1.11898	0.132848	0.0174592	0.0914993	0.104839
ENSG00000162813	791.01	613.427	703.391	651.536	945.59	799.329	863.677	813.4	689.841	855.499	-0.31026	0.0443665	0.999934	BPNT1	1	220057482	220090462	-	3113	protein_coding	3'(2'), 5'-bisphosphate nucleotidase 1 [Source:HGNC Symbol;Acc:HGNC:1096]	-	712	634	861	616	804	830	820	961	11.0359	8.53542	9.87086	9.13446	13.1499	11.0613	11.9315	11.3094
ENSG00000084112	6605.82	6789.3	6940.78	6884.49	5310.12	5540.41	4987.21	6561.37	6805.1	5599.78	0.281123	0.0446376	0.999934	SSH1	12	108778192	108857590	-	14537	protein_coding	slingshot protein phosphatase 1 [Source:HGNC Symbol;Acc:HGNC:30579]	-	5946	7017	8496	6509	4515	5753	4735	7752	19.736	20.2298	20.8579	20.6691	15.8135	16.4183	14.7538	19.536
ENSG00000278200	4.44387	2.90265	2.45084	4.23075	1.17611	0	0	0.84641	3.50703	0.505629	2.81244	0.0447072	0.999934	LINC01971	17	81480523	81481570	-	1048	lincRNA	long intergenic non-protein coding RNA 1971 [Source:HGNC Symbol;Acc:HGNC:52797]	-	4	3	3	4	1	0	0	1	0.184165	0.119971	0.102162	0.17619	0.0485829	0	0	0.0349571
ENSG00000088854	1304.28	979.16	968.898	1017.5	974.993	611.535	734.126	853.181	1067.46	793.459	0.427972	0.0450261	0.999934	C20orf194	20	3249305	3407625	-	8541	protein_coding	chromosome 20 open reading frame 194 [Source:HGNC Symbol;Acc:HGNC:17721]	-	1174	1012	1186	962	829	635	697	1008	6.63235	4.96577	4.95572	5.19933	4.94186	3.08442	3.69644	4.32363
ENSG00000123358	124.428	108.366	205.054	106.826	188.177	188.757	268.583	178.592	136.169	206.027	-0.593556	0.0451401	0.999934	NR4A1	12	52022832	52059507	+	7295	protein_coding	nuclear receptor subfamily 4 group A member 1 [Source:HGNC Symbol;Acc:HGNC:7980]	NGFIB-like	112	112	251	101	160	196	255	211	0.7408	0.643439	1.22795	0.639113	1.11671	1.11465	1.58334	1.05963
ENSG00000149243	48.8826	46.4424	27.7762	78.2689	102.321	78.9699	51.61	118.497	50.3425	87.8496	-0.809563	0.0451637	0.999934	KLHL35	11	75422394	75430629	-	5041	protein_coding	kelch like family member 35 [Source:HGNC Symbol;Acc:HGNC:26597]	-	44	48	34	74	87	82	49	140	0.421157	0.399061	0.240709	0.677636	0.878713	0.674847	0.44029	1.01744
ENSG00000280239	21.1084	26.1238	35.9456	17.9807	22.346	7.70438	12.6392	9.31051	25.2896	13	0.987701	0.0454439	0.999934	AC011498.7	19	4448810	4450836	+	2027	TEC	TEC	-	19	27	44	17	19	8	12	11	0.452281	0.558245	0.774693	0.387148	0.477248	0.163736	0.268156	0.198809
ENSG00000196872	12.2207	0.96755	0	9.51919	1.17611	0.963047	0	0	5.67685	0.534789	3.46725	0.0454491	0.999934	KIAA1211L	2	98793846	98936259	-	4705	protein_coding	KIAA1211 like [Source:HGNC Symbol;Acc:HGNC:33454]	-	11	1	0	9	1	1	0	0	0.112808	0.00890749	0	0.0883007	0.0108214	0.00881756	0	0
ENSG00000010219	353.288	285.427	269.592	297.21	468.091	467.078	317.033	360.571	301.379	403.193	-0.420409	0.0459409	0.999934	DYRK4	12	4562204	4615302	+	7054	protein_coding	dual specificity tyrosine phosphorylation regulated kinase 4 [Source:HGNC Symbol;Acc:HGNC:3095]	-	318	295	330	281	398	485	301	426	2.1752	1.75267	1.66959	1.83887	2.87271	2.85242	1.93282	2.21244
ENSG00000157654	25.5523	10.643	16.3389	28.5576	7.05664	6.74133	8.42612	15.2354	20.273	9.36487	1.09053	0.0459752	0.999934	PALM2-AKAP2	9	109780309	110172512	+	8203	protein_coding	PALM2-AKAP2 readthrough [Source:HGNC Symbol;Acc:HGNC:33529]	-	23	11	20	27	6	7	8	18	0.135289	0.0561998	0.0870138	0.15194	0.0372412	0.0354024	0.044175	0.0803891
ENSG00000182747	6.66581	0.96755	6.53557	0	0	0	0	0	3.54223	0	4.26652	0.0460667	0.999934	SLC35D3	6	136922264	136925639	+	2359	protein_coding	solute carrier family 35 member D3 [Source:HGNC Symbol;Acc:HGNC:15621]	-	6	1	8	0	0	0	0	0	0.122725	0.0177659	0.12103	0	0	0	0	0
ENSG00000145604	603.256	1123.33	345.568	795.381	250.511	637.537	214.866	444.365	716.883	386.82	0.889259	0.0462631	0.999934	SKP2	5	36151989	36184319	+	3837	protein_coding	S-phase kinase associated protein 2 [Source:HGNC Symbol;Acc:HGNC:10901]	-	543	1161	423	752	213	662	204	525	6.82836	12.681	3.93441	9.04706	2.82639	7.15771	2.40823	5.01262
ENSG00000117400	9.99872	1.9351	0.816946	1.05769	1.17611	0	0	0	3.45211	0.294027	3.48884	0.0462777	0.999934	MPL	1	43337849	43352772	+	2212	protein_coding	MPL proto-oncogene, thrombopoietin receptor [Source:HGNC Symbol;Acc:HGNC:7217]	-	9	2	1	1	1	0	0	0	0.196321	0.0378931	0.0161341	0.0208687	0.0230176	0	0	0
ENSG00000170417	57.7704	34.8318	71.8913	88.8458	132.9	55.8567	137.978	112.573	63.3348	109.827	-0.792839	0.0462785	0.999934	TMEM182	2	102736905	103019900	+	6071	protein_coding	transmembrane protein 182 [Source:HGNC Symbol;Acc:HGNC:26391]	-	52	36	88	84	113	58	131	133	0.413287	0.248518	0.517313	0.638705	0.947683	0.396347	0.977396	0.80258
ENSG00000204099	5.55484	0.96755	13.8881	5.28844	2.35221	0	2.10653	0.84641	6.42473	1.32629	2.3325	0.0464512	0.999934	NEU4	2	241808825	241817413	+	4689	protein_coding	neuraminidase 4 [Source:HGNC Symbol;Acc:HGNC:21328]	-	5	1	17	5	2	0	2	1	0.0514515	0.00893788	0.12939	0.0492233	0.0217167	0	0.0193201	0.00781298
ENSG00000117411	2364.14	2386.95	1832.41	2118.55	2383.97	2947.89	2747.97	2745.75	2175.51	2706.39	-0.315392	0.0464819	0.999934	B4GALT2	1	43978943	43991170	+	3772	protein_coding	beta-1,4-galactosyltransferase 2 [Source:HGNC Symbol;Acc:HGNC:925]	-	2128	2467	2243	2003	2027	3061	2609	3244	27.2213	27.4102	21.2221	24.5127	27.3607	33.6666	31.3301	31.5069
ENSG00000197586	2046.4	1110.75	1264.63	1679.61	1236.09	669.318	1105.93	1106.26	1525.35	1029.4	0.567265	0.0466363	0.999934	ENTPD6	20	25195693	25226729	+	5327	protein_coding	ectonucleoside triphosphate diphosphohydrolase 6 (putative) [Source:HGNC Symbol;Acc:HGNC:3368]	-	1842	1148	1548	1588	1051	695	1050	1307	16.6846	9.03179	10.371	13.761	10.0453	5.41265	8.92825	8.98856
ENSG00000067955	945.434	916.27	910.895	1018.55	696.255	714.581	721.487	916.662	947.788	762.246	0.313182	0.0467216	0.999934	CBFB	16	67029116	67101058	+	4129	protein_coding	core-binding factor subunit beta [Source:HGNC Symbol;Acc:HGNC:1539]	CBF	851	947	1115	963	592	742	685	1083	9.94473	9.61213	9.63742	10.7662	7.29998	7.45533	7.51459	9.60906
ENSG00000166925	2530.79	2595.94	1908.39	2244.41	1875.89	2049.36	1646.25	1791	2319.88	1840.63	0.333623	0.0467515	0.999934	TSC22D4	7	100463359	100479279	-	3715	protein_coding	TSC22 domain family member 4 [Source:HGNC Symbol;Acc:HGNC:21696]	TSC22	2278	2683	2336	2122	1595	2128	1563	2116	29.5872	30.2675	22.4411	26.3674	21.8598	23.7641	19.0572	20.8667
ENSG00000176928	445.498	439.268	232.83	729.804	249.335	259.06	137.978	398.659	461.85	261.258	0.820409	0.0468172	0.999934	GCNT4	5	75025346	75030899	-	5554	protein_coding	glucosaminyl (N-acetyl) transferase 4, core 2 [Source:HGNC Symbol;Acc:HGNC:17973]	-	401	454	285	690	212	269	131	471	3.48375	3.42582	1.83134	5.73488	1.94346	2.00934	1.06838	3.10679
ENSG00000144749	2642.99	2524.34	3043.94	2356.53	2005.26	1751.78	2531	1943.36	2641.95	2057.85	0.360727	0.0469887	0.999934	LRIG1	3	66378797	66501263	-	7032	protein_coding	leucine rich repeats and immunoglobulin like domains 1 [Source:HGNC Symbol;Acc:HGNC:17360]	-	2379	2609	3726	2228	1705	1819	2403	2296	16.3239	15.5493	18.9101	14.6257	12.345	10.7315	15.4787	11.9616
ENSG00000268896	0	0	0	0	3.52832	1.92609	0	7.61769	0	3.26803	-4.18513	0.0471573	0.999934	AC009955.3	2	219547211	219547658	-	448	antisense	novel transcript, antisense to TMEM198	-	0	0	0	0	3	2	0	9	0	0	0	0	0.340948	0.185208	0	0.735973
ENSG00000123908	1079.86	1034.31	884.753	975.188	767.998	750.214	752.031	935.283	993.528	801.381	0.308993	0.047657	0.999934	AGO2	8	140520156	140635619	-	15833	protein_coding	argonaute 2, RISC catalytic component [Source:HGNC Symbol;Acc:HGNC:3263]	-	972	1069	1083	922	653	779	714	1105	2.96218	2.82963	2.44116	2.68812	2.09988	2.04118	2.04265	2.5568
ENSG00000267424	1.11097	0	0	0	2.35221	3.85219	4.21306	0.84641	0.277742	2.81597	-3.23453	0.0477265	0.999934	AC020934.1	19	12825711	12832983	+	739	antisense	novel transcript, antisense to RTBDN	-	1	0	0	0	2	4	4	1	0.0652926	0	0	0	0.137794	0.224555	0.245174	0.0495739
ENSG00000179071	28.8852	31.9291	20.4237	42.3075	37.6354	66.4503	45.2904	49.9382	30.8864	49.8286	-0.700919	0.0480966	0.999934	CCDC89	11	85684866	85686277	-	1412	protein_coding	coiled-coil domain containing 89 [Source:HGNC Symbol;Acc:HGNC:26762]	-	26	33	25	40	32	69	43	59	0.888479	0.979476	0.631882	1.3077	1.15388	2.02732	1.37941	1.53079
ENSG00000128917	12.2207	17.4159	0.816946	26.4422	2.35221	8.66742	2.10653	1.69282	14.2239	3.70475	1.93008	0.0483177	0.999934	DLL4	15	40929333	40939073	+	4761	protein_coding	delta like canonical Notch ligand 4 [Source:HGNC Symbol;Acc:HGNC:2910]	-	11	18	1	25	2	9	2	2	0.111482	0.158449	0.00749605	0.242395	0.0213883	0.0784246	0.0190279	0.0153897
ENSG00000182841	111.097	113.203	112.739	121.634	101.145	61.635	88.4743	84.641	114.668	83.9739	0.453028	0.0483519	0.999934	RRP7BP	22	42555223	42582038	-	5092	transcribed_unprocessed_pseudogene	ribosomal RNA processing 7 homolog B, pseudogene [Source:HGNC Symbol;Acc:HGNC:30454]	-	100	117	138	115	86	64	84	100	0.947589	0.962969	0.967212	1.04254	0.859913	0.521434	0.747224	0.719463
ENSG00000147509	205.529	93.8523	156.854	136.442	115.258	84.7481	114.806	60.0951	148.169	93.7269	0.663704	0.0483644	0.999934	RGS20	8	53851808	53959303	+	3192	protein_coding	regulator of G protein signaling 20 [Source:HGNC Symbol;Acc:HGNC:14600]	-	185	97	192	129	98	88	109	71	2.79652	1.27357	2.14669	1.86556	1.56318	1.14374	1.54676	0.814878
ENSG00000276644	8.88775	0	23.6914	135.384	10.585	1.92609	0	13.5426	41.9908	6.5134	2.68522	0.0484643	0.999934	DACH1	13	71437966	71867192	-	5389	protein_coding	dachshund family transcription factor 1 [Source:HGNC Symbol;Acc:HGNC:2663]	-	8	0	29	128	9	2	0	16	0.0716292	0	0.192053	1.09644	0.0850313	0.0153968	0	0.10877
ENSG00000167978	10063.2	12472.7	12093.3	10110.4	10173.3	8610.6	7719.38	9256.34	11184.9	8939.91	0.323282	0.0486505	0.999934	SRRM2	16	2752329	2772538	+	13266	protein_coding	serine/arginine repetitive matrix 2 [Source:HGNC Symbol;Acc:HGNC:16639]	-	9058	12891	14803	9559	8650	8941	7329	10936	32.9458	40.725	39.8236	33.2624	33.1987	27.9611	25.0244	30.2006
ENSG00000223396	4.44387	8.70795	12.2542	9.51919	19.9938	12.5196	20.012	17.7746	8.7313	17.575	-0.98653	0.0487659	0.999934	RPS10P7	1	201518703	201584367	+	3018	transcribed_processed_pseudogene	ribosomal protein S10 pseudogene 7 [Source:HGNC Symbol;Acc:HGNC:36423]	-	4	9	15	9	17	13	19	21	0.0639513	0.124979	0.177379	0.137659	0.286797	0.178703	0.285164	0.254916
ENSG00000226312	7.77678	2.90265	18.7898	5.28844	5.88053	0.963047	1.05327	1.69282	8.68941	2.39742	1.91186	0.0489054	0.999934	CFLAR-AS1	2	201140278	201157823	-	4334	antisense	CFLAR antisense RNA 1 [Source:HGNC Symbol;Acc:HGNC:14437]	-	7	3	23	5	5	1	1	2	0.0779323	0.02901	0.189396	0.0532553	0.0587389	0.00957236	0.0104513	0.0169059
ENSG00000146476	880.998	751.786	808.777	886.342	676.261	649.094	773.097	600.951	831.976	674.851	0.302238	0.0490135	0.999934	ARMT1	6	151452258	151470101	+	2819	protein_coding	acidic residue methyltransferase 1 [Source:HGNC Symbol;Acc:HGNC:17872]	-	793	777	990	838	575	674	734	710	13.5733	11.5516	12.5335	13.7224	10.3853	9.91911	11.794	9.227
ENSG00000172336	417.724	503.126	374.161	391.344	503.374	575.902	641.438	466.372	421.589	546.772	-0.375023	0.0490783	0.999934	POP7	7	100706053	100707495	+	988	protein_coding	POP7 homolog, ribonuclease P/MRP subunit [Source:HGNC Symbol;Acc:HGNC:19949]	-	376	520	458	370	428	598	609	551	18.3628	22.0577	16.544	17.2873	22.0562	25.1103	27.9203	20.4311
ENSG00000177807	2.22194	0.96755	12.2542	105.769	7.05664	0	0	9.31051	30.3031	4.09179	2.8839	0.0492	0.999934	KCNJ10	1	159998651	160070483	-	6575	protein_coding	potassium voltage-gated channel subfamily J member 10 [Source:HGNC Symbol;Acc:HGNC:6256]	-	2	1	15	100	6	0	0	11	0.0146772	0.0063741	0.0814191	0.702078	0.0464622	0	0	0.0612906
ENSG00000170242	2637.44	2491.44	2362.61	2305.76	2199.32	1998.32	2160.25	1917.96	2449.31	2068.96	0.243663	0.0493251	0.999934	USP47	11	11841423	11959323	+	11158	protein_coding	ubiquitin specific peptidase 47 [Source:HGNC Symbol;Acc:HGNC:20076]	-	2374	2575	2892	2180	1870	2075	2051	2266	10.266	9.67176	9.25002	9.01886	8.53296	7.71507	8.32605	7.43996
ENSG00000121671	555.484	603.751	596.371	512.978	419.87	517.156	478.182	424.898	567.146	460.027	0.302353	0.04969	0.999934	CRY2	11	45847118	45883248	+	6200	protein_coding	cryptochrome circadian regulator 2 [Source:HGNC Symbol;Acc:HGNC:2385]	-	500	624	730	485	357	537	454	502	3.89123	4.21801	4.20206	3.61103	2.93171	3.59328	3.31683	2.96626
ENSG00000188488	21.1084	8.70795	2.45084	129.038	17.6416	5.77828	6.31959	12.6961	40.3263	10.6089	1.92653	0.0497104	0.999934	SERPINA5	14	94561442	94593120	+	3775	protein_coding	serpin family A member 5 [Source:HGNC Symbol;Acc:HGNC:8723]	-	19	9	3	122	15	6	6	15	0.242854	0.0999172	0.0283619	1.49185	0.202311	0.065939	0.0719936	0.14557
ENSG00000270021	11.1097	1.9351	4.08473	0	19.9938	14.4457	6.31959	14.389	4.28238	13.787	-1.70014	0.0497952	0.999934	AC026691.1	5	135399280	135401296	+	2017	antisense	novel transcript, antisense to H2AFY	-	10	2	5	0	17	15	6	17	0.239223	0.0415565	0.0884698	0	0.429129	0.308527	0.134743	0.308774
ENSG00000162526	4.44387	4.83775	13.0711	16.923	7.05664	2.88914	1.05327	0.84641	9.81894	2.96136	1.77653	0.0498122	0.999934	TSSK3	1	32351521	32364312	+	2191	protein_coding	testis specific serine kinase 3 [Source:HGNC Symbol;Acc:HGNC:15473]	-	4	5	16	16	6	3	1	1	0.0880899	0.0956406	0.26062	0.3371	0.139429	0.056805	0.0206737	0.0167207
ENSG00000285774	19.9974	0.96755	8.16946	1.05769	3.52832	0	0	0	7.54803	0.88208	3.18803	0.0498256	0.999934	AL133444.1	14	54684753	54687912	-	1001	lincRNA	uncharacterized LOC729451 [Source:NCBI gene;Acc:729451]	-	18	1	10	1	3	0	0	0	0.867654	0.0418679	0.356531	0.0461155	0.152592	0	0	0

## Sheet: L_CvsD_C_deg_all
gene_id	O529L_C	O571L_C	O633L_C	O781L_C	O529D_C	O571D_C	O633D_C	O781D_C	L_C	D_C	log2FoldChange	pvalue	padj	gene_name	gene_chr	gene_start	gene_end	gene_strand	gene_length	gene_biotype	gene_description	tf_family	O529L_C_count	O571L_C_count	O633L_C_count	O781L_C_count	O529D_C_count	O571D_C_count	O633D_C_count	O781D_C_count	O529L_C_fpkm	O571L_C_fpkm	O633L_C_fpkm	O781L_C_fpkm	O529D_C_fpkm	O571D_C_fpkm	O633D_C_fpkm	O781D_C_fpkm
ENSG00000118496	1580.69	1821.64	1598.92	1776.15	545.988	600.011	570.733	587.916	1694.35	576.162	1.55579	2.67047e-31	5.06001e-27	FBXO30	6	145793502	145814753	-	9009	protein_coding	F-box protein 30 [Source:HGNC Symbol;Acc:HGNC:15600]	-	1340	1867	1907	1880	465	620	542	690	7.57542	8.65879	7.6497	8.46412	2.62797	2.85511	2.7251	2.80588
ENSG00000100292	14045.7	10038	9156.68	3807.39	634.051	186.778	322.222	227.498	9261.95	342.637	4.75757	4.19509e-24	3.97443e-20	HMOX1	22	35380361	35394214	+	2405	protein_coding	heme oxygenase 1 [Source:HGNC Symbol;Acc:HGNC:5013]	-	11907	10288	10921	4030	540	193	306	267	252.154	178.733	164.103	67.9658	11.432	3.32928	5.76323	4.06718
ENSG00000285928	110.884	175.626	135.828	153.996	42.2701	35.8071	26.3253	29.8218	144.084	33.5561	2.10943	1.3407e-13	8.46786e-10	AC103591.4	1	78022565	78024861	-	1795	lincRNA	novel transcript	-	94	180	162	163	36	37	25	35	2.66712	4.18984	3.26153	3.68319	1.02113	0.855156	0.630863	0.714333
ENSG00000198431	20932.3	25101.9	24771.1	27946.1	9232.49	6245.92	10496.4	8456.62	24687.8	8607.86	1.52012	1.17024e-12	5.49896e-09	TXNRD1	12	104215779	104350305	+	6708	protein_coding	thioredoxin reductase 1 [Source:HGNC Symbol;Acc:HGNC:12437]	-	17745	25727	29544	29580	7863	6454	9968	9925	134.729	160.245	159.165	178.857	59.6815	39.9157	67.3092	54.2044
ENSG00000197063	4896.59	4645.32	5127.1	4122	1778.87	1504.87	2277.67	1526.03	4697.75	1771.86	1.40693	1.45107e-12	5.49896e-09	MAFG	17	81918270	81927714	-	5220	protein_coding	MAF bZIP transcription factor G [Source:HGNC Symbol;Acc:HGNC:6781]	TF_bZIP	4151	4761	6115	4363	1515	1555	2163	1791	40.5005	38.1081	42.3347	33.9012	14.777	12.3586	18.7692	12.5696
ENSG00000217128	759.673	872.278	1133.58	855.954	387.476	369.684	379.085	359.566	905.371	373.953	1.27685	4.99167e-12	1.57637e-08	FNIP1	5	131641714	131797063	-	7942	protein_coding	folliculin interacting protein 1 [Source:HGNC Symbol;Acc:HGNC:29418]	-	644	894	1352	906	330	382	360	422	4.12985	4.70324	6.15201	4.627	2.11558	1.99545	2.0532	1.94661
ENSG00000162772	11816.2	3942.81	4964.44	4053.97	712.72	1302.6	732.897	853.757	6194.36	900.494	2.78195	5.92911e-12	1.60492e-08	ATF3	1	212565334	212620777	+	4040	protein_coding	activating transcription factor 3 [Source:HGNC Symbol;Acc:HGNC:785]	TF_bZIP	10017	4041	5921	4291	607	1346	696	1002	126.28	41.7924	52.9644	43.0802	7.64983	13.822	7.80347	9.08623
ENSG00000204388	2754.4	2674.4	8649.42	2736.97	473.19	493.557	719.208	582.804	4203.8	567.19	2.88984	6.83423e-12	1.61869e-08	HSPA1B	6	31827735	31830255	+	2521	protein_coding	heat shock protein family A (Hsp70) member 1B [Source:HGNC Symbol;Acc:HGNC:5233]	-	2335	2741	10316	2897	403	510	683	684	47.1729	45.4282	147.88	46.6097	8.13911	8.39277	12.2718	9.93986
ENSG00000128016	2662.39	1909.45	2269.68	1883.86	833.66	931.952	670.769	929.589	2181.34	841.493	1.37368	1.78921e-11	3.76689e-08	ZFP36	19	39406813	39409412	+	2010	protein_coding	ZFP36 ring finger protein [Source:HGNC Symbol;Acc:HGNC:12862]	-	2257	1957	2707	1994	710	963	637	1091	57.1892	40.6803	48.6701	40.2374	17.9849	19.8764	14.355	19.885
ENSG00000087074	13540.8	7513.89	8750.87	6435.72	3031.7	2440.69	2685.18	2436.87	9060.32	2648.61	1.77434	2.94444e-11	5.49612e-08	PPP1R15A	19	48872392	48876057	+	3093	protein_coding	protein phosphatase 1 regulatory subunit 15A [Source:HGNC Symbol;Acc:HGNC:14375]	-	11479	7701	10437	6812	2582	2522	2550	2860	189.018	104.03	121.946	89.3296	42.5031	33.8277	37.3439	33.8753
ENSG00000172071	843.425	816.663	813.294	961.768	409.785	436.459	372.766	460.96	858.787	419.993	1.031	3.45214e-11	5.49612e-08	EIF2AK3	2	88556741	88627576	-	5434	protein_coding	eukaryotic translation initiation factor 2 alpha kinase 3 [Source:HGNC Symbol;Acc:HGNC:3255]	-	715	837	970	1018	349	451	354	541	6.70139	6.43569	6.45093	7.59852	3.27002	3.44322	2.95082	3.64733
ENSG00000132002	7566.06	6222.06	9507.99	7333.24	2479.84	2911.02	3035.84	3537.72	7657.34	2991.11	1.35604	3.48076e-11	5.49612e-08	DNAJB1	19	14514770	14529770	-	3672	protein_coding	DnaJ heat shock protein family (Hsp40) member B1 [Source:HGNC Symbol;Acc:HGNC:5270]	-	6414	6377	11340	7762	2112	3008	2883	4152	88.9621	72.561	111.604	85.7377	29.2844	33.9847	35.5633	41.424
ENSG00000151929	5455.72	5608.34	7335.57	5799.89	3088.06	2565.53	2772.58	2869.71	6049.88	2823.97	1.09936	3.89079e-11	5.67098e-08	BAG3	10	119651370	119677819	+	2747	protein_coding	BCL2 associated athanogene 3 [Source:HGNC Symbol;Acc:HGNC:939]	-	4625	5748	8749	6139	2630	2651	2633	3368	85.7495	87.4274	115.099	90.6441	48.7463	40.0368	43.4162	44.917
ENSG00000204256	7188.58	6763.57	7722.1	6982.73	3652.84	3873.94	4458.46	3837.64	7164.25	3955.72	0.856893	2.51842e-10	3.4085e-07	BRD2	6	32968660	32981505	+	7337	protein_coding	bromodomain containing 2 [Source:HGNC Symbol;Acc:HGNC:1103]	-	6094	6932	9210	7391	3111	4003	4234	4504	42.3022	39.4757	45.364	40.8588	21.5887	22.6347	26.1392	22.4894
ENSG00000186951	798.6	993.265	950.799	928.701	448.532	480.976	444.371	515.492	917.841	472.343	0.958109	3.56117e-10	4.44838e-07	PPARA	22	46150521	46243756	+	13219	protein_coding	peroxisome proliferator activated receptor alpha [Source:HGNC Symbol;Acc:HGNC:9232]	THR-like	677	1018	1134	983	382	497	422	605	2.60837	3.21765	3.10017	3.01617	1.47133	1.55979	1.44602	1.67669
ENSG00000185022	3775.95	3170.06	2378.67	2228.69	600	905.823	1127.78	884.431	2888.34	879.507	1.71507	3.75629e-10	4.44838e-07	MAFF	22	38200767	38216511	+	5615	protein_coding	MAF bZIP transcription factor F [Source:HGNC Symbol;Acc:HGNC:6780]	TF_bZIP	3201	3249	2837	2359	511	936	1071	1038	29.0345	24.1763	18.2591	17.0404	4.63357	6.91567	8.63971	6.77243
ENSG00000204389	5074.71	4754.6	14364.3	5904.76	1542.86	1213.57	1703.77	1418.67	7524.59	1469.72	2.35619	4.5684e-10	5.09188e-07	HSPA1A	6	31815464	31817946	+	2483	protein_coding	heat shock protein family A (Hsp70) member 1A [Source:HGNC Symbol;Acc:HGNC:5232]	-	4302	4873	17132	6250	1314	1254	1618	1665	88.2414	81.9991	249.346	102.095	26.9441	20.9522	29.5163	24.566
ENSG00000161011	19164	18686.7	22560.9	13878.6	7902.15	6094.95	8585.21	6455.15	18572.5	7259.37	1.35531	6.81288e-10	7.17169e-07	SQSTM1	5	179806398	179838078	+	7654	protein_coding	sequestosome 1 [Source:HGNC Symbol;Acc:HGNC:11280]	-	16246	19152	26908	14690	6730	6298	8153	7576	108.103	104.548	127.047	77.8456	44.7684	34.1367	48.249	36.2617
ENSG00000152049	16535.9	10688.8	13156.1	9888.82	3733.86	4125.56	5370.36	5281.87	12567.4	4627.91	1.44116	1.87824e-09	1.8731e-06	KCNE4	2	223051814	223198399	+	4124	protein_coding	potassium voltage-gated channel subfamily E regulatory subunit 4 [Source:HGNC Symbol;Acc:HGNC:6244]	-	14018	10955	15691	10467	3180	4263	5100	6199	173.119	110.99	137.5	102.945	39.2603	42.8849	56.0159	55.0681
ENSG00000140743	2231.83	2426.57	2041.62	2462.99	872.407	1150.67	1099.35	1261.04	2290.75	1095.86	1.06308	2.22517e-09	2.10812e-06	CDR2	16	22345936	22437165	-	3948	protein_coding	cerebellar degeneration related protein 2 [Source:HGNC Symbol;Acc:HGNC:1799]	-	1892	2487	2435	2607	743	1189	1044	1480	24.4075	26.3201	22.2891	26.7833	9.582	12.4943	11.978	13.7335
ENSG00000140961	1834.3	2582.69	2817.18	1331.17	527.202	157.745	467.538	155.074	2141.33	326.889	2.71291	3.13874e-09	2.83204e-06	OSGIN1	16	83948282	83966332	+	3460	protein_coding	oxidative stress induced growth inhibitor 1 [Source:HGNC Symbol;Acc:HGNC:30093]	-	1555	2647	3360	1409	449	163	444	182	22.8893	31.9644	35.0941	16.5172	6.60716	1.95443	5.81255	1.92705
ENSG00000073756	4221.85	6195.71	4775.79	1997.23	766.732	305.812	1134.09	447.328	4297.64	663.492	2.69575	3.53594e-09	3.04541e-06	PTGS2	1	186671791	186680427	-	5269	protein_coding	prostaglandin-endoperoxide synthase 2 [Source:HGNC Symbol;Acc:HGNC:9605]	-	3579	6350	5696	2114	653	316	1077	525	34.5949	50.3541	39.0672	16.2734	6.31	2.48809	9.25864	3.6503
ENSG00000180447	75.4954	49.7608	32.6994	60.4648	319.374	354.2	166.376	172.115	54.6051	253.016	-2.21734	5.20032e-09	4.28416e-06	GAS1	9	86944363	86947189	-	2827	protein_coding	growth arrest specific 1 [Source:HGNC Symbol;Acc:HGNC:4165]	-	64	51	39	64	272	366	158	202	1.15301	0.753761	0.498551	0.918237	4.89878	5.3711	2.53158	2.61772
ENSG00000059728	790.343	569.81	732.803	693.455	307.632	282.586	305.374	382.572	696.603	319.541	1.12298	6.69999e-09	5.28965e-06	MXD1	2	69897688	69942945	+	6351	protein_coding	MAX dimerization protein 1 [Source:HGNC Symbol;Acc:HGNC:6761]	bHLH	670	584	874	734	262	292	290	449	5.37293	3.84202	4.97324	4.68765	2.10041	1.90743	2.06831	2.59001
ENSG00000173276	1713.98	1284.02	1909.98	1586.26	477.887	421.943	803.449	578.544	1623.56	570.455	1.50901	7.07057e-09	5.35892e-06	ZBTB21	21	41986831	42010387	-	8062	protein_coding	zinc finger and BTB domain containing 21 [Source:HGNC Symbol;Acc:HGNC:13083]	ZBTB	1453	1316	2278	1679	407	436	763	679	9.17913	6.82028	10.2113	8.44712	2.57037	2.24363	4.28688	3.08549
ENSG00000105993	5714.06	5856.17	5638.56	6054.03	3850.1	3833.29	3961.43	3688.54	5815.7	3833.34	0.601426	1.27612e-08	9.29994e-06	DNAJB6	7	157335381	157417439	+	14981	protein_coding	DnaJ heat shock protein family (Hsp40) member B6 [Source:HGNC Symbol;Acc:HGNC:14888]	-	4844	6002	6725	6408	3279	3961	3762	4329	16.468	16.7396	16.2227	17.3493	11.1441	10.9691	11.3746	10.5863
ENSG00000120694	5197.39	4749.72	9580.1	8276.11	1984.34	1230.99	2515.65	2160.81	6950.83	1972.95	1.81691	1.70031e-08	1.19324e-05	HSPH1	13	31134974	31162388	-	8390	protein_coding	heat shock protein family H (Hsp110) member 1 [Source:HGNC Symbol;Acc:HGNC:16969]	-	4406	4868	11426	8760	1690	1272	2389	2536	26.7461	24.2425	49.2156	42.349	10.2558	6.28975	12.8977	11.0735
ENSG00000173110	199.355	101.473	882.885	95.4209	10.5675	27.0973	27.3783	21.3013	319.783	21.5861	3.88692	1.87619e-08	1.26965e-05	HSPA6	1	161524540	161526910	+	2371	protein_coding	heat shock protein family A (Hsp70) member 6 [Source:HGNC Symbol;Acc:HGNC:5239]	-	169	104	1053	101	9	28	26	25	3.63023	1.8327	16.0497	1.72779	0.193266	0.48993	0.496708	0.386283
ENSG00000174010	299.622	276.124	266.626	271.147	129.159	141.293	147.422	160.186	278.38	144.515	0.942027	3.6131e-08	2.36073e-05	KLHL15	X	23983720	24027186	-	6272	protein_coding	kelch like family member 15 [Source:HGNC Symbol;Acc:HGNC:29347]	-	254	283	318	287	110	146	140	188	2.06256	1.88525	1.83228	1.85599	0.892959	0.965728	1.01107	1.09812
ENSG00000108256	4883.61	2863.69	5035.71	4476.28	1882.19	1476.8	1857.51	1906.89	4314.82	1780.85	1.27676	3.90144e-08	2.46415e-05	NUFIP2	17	29255836	29294118	-	10850	protein_coding	NUFIP2, FMR1 interacting protein 2 [Source:HGNC Symbol;Acc:HGNC:17634]	-	4140	2935	6006	4738	1603	1526	1764	2238	19.4334	11.3023	20.0044	17.7119	7.52226	5.83489	7.36425	7.55662
ENSG00000197355	1857.9	1617.72	2152.29	943.817	585.91	593.236	610.747	599.845	1642.93	597.435	1.4594	6.2658e-08	3.82982e-05	UAP1L1	9	137077501	137084539	+	5283	protein_coding	UDP-N-acetylglucosamine pyrophosphorylase 1 like 1 [Source:HGNC Symbol;Acc:HGNC:28082]	-	1575	1658	2567	999	499	613	580	704	15.1837	13.1127	17.5596	7.66983	4.80911	4.8138	4.97287	4.8819
ENSG00000136630	1009.75	876.181	1035.48	538.514	297.065	316.457	395.933	299.923	864.982	327.344	1.40188	7.63406e-08	4.52032e-05	HLX	1	220879400	220885059	+	5660	protein_coding	H2.0 like homeobox [Source:HGNC Symbol;Acc:HGNC:4978]	Homeobox	856	898	1235	570	253	327	376	352	7.70257	6.62902	7.88535	4.08469	2.27588	2.39684	3.00906	2.27837
ENSG00000163659	4634.71	4632.64	4328.9	5960.5	2775.73	1905.52	2414.56	1902.63	4889.19	2249.61	1.1202	8.36845e-08	4.80501e-05	TIPARP	3	156673235	156706770	+	5048	protein_coding	TCDD inducible poly(ADP-ribose) polymerase [Source:HGNC Symbol;Acc:HGNC:23696]	-	3929	4748	5163	6309	2364	1969	2293	2233	39.6407	39.2989	36.9618	50.6923	23.8437	16.1821	20.5752	16.2057
ENSG00000122257	1971.14	1718.21	2034.07	1991.56	988.65	714.206	994.044	1119.6	1928.75	954.124	1.01534	1.33389e-07	7.43367e-05	RBBP6	16	24537693	24572863	+	10475	protein_coding	RB binding protein 6, ubiquitin ligase [Source:HGNC Symbol;Acc:HGNC:9889]	-	1671	1761	2426	2108	842	738	944	1314	8.12458	7.02417	8.36965	8.16239	4.09263	2.92288	4.08204	4.59556
ENSG00000116954	1167.82	1130.84	1079.92	937.204	528.376	671.625	582.316	489.93	1078.95	568.062	0.92535	1.55908e-07	8.32213e-05	RRAGC	1	38838198	38859823	-	5167	protein_coding	Ras related GTP binding C [Source:HGNC Symbol;Acc:HGNC:19902]	-	990	1159	1288	992	450	694	553	575	9.75832	9.37204	9.0084	7.78707	4.43424	5.57223	4.84782	4.07687
ENSG00000023909	1520.53	3098.83	2218.53	1646.72	541.292	966.791	669.716	635.631	2121.15	703.358	1.59239	1.59292e-07	8.32213e-05	GCLM	1	93885205	93909456	-	5420	protein_coding	glutamate-cysteine ligase modifier subunit [Source:HGNC Symbol;Acc:HGNC:4312]	-	1289	3176	2646	1743	461	999	636	746	12.1125	24.4833	17.6425	13.0436	4.33058	7.6467	5.31517	5.04239
ENSG00000154803	1056.94	1398.18	1525.97	1061.91	449.706	683.238	560.203	557.242	1260.75	562.597	1.16391	1.66183e-07	8.32213e-05	FLCN	17	17212212	17237188	-	9786	protein_coding	folliculin [Source:HGNC Symbol;Acc:HGNC:27310]	-	896	1433	1820	1124	383	706	532	654	4.66317	6.11829	6.72104	4.65867	1.99268	2.993	2.46244	2.44833
ENSG00000186480	5668.05	3743.77	4114.26	5174.46	1647.36	1485.51	1967.03	2539.97	4675.14	1909.97	1.29118	1.66899e-07	8.32213e-05	INSIG1	7	155297776	155310235	+	3650	protein_coding	insulin induced gene 1 [Source:HGNC Symbol;Acc:HGNC:6083]	-	4805	3837	4907	5477	1403	1535	1868	2981	67.047	43.9226	48.584	60.8626	19.5708	17.4471	23.1816	29.9203
ENSG00000109814	6095.08	9141.36	6957.43	6788.11	3257.14	3994.91	3750.83	3778	7245.5	3695.22	0.971386	1.96395e-07	9.384e-05	UGDH	4	39498755	39528311	-	4045	protein_coding	UDP-glucose 6-dehydrogenase [Source:HGNC Symbol;Acc:HGNC:12525]	-	5167	9369	8298	7185	2774	4128	3562	4434	65.0577	96.7752	74.1353	72.0459	34.9167	42.3379	39.8873	40.1582
ENSG00000160570	1755.27	1387.45	2288.96	1237.64	685.714	668.722	792.919	581.952	1667.33	682.327	1.28941	1.981e-07	9.384e-05	DEDD2	19	42198598	42220140	-	2631	protein_coding	death effector domain containing 2 [Source:HGNC Symbol;Acc:HGNC:24450]	-	1488	1422	2730	1310	584	691	753	683	28.8045	22.5823	37.4984	20.1953	11.3015	10.896	12.9638	9.51036
ENSG00000170385	2803.95	1593.32	2514.5	1720.41	961.644	606.785	935.075	636.483	2158.05	784.997	1.45938	2.07039e-07	9.56825e-05	SLC30A1	1	211571568	211578742	-	5474	protein_coding	solute carrier family 30 member 1 [Source:HGNC Symbol;Acc:HGNC:11012]	-	2377	1633	2999	1821	819	627	888	747	22.1158	12.4644	19.7989	13.4929	7.6177	4.75194	7.34798	4.99934
ENSG00000162413	9263.52	5530.28	5778.58	4919.37	3018.79	2209.39	2302.94	2691.63	6372.94	2555.69	1.3182	2.39583e-07	0.000108086	KLHL21	1	6590724	6614607	-	6901	protein_coding	kelch like family member 21 [Source:HGNC Symbol;Acc:HGNC:29041]	-	7853	5668	6892	5207	2571	2283	2187	3159	57.9565	34.3168	36.0914	30.6039	18.9686	13.7247	14.3548	16.7701
ENSG00000165494	1778.86	1073.27	1536.87	1728.91	764.384	642.592	696.041	755.771	1529.48	714.697	1.09754	2.85416e-07	0.000125769	PCF11	11	83156988	83187451	+	9951	protein_coding	PCF11, cleavage and polyadenylation factor subunit [Source:HGNC Symbol;Acc:HGNC:30097]	-	1508	1100	1833	1830	651	664	661	887	7.71815	4.61865	6.65681	7.45908	3.33088	2.76828	3.00881	3.26553
ENSG00000128590	2142.18	2076.3	3251.5	3936.82	1070.84	1129.37	1321.53	1017.35	2851.7	1134.77	1.32964	4.56562e-07	0.000196612	DNAJB9	7	108569568	108574850	+	2837	protein_coding	DnaJ heat shock protein family (Hsp40) member B9 [Source:HGNC Symbol;Acc:HGNC:6968]	-	1816	2128	3878	4167	912	1167	1255	1194	32.6013	31.3402	49.3991	59.5751	16.3674	17.0655	20.0375	15.4185
ENSG00000261270	51.9031	22.4412	52.8222	68.9676	3.52251	9.67759	7.37109	11.0767	49.0335	7.91197	2.60873	5.8028e-07	0.000244337	AC012181.2	16	56940278	56941342	+	601	sense_intronic	novel transcript, sense intronic to HERPUD1	-	44	23	63	73	3	10	7	13	3.72869	1.59898	3.78823	4.92662	0.254151	0.690293	0.527574	0.792439
ENSG00000166579	3826.67	3534.97	3702.58	4009.57	2254.4	2227.78	2631.48	2445.39	3768.45	2389.76	0.657031	6.20885e-07	0.000255751	NDEL1	17	8413131	8490411	+	7955	protein_coding	nudE neurodevelopment protein 1 like 1 [Source:HGNC Symbol;Acc:HGNC:17620]	-	3244	3623	4416	4244	1920	2302	2499	2870	20.7692	19.0291	20.0613	21.6389	12.2887	12.0053	14.2294	13.2172
ENSG00000182831	3947	2823.68	3313.54	3218.8	1848.14	1730.35	1551.09	2048.33	3325.76	1794.48	0.889837	7.3047e-07	0.000294488	C16orf72	16	9091648	9121640	+	15875	protein_coding	chromosome 16 open reading frame 72 [Source:HGNC Symbol;Acc:HGNC:30103]	-	3346	2894	3952	3407	1574	1788	1473	2404	10.7347	7.61683	8.9965	8.70481	5.04819	4.67263	4.2029	5.54776
ENSG00000095574	498.978	481.021	504.745	569.691	292.368	334.845	283.26	299.923	513.609	302.599	0.762908	7.9799e-07	0.000315007	IKZF5	10	122990806	123008817	-	4934	protein_coding	IKAROS family zinc finger 5 [Source:HGNC Symbol;Acc:HGNC:14283]	Others	423	493	602	603	249	346	269	352	4.36636	4.17481	4.40928	4.957	2.56948	2.90928	2.46952	2.61361
ENSG00000030419	56.6216	53.6637	65.3989	75.5809	165.558	142.261	146.369	117.583	62.8163	142.943	-1.18047	8.50303e-07	0.000328807	IKZF2	2	212999691	213152427	-	12240	protein_coding	IKAROS family zinc finger 2 [Source:HGNC Symbol;Acc:HGNC:13177]	zf-C2H2	48	55	78	80	141	147	139	138	0.199728	0.187746	0.230295	0.2651	0.586519	0.498246	0.514391	0.413043
ENSG00000183864	2207.06	1810.9	1792.6	1982.11	1043.84	1163.25	1100.4	1288.3	1948.17	1148.95	0.761012	9.06621e-07	0.000343573	TOB2	22	41433492	41447023	-	4565	protein_coding	transducer of ERBB2, 2 [Source:HGNC Symbol;Acc:HGNC:11980]	-	1871	1856	2138	2098	889	1202	1045	1512	20.8743	16.9874	16.9253	18.6408	9.9153	10.9237	10.369	12.1341
ENSG00000123908	1828.4	1327.93	1328.94	1758.2	766.732	753.884	751.851	941.518	1560.87	803.496	0.957241	1.0373e-06	0.000385388	AGO2	8	140520156	140635619	-	15833	protein_coding	argonaute 2, RISC catalytic component [Source:HGNC Symbol;Acc:HGNC:3263]	-	1550	1361	1585	1861	653	779	714	1105	4.98594	3.59157	3.61773	4.76743	2.09988	2.04118	2.04265	2.5568
ENSG00000176142	1191.41	1522.1	1390.15	1615.54	751.468	771.304	908.75	830.751	1429.8	815.568	0.810113	1.70317e-06	0.000620608	TMEM39A	3	119429500	119468830	-	5333	protein_coding	transmembrane protein 39A [Source:HGNC Symbol;Acc:HGNC:25600]	-	1010	1560	1658	1710	640	797	863	975	9.64558	12.222	11.2353	13.0054	6.11017	6.20004	7.32991	6.69777
ENSG00000132823	1458.01	1450.87	1375.89	1118.6	793.738	735.497	759.222	546.166	1350.84	708.656	0.931352	1.9123e-06	0.000683666	OSER1	20	44196496	44210791	-	1712	protein_coding	oxidative stress responsive serine rich 1 [Source:HGNC Symbol;Acc:HGNC:16105]	-	1236	1487	1641	1184	676	760	721	641	36.77	36.2908	34.6398	28.051	20.1042	18.417	19.0762	13.7168
ENSG00000004478	3079.98	2658.79	4458.02	3913.2	1932.68	1512.61	1657.44	1765.45	3527.5	1717.05	1.03895	2.17378e-06	0.000762756	FKBP4	12	2794953	2805423	+	5180	protein_coding	FK506 binding protein 4 [Source:HGNC Symbol;Acc:HGNC:3720]	-	2611	2725	5317	4142	1646	1563	1574	2072	25.6718	21.9799	37.0943	32.4326	16.1787	12.5181	13.7637	14.654
ENSG00000181016	142.734	175.626	149.244	105.813	54.0117	54.1945	27.3783	16.189	143.354	37.9434	1.92494	2.60659e-06	0.000897995	LSMEM1	7	112480853	112491062	+	2592	protein_coding	leucine rich single-pass membrane protein 1 [Source:HGNC Symbol;Acc:HGNC:22036]	-	121	180	178	112	46	56	26	19	2.37755	2.90153	2.48174	1.7526	0.903582	0.896316	0.454358	0.268544
ENSG00000176018	1458.01	1286.95	1817.75	2172.95	735.029	715.174	910.856	869.946	1683.92	807.751	1.05989	2.70275e-06	0.000914496	LYSMD3	5	90515611	90529584	-	4459	protein_coding	LysM domain containing 3 [Source:HGNC Symbol;Acc:HGNC:26969]	-	1236	1319	2168	2300	626	739	865	1021	14.1176	12.3594	17.5708	20.9214	7.14795	6.87567	8.78695	8.38852
ENSG00000265972	731.362	2037.27	3493.81	1862.13	5791	13428.6	8417.78	6940.82	2031.14	8644.56	-2.08931	3.26541e-06	0.00108549	TXNIP	1	145992435	145996600	-	3625	protein_coding	thioredoxin interacting protein [Source:HGNC Symbol;Acc:HGNC:16952]	-	620	2088	4167	1971	4932	13876	7994	8146	8.71088	24.0664	41.5419	22.0536	69.2723	158.805	99.8886	82.3253
ENSG00000140403	542.623	522.977	1053.09	864.457	331.115	198.391	280.101	306.739	745.787	279.087	1.41906	3.75633e-06	0.00122716	DNAJA4	15	78264086	78282196	+	6591	protein_coding	DnaJ heat shock protein family (Hsp40) member A4 [Source:HGNC Symbol;Acc:HGNC:14885]	-	460	536	1256	915	282	205	266	360	3.55455	3.39784	6.88666	5.63081	2.17842	1.29036	1.82806	2.00101
ENSG00000064393	2201.16	3888.18	2525.4	3282.1	1426.61	1391.64	1093.03	1589.08	2974.21	1375.09	1.11293	5.00148e-06	0.00160624	HIPK2	7	139561570	139777778	-	15402	protein_coding	homeodomain interacting protein kinase 2 [Source:HGNC Symbol;Acc:HGNC:14402]	-	1866	3985	3012	3474	1215	1438	1038	1865	6.1704	10.8104	7.06721	9.14858	4.01646	3.87338	3.05267	4.43607
ENSG00000138061	18971.8	20567.8	18733.4	24222.7	14160.5	9897.27	10511.2	9691.25	20623.9	11065	0.898374	5.4032e-06	0.00170633	CYP1B1	2	38066973	38109902	-	6014	protein_coding	cytochrome P450 family 1 subfamily B member 1 [Source:HGNC Symbol;Acc:HGNC:2597]	-	16083	21080	22343	25639	12060	10227	9982	11374	136.202	146.452	134.261	172.917	102.101	70.5493	75.182	69.2862
ENSG00000139263	207.612	214.655	252.373	239.025	353.425	367.748	413.834	392.796	228.416	381.951	-0.74014	6.65422e-06	0.00206695	LRIG3	12	58872149	58920522	-	5893	protein_coding	leucine rich repeats and immunoglobulin like domains 3 [Source:HGNC Symbol;Acc:HGNC:30991]	-	176	220	301	253	301	380	393	461	1.52109	1.55982	1.84587	1.74135	2.60061	2.67519	3.02076	2.8659
ENSG00000055609	901.227	1198.16	1151.19	969.326	650.489	656.141	609.694	625.407	1054.98	635.433	0.732008	6.88403e-06	0.00207549	KMT2C	7	152134922	152436005	-	20114	protein_coding	lysine methyltransferase 2C [Source:HGNC Symbol;Acc:HGNC:13726]	-	764	1228	1373	1026	554	678	579	734	1.93452	2.55088	2.46685	2.06895	1.40235	1.39842	1.30389	1.33689
ENSG00000059804	6032.56	6580.14	3771.33	3825.34	1714.29	2841.34	1706.93	2009.99	5052.34	2068.14	1.28844	6.90078e-06	0.00207549	SLC2A3	12	7919230	7936275	-	6159	protein_coding	solute carrier family 2 member 3 [Source:HGNC Symbol;Acc:HGNC:11007]	-	5114	6744	4498	4049	1460	2936	1621	2359	42.2892	45.7506	26.3924	26.6648	12.0694	19.7767	11.9215	14.0318
ENSG00000049130	1128.89	1981.65	1874.77	2288.21	699.804	767.433	972.984	814.562	1818.38	813.696	1.16029	7.58074e-06	0.0022117	KITLG	12	88492793	88580851	-	6205	protein_coding	KIT ligand [Source:HGNC Symbol;Acc:HGNC:6343]	-	957	2031	2236	2422	596	793	924	956	7.85505	13.676	13.0227	15.8319	4.89045	5.302	6.74512	5.64434
ENSG00000100271	89.6508	116.109	119.059	119.04	177.299	209.036	237.981	230.906	110.965	213.806	-0.943994	7.58712e-06	0.0022117	TTLL1	22	43039644	43089428	-	1749	protein_coding	tubulin tyrosine ligase like 1 [Source:HGNC Symbol;Acc:HGNC:1312]	-	76	119	142	126	151	216	226	271	2.21311	2.8428	2.93406	2.92201	4.39574	5.12356	5.853	5.67645
ENSG00000198355	1725.78	1292.81	1967	980.663	493.151	637.753	679.193	747.25	1491.56	639.337	1.2217	7.70951e-06	0.00221333	PIM3	22	49960513	49964080	+	2461	protein_coding	Pim-3 proto-oncogene, serine/threonine kinase [Source:HGNC Symbol;Acc:HGNC:19310]	-	1463	1325	2346	1038	420	659	645	877	30.2769	22.4954	34.4498	17.1075	8.68925	11.1092	11.8716	13.0552
ENSG00000122035	51.9031	46.8337	29.3456	29.2876	273.581	244.843	61.0747	116.731	39.3425	174.058	-2.1486	1.0416e-05	0.00294572	RASL11A	13	27270327	27273690	+	1624	protein_coding	RAS like family 11 member A [Source:HGNC Symbol;Acc:HGNC:23802]	-	44	48	35	31	233	253	58	137	1.37989	1.23494	0.778848	0.774241	7.30491	6.46312	1.61771	3.09052
ENSG00000111913	107.345	50.7365	123.252	105.813	270.059	202.262	247.458	254.764	96.7867	243.636	-1.33074	1.10766e-05	0.00308648	RIPOR2	6	24804281	25042170	-	9536	protein_coding	RHO family interacting cell polarization regulator 2 [Source:HGNC Symbol;Acc:HGNC:13872]	-	91	52	147	112	230	209	235	299	0.486019	0.227838	0.557085	0.476379	1.22802	0.90926	1.11625	1.14869
ENSG00000161010	1356.56	777.635	1623.23	843.672	527.202	525.493	439.106	353.602	1150.27	461.351	1.31855	1.18451e-05	0.00323685	MRNIP	5	179835133	179862173	-	8496	protein_coding	MRN complex interacting protein [Source:HGNC Symbol;Acc:HGNC:30817]	-	1150	797	1936	893	449	543	417	415	6.89385	3.91952	8.23496	4.26322	2.69077	2.65151	2.22321	1.7895
ENSG00000165507	530.827	1087.91	622.966	1185.68	2013.7	7976.27	1532.13	4698.22	856.844	4055.08	-2.2426	1.1958e-05	0.00323685	DEPP1	10	44970981	44978810	-	2979	protein_coding	DEPP1, autophagy regulator [Source:HGNC Symbol;Acc:HGNC:23355]	-	450	1115	743	1255	1715	8242	1455	5514	7.69344	15.6385	9.0134	17.0873	29.3115	114.781	22.1234	67.8099
ENSG00000229512	60.1604	35.1253	53.6606	16.061	10.5675	5.80656	8.4241	2.55616	41.2518	6.83858	2.61768	1.33702e-05	0.00356815	AC068580.1	11	1763009	1763749	-	252	sense_intronic	novel transcript	-	51	36	64	17	9	6	8	3	10.3074	5.96886	9.17804	2.73621	1.81839	0.987776	1.43797	0.436132
ENSG00000280385	58.9808	69.2749	182.781	132.267	21.135	31.9361	36.8554	29.8218	110.826	29.9371	1.8895	1.41901e-05	0.00373435	AP000648.3	11	90193614	90198120	+	4507	TEC	novel transcript	-	50	71	218	140	18	33	35	35	0.565016	0.658203	1.74799	1.25992	0.203343	0.303763	0.351755	0.284497
ENSG00000005889	688.896	781.538	835.093	860.678	457.926	536.139	509.658	496.747	791.551	500.117	0.662699	1.5697e-05	0.00407434	ZFX	X	24149173	24216255	+	9037	protein_coding	zinc finger protein X-linked [Source:HGNC Symbol;Acc:HGNC:12869]	zf-C2H2	584	801	996	911	390	554	484	583	3.2913	3.70337	3.98296	4.08879	2.19728	2.54328	2.42594	2.36342
ENSG00000119938	1673.88	695.676	1111.78	598.979	3002.35	2337.14	3170.62	2759.8	1020.08	2817.48	-1.46611	1.67289e-05	0.00428351	PPP1R3C	10	91628442	91633054	-	2524	protein_coding	protein phosphatase 1 regulatory subunit 3C [Source:HGNC Symbol;Acc:HGNC:9293]	-	1419	713	1326	634	2557	2415	3011	3239	28.6333	11.8029	18.9856	10.1883	51.5806	39.695	54.0357	47.0131
ENSG00000110172	1147.77	1153.28	2027.36	2021.79	597.652	416.136	796.078	717.428	1587.55	631.824	1.32943	1.88474e-05	0.0047616	CHORDC1	11	90201160	90223364	-	10655	protein_coding	cysteine and histidine rich domain containing 1 [Source:HGNC Symbol;Acc:HGNC:14525]	-	973	1182	2418	2140	509	430	756	842	4.65091	4.63504	8.20112	8.14631	2.43225	1.67426	3.21387	2.89505
ENSG00000151835	1938.11	2399.25	1866.38	2873.97	1407.83	1190.34	1084.6	1233.77	2269.43	1229.14	0.884873	1.95702e-05	0.00487916	SACS	13	23328826	23433740	-	15918	protein_coding	sacsin molecular chaperone [Source:HGNC Symbol;Acc:HGNC:10519]	-	1643	2459	2226	3042	1199	1230	1030	1448	5.25687	6.45445	5.05367	7.75125	3.83509	3.20571	2.93095	3.33255
ENSG00000182827	2427.65	2856.86	2872.52	2776.65	1680.23	1491.32	1911.22	1844.69	2733.42	1731.87	0.658511	2.01391e-05	0.00495579	ACBD3	1	226144679	226186730	-	3578	protein_coding	acyl-CoA binding domain containing 3 [Source:HGNC Symbol;Acc:HGNC:15453]	-	2058	2928	3426	2939	1431	1541	1815	2165	29.2943	34.1917	34.6033	33.3166	20.3631	17.8678	22.9771	22.1674
ENSG00000119899	2395.8	2848.08	2395.44	2458.27	1781.21	1500.03	1731.15	1504.72	2524.4	1629.28	0.632068	2.16576e-05	0.00526113	SLC17A5	6	73593379	73654155	-	3604	protein_coding	solute carrier family 17 member 5 [Source:HGNC Symbol;Acc:HGNC:10933]	-	2031	2919	2857	2602	1517	1550	1644	1766	28.7014	33.8407	28.6481	29.2835	21.4312	17.8425	20.6622	17.9516
ENSG00000150991	37220.4	39995	38171.1	29837.5	16175.3	21346.8	24479.4	16484.7	36306	19621.6	0.887769	2.40879e-05	0.00574738	UBC	12	124911604	124917368	-	3898	protein_coding	ubiquitin C [Source:HGNC Symbol;Acc:HGNC:12468]	-	31553	40991	45526	31582	13776	22058	23247	19347	412.266	439.376	422.073	328.623	179.939	234.764	270.137	181.831
ENSG00000147130	782.085	756.17	785.625	684.008	1204.7	1119.7	1037.22	1110.22	751.972	1117.96	-0.572046	2.42659e-05	0.00574738	ZMYM3	X	71239624	71255146	-	6916	protein_coding	zinc finger MYM-type containing 3 [Source:HGNC Symbol;Acc:HGNC:13054]	-	663	775	937	724	1026	1157	985	1303	4.88244	4.68205	4.89615	4.24604	7.55331	6.94043	6.45121	6.90218
ENSG00000149289	494.259	460.532	517.322	451.596	286.497	257.424	346.441	273.509	480.927	290.968	0.7259	2.5155e-05	0.00588442	ZC3H12C	11	110093361	110171841	+	9719	protein_coding	zinc finger CCCH-type containing 12C [Source:HGNC Symbol;Acc:HGNC:29362]	-	419	472	617	478	244	266	329	321	2.19569	2.02913	2.29421	1.99484	1.27824	1.13545	1.53332	1.20999
ENSG00000175505	318.496	425.406	480.43	526.232	181.996	180.003	245.352	253.912	437.641	215.316	1.02323	2.90516e-05	0.00671305	CLCF1	11	67364168	67374177	-	1975	protein_coding	cardiotrophin like cytokine factor 1 [Source:HGNC Symbol;Acc:HGNC:17412]	-	270	436	573	557	155	186	233	298	6.96266	9.22378	10.4847	11.439	3.99585	3.90709	5.34378	5.52772
ENSG00000139718	1131.25	1245	1251.8	1104.43	793.738	719.045	733.95	868.242	1183.12	778.744	0.603274	2.99334e-05	0.00683347	SETD1B	12	121804180	121832584	+	8314	protein_coding	SET domain containing 1B [Source:HGNC Symbol;Acc:HGNC:29187]	-	959	1276	1493	1169	676	743	697	1019	5.87472	6.41254	6.48963	5.70302	4.13982	3.70755	3.79737	4.49015
ENSG00000204237	230.025	290.759	254.049	256.03	455.577	485.815	407.516	374.903	257.716	430.953	-0.740254	3.15462e-05	0.00711593	OXLD1	17	81665036	81666635	-	1600	protein_coding	oxidoreductase like domain containing 1 [Source:HGNC Symbol;Acc:HGNC:27901]	-	195	298	303	271	388	502	387	440	6.20716	7.7819	6.84373	6.86989	12.3469	13.0164	10.956	10.0746
ENSG00000117479	560.318	247.828	314.418	326.888	179.648	79.3563	149.528	116.731	362.363	131.316	1.46552	3.41809e-05	0.00761954	SLC19A2	1	169463909	169486003	-	4423	protein_coding	solute carrier family 19 member 2 [Source:HGNC Symbol;Acc:HGNC:10938]	-	475	254	375	346	153	82	142	137	5.4696	2.39942	3.06397	3.17293	1.76124	0.769139	1.45422	1.13475
ENSG00000239653	40.1069	18.5384	42.7608	55.7409	10.5675	12.5809	8.4241	7.66847	39.2868	9.81024	2.00695	3.587e-05	0.00790309	PSMD6-AS2	3	64004022	64012148	+	2456	antisense	PSMD6 antisense RNA 2 [Source:HGNC Symbol;Acc:HGNC:44125]	-	34	19	51	59	9	13	8	9	0.705065	0.323232	0.750434	0.974371	0.186577	0.219595	0.147544	0.134249
ENSG00000162616	4857.66	4066.73	4996.31	6212.75	3028.18	1634.55	2767.32	2369.56	5033.36	2449.9	1.03897	3.65392e-05	0.00791604	DNAJB4	1	77979175	78017964	+	3783	protein_coding	DnaJ heat shock protein family (Hsp40) member B4 [Source:HGNC Symbol;Acc:HGNC:14886]	-	4118	4168	5959	6576	2579	1689	2628	2781	55.4407	46.0342	56.9256	70.506	34.7104	18.5226	31.4665	26.9316
ENSG00000214226	97.9081	135.623	134.152	108.648	46.9667	41.6136	74.7639	40.0465	119.082	50.8477	1.23352	3.70776e-05	0.00791604	C17orf67	17	56791913	56838773	-	2410	protein_coding	chromosome 17 open reading frame 67 [Source:HGNC Symbol;Acc:HGNC:27900]	-	83	139	160	115	40	43	71	47	1.75404	2.40983	2.39924	1.93545	0.84506	0.740217	1.33445	0.71446
ENSG00000196428	1144.23	985.46	1012.01	1124.27	617.613	652.27	585.475	787.297	1066.49	660.663	0.689713	3.71822e-05	0.00791604	TSC22D2	3	150408335	150466431	+	11676	protein_coding	TSC22 domain family member 2 [Source:HGNC Symbol;Acc:HGNC:29095]	TSC22	970	1010	1207	1190	526	674	556	924	4.23113	3.61424	3.7358	4.13384	2.2937	2.39482	2.15695	2.89918
ENSG00000261136	2.35923	4.87851	6.70758	6.61333	25.8317	21.2907	27.3783	18.7452	5.13966	23.3115	-2.14528	4.18321e-05	0.00880706	AC023908.3	15	39782571	39785617	+	3047	antisense	uncharacterized LOC105370941 [Source:NCBI gene;Acc:105370941]	-	2	5	8	7	22	22	26	22	0.03343	0.0685625	0.0948829	0.0931808	0.367616	0.299542	0.38651	0.264513
ENSG00000148730	2629.36	2483.16	2698.96	2945.77	1871.62	1697.45	1880.68	1952.05	2689.31	1850.45	0.539394	4.46462e-05	0.00929621	EIF4EBP2	10	70404379	70428618	+	7257	protein_coding	eukaryotic translation initiation factor 4E binding protein 2 [Source:HGNC Symbol;Acc:HGNC:3289]	-	2229	2545	3219	3118	1594	1754	1786	2291	15.6434	14.6528	16.03	17.4269	11.1835	10.0272	11.1477	11.5655
ENSG00000204160	918.921	1072.3	1002.78	1059.08	644.618	682.27	738.162	688.459	1013.27	688.377	0.557927	4.53261e-05	0.0093352	ZDHHC18	1	26826710	26857602	+	5436	protein_coding	zinc finger DHHC-type containing 18 [Source:HGNC Symbol;Acc:HGNC:20712]	-	779	1099	1196	1121	549	705	701	808	7.29855	8.4471	7.95101	8.36425	5.14207	5.38044	5.84115	5.44539
ENSG00000131263	1669.16	1897.74	2090.25	2018.01	1162.43	1096.47	1015.1	1406.74	1918.79	1170.19	0.713343	4.9053e-05	0.00999415	RLIM	X	74585217	74614617	-	8379	protein_coding	ring finger protein, LIM domain interacting [Source:HGNC Symbol;Acc:HGNC:13429]	-	1415	1945	2493	2136	990	1133	964	1651	8.60088	9.69877	10.7523	10.3397	6.01572	5.60978	5.21128	7.21858
ENSG00000124762	43720.1	33123.2	33141.3	31496.5	24227.8	18540.3	21732.1	17688.6	35370.3	20547.2	0.783606	5.44934e-05	0.0109131	CDKN1A	6	36676460	36687339	+	3050	protein_coding	cyclin dependent kinase inhibitor 1A [Source:HGNC Symbol;Acc:HGNC:1784]	-	37063	33948	39527	33338	20634	19158	20638	20760	618.898	465.054	468.343	443.344	344.452	260.59	306.498	249.359
ENSG00000162923	3512.9	3923.3	3784.75	3760.15	2614.87	2750.37	2680.97	2848.41	3745.27	2723.66	0.459479	5.4715e-05	0.0109131	WDR26	1	224385143	224437033	-	10976	protein_coding	WD repeat domain 26 [Source:HGNC Symbol;Acc:HGNC:21208]	-	2978	4021	4514	3980	2227	2842	2546	3343	13.8184	15.3066	14.8624	14.7075	10.3305	10.7421	10.5069	11.1581
ENSG00000109920	1432.05	1357.2	1526.81	1562.64	1029.75	1080.02	952.976	1032.69	1469.68	1023.86	0.521551	6.18437e-05	0.0122064	FNBP4	11	47716517	47767443	-	7596	protein_coding	formin binding protein 4 [Source:HGNC Symbol;Acc:HGNC:19752]	-	1214	1391	1821	1654	877	1116	905	1212	8.13977	7.65124	8.66354	8.83184	5.8784	6.09519	5.39664	5.84541
ENSG00000120875	2545.61	1674.31	2921.99	821.943	583.562	240.004	820.297	168.706	1990.96	453.142	2.136	6.30275e-05	0.0123118	DUSP4	8	29333064	29350668	-	7257	protein_coding	dual specificity phosphatase 4 [Source:HGNC Symbol;Acc:HGNC:3070]	-	2158	1716	3485	870	497	248	779	198	15.1451	9.87983	17.3547	4.86254	3.48694	1.41776	4.86228	0.999552
ENSG00000175073	732.542	678.113	892.946	704.792	469.667	460.653	515.976	471.185	752.098	479.371	0.650463	6.72241e-05	0.0129976	VCPIP1	8	66628487	66667217	-	9942	protein_coding	valosin containing protein interacting protein 1 [Source:HGNC Symbol;Acc:HGNC:30897]	-	621	695	1065	746	400	476	490	553	3.18124	2.92079	3.87121	3.04345	2.04848	1.98628	2.23245	2.03774
ENSG00000118058	1456.83	1272.32	1631.62	1160.17	870.059	847.757	837.145	919.365	1380.23	868.581	0.66812	7.92453e-05	0.0149554	KMT2A	11	118436464	118526832	+	31305	protein_coding	lysine methyltransferase 2A [Source:HGNC Symbol;Acc:HGNC:7132]	-	1235	1304	1946	1228	741	876	795	1079	2.00924	1.74042	2.24646	1.59106	1.20517	1.16091	1.15031	1.26271
ENSG00000212916	21.2331	9.75703	14.2536	22.6743	50.4892	36.7748	48.4386	62.1998	16.9795	49.4756	-1.55224	7.97181e-05	0.0149554	MAP10	1	232804892	232808407	+	3516	protein_coding	microtubule associated protein 10 [Source:HGNC Symbol;Acc:HGNC:29265]	-	18	10	17	24	43	38	46	73	0.260737	0.118834	0.174731	0.276862	0.622679	0.448376	0.59261	0.760626
ENSG00000109971	48827.8	41677.1	57921.6	60091.6	26174.6	17651	35328.6	23643.6	52129.5	25699.4	1.02038	8.02896e-05	0.0149554	HSPA8	11	123057489	123063230	-	4849	protein_coding	heat shock protein family A (Hsp70) member 8 [Source:HGNC Symbol;Acc:HGNC:5241]	-	41393	42715	69082	63605	22292	18239	33550	27749	434.764	368.059	514.853	532.035	234.068	156.047	313.401	209.649
ENSG00000166822	234.744	214.655	281.718	303.269	125.636	152.906	165.323	133.772	258.596	144.409	0.841449	8.10284e-05	0.0149554	TMEM170A	16	75443054	75465497	-	5572	protein_coding	transmembrane protein 170A [Source:HGNC Symbol;Acc:HGNC:29577]	-	199	220	336	321	107	158	157	157	1.81895	1.64968	2.17921	2.33666	0.977726	1.1764	1.27629	1.03225
ENSG00000173762	73.1362	85.8618	160.143	80.3048	29.3542	24.194	51.5976	17.0411	99.8615	30.5467	1.71803	8.12965e-05	0.0149554	CD7	17	82314868	82317602	-	2735	protein_coding	CD7 molecule [Source:HGNC Symbol;Acc:HGNC:1695]	-	62	88	191	85	25	25	49	20	1.15455	1.34436	2.52375	1.26056	0.465401	0.379219	0.811518	0.267898
ENSG00000236404	21.2331	13.6598	12.5767	16.061	36.3992	63.8721	32.6434	53.6793	15.8826	46.6485	-1.57179	8.86028e-05	0.0161428	VLDLR-AS1	9	2421597	2643359	-	5989	antisense	VLDLR antisense RNA 1 [Source:HGNC Symbol;Acc:HGNC:49621]	-	18	14	15	17	31	66	31	63	0.153072	0.0976704	0.0905123	0.115132	0.263543	0.457191	0.234459	0.385375
ENSG00000173928	23.5923	20.4898	17.6074	20.7848	54.0117	47.4202	40.0145	52.8273	20.6186	48.5684	-1.24403	9.218e-05	0.0166345	SWSAP1	19	11374685	11376951	+	1684	protein_coding	SWIM-type zinc finger 7 associated protein 1 [Source:HGNC Symbol;Acc:HGNC:26638]	-	20	21	21	22	46	49	38	62	0.604876	0.521035	0.450659	0.529885	1.39079	1.20715	1.02212	1.3488
ENSG00000224594	11.7962	14.6355	19.2843	14.1714	25.8317	52.259	48.4386	49.4191	14.9719	43.9871	-1.54934	9.81884e-05	0.0175516	RPL29P19	8	48384590	48385049	+	460	processed_pseudogene	ribosomal protein L29 pseudogene 19 [Source:HGNC Symbol;Acc:HGNC:35508]	-	10	15	23	15	22	54	46	58	1.10719	1.36246	1.80693	1.32262	2.43506	4.87017	4.5296	4.61921
ENSG00000178974	961.387	765.927	891.269	839.893	520.157	525.493	604.429	609.218	864.619	564.824	0.61341	0.000100492	0.0176144	FBXO34	14	55271303	55361918	+	4133	protein_coding	F-box protein 34 [Source:HGNC Symbol;Acc:HGNC:20201]	-	815	785	1063	889	443	543	574	715	10.0432	7.93585	9.29476	8.72443	5.45737	5.45058	6.2908	6.33779
ENSG00000255366	1.17962	2.92711	4.19224	2.83429	15.2642	25.1617	12.6362	15.3369	2.78331	17.0998	-2.58163	0.00010116	0.0176144	AC120036.4	8	47190772	47193262	+	2491	lincRNA	novel transcript	-	1	3	5	3	13	26	12	18	0.0204458	0.0503196	0.0725382	0.0488482	0.265714	0.43302	0.218206	0.264726
ENSG00000155097	1680.95	1629.42	1726.36	1519.18	1195.3	1094.54	1226.76	1041.21	1638.98	1139.45	0.524934	0.000101328	0.0176144	ATP6V1C1	8	103021063	103073051	+	5851	protein_coding	ATPase H+ transporting V1 subunit C1 [Source:HGNC Symbol;Acc:HGNC:856]	-	1425	1670	2059	1608	1018	1131	1165	1222	12.404	11.9255	12.7174	11.147	8.85854	8.01937	9.01894	7.65135
ENSG00000168005	1140.69	901.549	1249.29	1043.02	704.501	575.817	721.314	681.642	1083.64	670.818	0.692246	0.000102467	0.0176503	SPINDOC	11	63813388	63827718	+	2807	protein_coding	spindlin interactor and repressor of chromatin binding [Source:HGNC Symbol;Acc:HGNC:25115]	-	967	924	1490	1104	600	595	685	800	17.5454	13.7537	19.1829	15.9525	10.8831	8.79392	11.0537	10.4411
ENSG00000205808	112.064	150.258	99.7752	84.0838	216.047	219.681	195.86	213.865	111.545	211.363	-0.923539	0.000106735	0.0179871	PLPP6	9	4662315	4665258	+	2944	protein_coding	phospholipid phosphatase 6 [Source:HGNC Symbol;Acc:HGNC:23682]	-	95	154	119	89	184	227	186	251	1.64348	2.18561	1.46076	1.22618	3.18218	3.19887	2.86177	3.12344
ENSG00000111266	471.846	491.754	568.467	539.459	338.16	250.65	329.593	347.637	517.882	316.51	0.71129	0.000107932	0.0179871	DUSP16	12	12474210	12562383	-	5724	protein_coding	dual specificity phosphatase 16 [Source:HGNC Symbol;Acc:HGNC:17909]	-	400	504	678	571	288	259	313	408	3.55909	3.67892	4.28056	4.04611	2.56175	1.87719	2.47688	2.61131
ENSG00000143622	1430.87	2083.13	1939.33	1897.08	899.413	1008.41	1308.89	1008.83	1837.6	1056.39	0.798905	0.000108246	0.0179871	RIT1	1	155897808	155911404	-	3919	protein_coding	Ras like without CAAX 1 [Source:HGNC Symbol;Acc:HGNC:10023]	-	1213	2135	2313	2008	766	1042	1243	1184	15.7639	22.7621	21.329	20.7821	9.95172	11.0306	14.3666	11.0681
ENSG00000183161	62.5196	92.6918	107.321	116.206	162.035	235.165	200.072	179.783	94.6846	194.264	-1.03248	0.000108828	0.0179871	FANCF	11	22622890	22625841	-	2952	protein_coding	FA complementation group F [Source:HGNC Symbol;Acc:HGNC:3587]	-	53	95	128	123	138	243	190	211	0.914404	1.34461	1.56698	1.69001	2.38017	3.41506	2.91539	2.61856
ENSG00000223749	20.0535	43.9066	40.2455	15.1162	90.411	62.9043	90.5591	126.956	29.8304	92.7076	-1.63062	0.000109168	0.0179871	MIR503HG	X	134543337	134546632	-	1678	lincRNA	MIR503 host gene [Source:HGNC Symbol;Acc:HGNC:28258]	-	17	45	48	16	77	65	86	149	0.515983	1.1205	1.03376	0.386749	2.33638	1.60705	2.32149	3.25306
ENSG00000157557	3225.07	2571.95	2195.05	2239.09	1465.36	1708.09	1034.06	1294.27	2557.79	1375.45	0.894784	0.000112663	0.018403	ETS2	21	38805307	38824955	+	4595	protein_coding	ETS proto-oncogene 2, transcription factor [Source:HGNC Symbol;Acc:HGNC:3489]	ETS	2734	2636	2618	2370	1248	1765	982	1519	30.3034	23.969	20.5899	20.9201	13.8285	15.9356	9.68023	12.1107
ENSG00000168906	5314.17	6023.01	6338.66	4653.9	3122.11	4102.33	3288.56	3230.98	5582.43	3436	0.700162	0.000116787	0.0188332	MAT2A	2	85539165	85545280	+	4487	protein_coding	methionine adenosyltransferase 2A [Source:HGNC Symbol;Acc:HGNC:6904]	-	4505	6173	7560	4926	2659	4239	3123	3792	51.1349	57.4817	60.8886	44.5286	30.1722	39.1936	31.5265	30.9606
ENSG00000170681	47.1846	44.8823	31.0225	48.1829	22.3092	14.5164	13.6892	11.9287	42.8181	15.6109	1.46685	0.000117285	0.0188332	CAVIN4	9	100578079	100587906	+	2615	protein_coding	caveolae associated protein 4 [Source:HGNC Symbol;Acc:HGNC:33742]	-	40	46	37	51	19	15	13	14	0.779053	0.73498	0.511329	0.791041	0.369936	0.237973	0.225181	0.196134
ENSG00000163462	154.53	95.6189	202.904	90.6971	286.497	319.361	328.54	287.142	135.937	305.385	-1.16678	0.000120396	0.0190372	TRIM46	1	155173787	155184971	+	4533	protein_coding	tripartite motif containing 46 [Source:HGNC Symbol;Acc:HGNC:19019]	-	131	98	242	96	244	330	312	337	1.47185	0.903295	1.9293	0.858986	2.74062	3.0202	3.11766	2.72359
ENSG00000113742	1388.41	920.088	1437.94	1251.81	747.945	537.106	741.321	744.694	1249.56	692.767	0.851118	0.00012187	0.0190372	CPEB4	5	173888280	173961976	+	10272	protein_coding	cytoplasmic polyadenylation element binding protein 4 [Source:HGNC Symbol;Acc:HGNC:21747]	-	1177	943	1715	1325	637	555	704	874	5.83579	3.83571	6.03364	5.23193	3.1574	2.24154	3.1044	3.11712
ENSG00000067082	11921.2	4052.09	9342.82	5881.14	2543.25	2382.62	3997.24	3091.25	7799.31	3003.59	1.37662	0.000122397	0.0190372	KLF6	10	3775996	3785281	-	6139	protein_coding	Kruppel like factor 6 [Source:HGNC Symbol;Acc:HGNC:2235]	zf-C2H2	10106	4153	11143	6225	2166	2462	3796	3628	83.8417	28.2653	65.5956	41.1285	17.9641	16.6379	28.0084	21.6504
ENSG00000100221	2839.34	2637.32	2767.71	2601.87	1737.77	1943.26	1947.02	2084.97	2711.56	1928.26	0.491418	0.00012329	0.0190372	JOSD1	22	38685543	38701556	-	4326	protein_coding	Josephin domain containing 1 [Source:HGNC Symbol;Acc:HGNC:28953]	-	2407	2703	3301	2754	1480	2008	1849	2447	28.3379	26.1065	27.5759	25.8213	17.4189	19.2568	19.3602	20.7226
ENSG00000113615	2110.33	1829.44	2324.18	2448.82	1101.37	893.242	1401.56	1445.08	2178.19	1210.31	0.847645	0.000123579	0.0190372	SEC24A	5	134648789	134727823	+	7201	protein_coding	SEC24 homolog A, COPII coat complex component [Source:HGNC Symbol;Acc:HGNC:10703]	-	1789	1875	2772	2592	938	923	1331	1696	12.6531	10.8792	13.9114	14.5997	6.63216	5.31761	8.3723	8.6284
ENSG00000165997	970.824	870.327	1257.67	1299.05	429.746	458.718	705.518	649.264	1099.47	560.812	0.971021	0.000128876	0.019663	ARL5B	10	18659405	18681639	+	7196	protein_coding	ADP ribosylation factor like GTPase 5B [Source:HGNC Symbol;Acc:HGNC:23052]	-	823	892	1500	1375	366	474	670	762	5.82488	5.1792	7.53304	7.75019	2.58961	2.73272	4.21739	3.87937
ENSG00000120063	2374.57	1983.6	2868.33	2072.81	1001.57	1264.86	1477.38	1491.94	2324.83	1308.94	0.828485	0.000129717	0.019663	GNA13	17	65010715	65056839	-	5104	protein_coding	G protein subunit alpha 13 [Source:HGNC Symbol;Acc:HGNC:4381]	-	2013	2033	3421	2194	853	1307	1403	1751	20.0868	16.6424	24.2222	17.4352	8.50909	10.6236	12.4511	12.5682
ENSG00000124789	1222.08	1297.68	1244.26	1435.09	686.889	727.755	816.085	989.233	1299.78	804.99	0.690518	0.000130973	0.0196959	NUP153	6	17615035	17706834	-	6030	protein_coding	nucleoporin 153 [Source:HGNC Symbol;Acc:HGNC:8062]	-	1036	1330	1484	1519	585	752	775	1161	8.75026	9.2156	8.89379	10.2174	4.9395	5.17379	5.82162	7.05362
ENSG00000006194	1026.27	1004	936.545	1112.93	636.399	744.207	710.784	717.428	1019.93	702.204	0.537779	0.000132353	0.0197466	ZNF263	16	3263800	3301401	+	6945	protein_coding	zinc finger protein 263 [Source:HGNC Symbol;Acc:HGNC:13056]	zf-C2H2	870	1029	1117	1178	542	769	675	842	6.38007	6.1906	5.81234	6.87977	3.97349	4.59369	4.40242	4.44158
ENSG00000168497	402.249	520.05	350.471	384.518	722.114	979.372	568.627	924.477	414.322	798.647	-0.947544	0.000136707	0.0202369	CAVIN2	2	191834302	191847255	-	3229	protein_coding	caveolae associated protein 2 [Source:HGNC Symbol;Acc:HGNC:10690]	-	341	533	418	407	615	1012	540	1085	5.37855	6.89681	4.6782	5.11243	9.69732	13.0023	7.57505	12.31
ENSG00000164850	138.015	120.011	129.959	121.874	189.041	211.939	264.306	372.347	127.465	259.408	-1.02785	0.000142458	0.0207621	GPER1	7	1082208	1093815	+	3149	protein_coding	G protein-coupled estrogen receptor 1 [Source:HGNC Symbol;Acc:HGNC:4485]	-	117	123	155	129	161	219	251	437	1.89231	1.63201	1.77881	1.66157	2.60314	2.88522	3.61044	5.084
ENSG00000108448	415.225	714.214	445.215	339.169	236.008	268.069	209.55	167.854	478.456	220.37	1.11927	0.000143495	0.0207621	TRIM16L	17	18697998	18736118	+	4329	protein_coding	tripartite motif containing 16 like [Source:HGNC Symbol;Acc:HGNC:32670]	-	352	732	531	359	201	277	199	197	4.14127	7.06501	4.43279	3.36363	2.36403	2.65461	2.08221	1.66715
ENSG00000126778	410.506	394.184	511.453	566.857	739.726	717.11	811.873	937.258	470.75	801.492	-0.767273	0.000143542	0.0207621	SIX1	14	60643415	60658259	-	5444	protein_coding	SIX homeobox 1 [Source:HGNC Symbol;Acc:HGNC:10887]	Homeobox	348	404	610	600	630	741	771	1100	3.25566	3.10065	4.04932	4.47027	5.89206	5.64687	6.41499	7.40239
ENSG00000124882	3051.67	2693.92	11895.9	9907.72	718.591	257.424	2794.7	918.513	6887.3	1172.31	2.55466	0.000148407	0.0213032	EREG	4	74365143	74388751	+	5717	protein_coding	epiregulin [Source:HGNC Symbol;Acc:HGNC:3443]	-	2587	2761	14188	10487	612	266	2654	1078	23.0466	20.1784	89.6857	74.4019	5.45039	1.93028	21.0277	6.90793
ENSG00000225217	7.0777	22.4412	30.1841	9.44762	2.34834	1.93552	0	2.55616	17.2876	1.71	3.33069	0.000171291	0.0243453	HSPA7	1	161606291	161608217	+	1927	unprocessed_pseudogene	heat shock protein family A (Hsp70) member 7 [Source:HGNC Symbol;Acc:HGNC:5240]	-	6	23	36	10	2	2	0	3	0.15858	0.498696	0.675136	0.210484	0.0528437	0.0430582	0	0.0570344
ENSG00000143847	73.1362	75.1291	46.953	36.8457	117.417	160.648	102.142	163.594	58.016	135.95	-1.23566	0.000172169	0.0243453	PPFIA4	1	203026498	203078740	+	9707	protein_coding	PTPRF interacting protein alpha 4 [Source:HGNC Symbol;Acc:HGNC:9248]	-	62	77	56	39	100	166	97	192	0.325301	0.331432	0.208484	0.16296	0.524517	0.709465	0.452633	0.724625
ENSG00000213846	184.02	152.21	144.213	121.874	230.137	297.102	236.928	298.218	150.579	265.596	-0.823078	0.000174824	0.0245375	AC098614.1	3	27632976	27635427	+	2452	transcribed_processed_pseudogene	tropomyosin 4 (TPM4) pseudogene	-	156	156	172	129	196	307	225	350	3.24028	2.65824	2.535	2.13388	4.06987	5.19429	4.15644	5.22931
ENSG00000112200	894.149	840.08	878.692	884.297	618.787	608.721	581.263	679.938	874.305	622.177	0.490107	0.000178385	0.0247157	ZNF451	6	57086844	57170307	+	16416	protein_coding	zinc finger protein 451 [Source:HGNC Symbol;Acc:HGNC:21091]	-	758	861	1048	936	527	629	552	798	2.35169	2.19142	2.30709	2.31265	1.63451	1.58961	1.52311	1.78087
ENSG00000070495	2095	843.007	1370.02	1313.22	706.849	343.555	688.67	574.283	1405.31	578.339	1.28101	0.00017892	0.0247157	JMJD6	17	76712832	76726799	-	5969	protein_coding	jumonji domain containing 6, arginine demethylase and lysine hydroxylase [Source:HGNC Symbol;Acc:HGNC:19355]	-	1776	864	1634	1390	602	355	654	674	15.1537	6.04786	9.89284	9.44526	5.13499	2.46737	4.9629	4.13671
ENSG00000156671	1407.28	1309.39	1207.36	1260.31	969.863	877.758	915.068	943.222	1296.09	926.478	0.484004	0.000180007	0.0247157	SAMD8	10	75099586	75182123	+	7348	protein_coding	sterile alpha motif domain containing 8 [Source:HGNC Symbol;Acc:HGNC:26320]	-	1193	1342	1440	1334	826	907	869	1107	8.26894	7.63085	7.08213	7.36355	5.72342	5.1209	5.35686	5.51919
ENSG00000177426	1979.4	1102.54	1983.77	1734.58	710.372	968.727	997.203	893.803	1700.07	892.526	0.929375	0.000183302	0.0249871	TGIF1	18	3411608	3459978	+	8222	protein_coding	TGFB induced factor homeobox 1 [Source:HGNC Symbol;Acc:HGNC:11776]	Homeobox	1678	1130	2366	1836	605	1001	947	1049	10.3942	5.74236	10.3994	9.05724	3.74647	5.05085	5.21714	4.67407
ENSG00000135334	1611.36	1693.82	1386.79	1581.53	1057.93	1136.15	914.015	1111.93	1568.37	1055	0.571544	0.000190544	0.0257888	AKIRIN2	6	87675072	87702209	-	1999	protein_coding	akirin 2 [Source:HGNC Symbol;Acc:HGNC:21407]	-	1366	1736	1654	1674	901	1174	868	1305	34.803	36.2849	29.9015	33.9659	22.9486	24.3648	19.6683	23.9163
ENSG00000123595	657.046	788.368	787.302	615.985	459.1	461.621	502.287	416.654	712.175	459.915	0.631867	0.000193484	0.026001	RAB9A	X	13689125	13710506	+	2118	protein_coding	RAB9A, member RAS oncogene family [Source:HGNC Symbol;Acc:HGNC:9792]	-	557	808	939	652	391	477	477	489	13.3939	15.9395	16.0218	12.486	9.3993	9.3433	10.2012	8.45824
ENSG00000170185	959.028	963.994	878.692	1056.24	651.663	666.786	654.974	725.097	964.49	674.63	0.514975	0.000195444	0.0260794	USP38	4	143184917	143223830	+	7787	protein_coding	ubiquitin specific peptidase 38 [Source:HGNC Symbol;Acc:HGNC:20067]	-	813	988	1048	1118	555	689	622	851	5.31739	5.30122	4.86364	5.82334	3.62884	3.67077	3.61809	4.00365
ENSG00000120709	2079.66	1681.14	2107.02	1453.99	1131.9	1068.41	1187.8	1181.8	1830.45	1142.47	0.67993	0.000200382	0.0265513	FAM53C	5	138331935	138349729	+	7051	protein_coding	family with sequence similarity 53 member C [Source:HGNC Symbol;Acc:HGNC:1336]	-	1763	1723	2513	1539	964	1104	1128	1387	12.7344	10.21	12.8799	8.85296	6.96099	6.4957	7.24633	7.20648
ENSG00000073605	298.443	211.727	380.655	447.817	191.389	159.68	144.263	157.63	334.661	163.241	1.0373	0.000205246	0.0267366	GSDMB	17	39904595	39919854	-	5905	protein_coding	gasdermin B [Source:HGNC Symbol;Acc:HGNC:23690]	-	253	217	454	474	163	165	137	185	2.18212	1.53543	2.77847	3.25581	1.40544	1.15924	1.0509	1.14775
ENSG00000196659	12.9758	28.2954	22.6381	28.3429	41.0959	76.453	61.0747	61.3478	23.063	59.9928	-1.37296	0.00020575	0.0267366	TTC30B	2	177548998	177553014	-	4017	protein_coding	tetratricopeptide repeat domain 30B [Source:HGNC Symbol;Acc:HGNC:26425]	-	11	29	27	30	35	79	58	72	0.139466	0.301638	0.242903	0.302915	0.44362	0.815893	0.654012	0.656641
ENSG00000140836	1186.69	1737.73	1536.87	1607.04	841.879	1024.86	797.131	1010.53	1517.08	918.6	0.723677	0.000206014	0.0267366	ZFHX3	16	72782885	73891871	-	22594	protein_coding	zinc finger homeobox 3 [Source:HGNC Symbol;Acc:HGNC:777]	Homeobox	1006	1781	1833	1701	717	1059	757	1186	2.26769	3.29352	2.93184	3.0536	1.61574	1.94451	1.51762	1.92304
ENSG00000173334	771.469	237.096	385.686	316.495	158.513	184.842	164.27	154.222	427.686	165.462	1.36883	0.000219364	0.0281263	TRIB1	8	125430321	125438405	+	4138	protein_coding	tribbles pseudokinase 1 [Source:HGNC Symbol;Acc:HGNC:16891]	-	654	243	460	335	135	191	156	181	8.04944	2.45361	4.01733	3.28364	1.66107	1.91492	1.70763	1.60245
ENSG00000164086	1407.28	1132.79	1186.4	1514.45	663.405	775.175	714.996	971.34	1310.23	781.229	0.745059	0.000220066	0.0281263	DUSP7	3	52048919	52056550	-	5648	protein_coding	dual specificity phosphatase 7 [Source:HGNC Symbol;Acc:HGNC:3073]	-	1193	1161	1415	1603	565	801	679	1140	10.7578	8.58869	9.05383	11.5117	5.09329	5.88364	5.44546	7.39447
ENSG00000163376	294.904	243.926	251.534	545.128	120.939	131.615	165.323	166.15	333.873	146.007	1.1924	0.000221175	0.0281263	KBTBD8	3	66998307	67011210	+	4736	protein_coding	kelch repeat and BTB domain containing 8 [Source:HGNC Symbol;Acc:HGNC:30691]	-	250	250	300	577	103	136	157	195	2.68848	2.20555	2.28918	4.94157	1.10731	1.19134	1.50158	1.50841
ENSG00000182372	904.765	851.788	1048.9	797.379	587.084	521.622	658.133	574.283	900.708	585.281	0.622494	0.000241298	0.0304808	CLN8	8	1755778	1801711	+	9459	protein_coding	CLN8, transmembrane ER and ERGIC protein [Source:HGNC Symbol;Acc:HGNC:2079]	-	767	873	1251	844	500	539	625	674	4.1298	3.85619	4.7795	3.61908	2.69135	2.36402	2.99292	2.61043
ENSG00000100796	1442.67	1726.02	1619.04	1884.8	947.554	1119.7	951.923	1238.88	1668.13	1064.51	0.647668	0.000247536	0.0310616	PPP4R3A	14	91457611	91510554	-	5912	protein_coding	protein phosphatase 4 regulatory subunit 3A [Source:HGNC Symbol;Acc:HGNC:20219]	-	1223	1769	1931	1995	807	1157	904	1454	10.5359	12.5021	11.8037	13.687	6.94998	8.11908	6.92618	9.01005
ENSG00000100664	7030.51	6472.81	7279.4	6479.18	3886.5	5041.06	4360.53	5079.94	6815.47	4592	0.569531	0.00025518	0.0318102	EIF5	14	103333544	103345025	+	8505	protein_coding	eukaryotic translation initiation factor 5 [Source:HGNC Symbol;Acc:HGNC:3299]	-	5960	6634	8682	6858	3310	5209	4141	5962	35.6903	32.5905	36.8906	32.7057	19.8152	25.409	22.0542	25.6812
[truncated: 1,378 more rows]

## Sheet: L_MT1_KDvsL_C_deg_all
gene_id	O529L_MT1_KD	O571L_MT1_KD	O633L_MT1_KD	O781L_MT1_KD	O529L_C	O571L_C	O633L_C	O781L_C	L_MT1_KD	L_C	log2FoldChange	pvalue	padj	gene_name	gene_chr	gene_start	gene_end	gene_strand	gene_length	gene_biotype	gene_description	tf_family	O529L_MT1_KD_count	O571L_MT1_KD_count	O633L_MT1_KD_count	O781L_MT1_KD_count	O529L_C_count	O571L_C_count	O633L_C_count	O781L_C_count	O529L_MT1_KD_fpkm	O571L_MT1_KD_fpkm	O633L_MT1_KD_fpkm	O781L_MT1_KD_fpkm	O529L_C_fpkm	O571L_C_fpkm	O633L_C_fpkm	O781L_C_fpkm
[truncated: 310 more rows]

[truncated: 5 more sheets: L_AKAP12_KDvsL_C_deg_all, L_MAFF_KDvsL_C_deg_all, L_MT1_KDvsD_MT1_KD_deg_all, L_AKAP12_KDvsD_AKAP12_KD_deg_al, L_MAFF_KDvsD_MAFF_KD_deg_all]
